# Supplementary material for: Large Scale Comparison of Innate Responses to Viral and Bacterial Pathogens in Mouse and Macaque
Source: PLoS One. 2011 Jul 18;6(7):e22401. doi: 10.1371/journal.pone.0022401 (PMC3138787; doi:10.1371/journal.pone.0022401)
Supplement: Table S2 — Expression values of DE genes from Macaque arrays. Values are log2 transformed and represent the fold change from time = 0. (XLSX) [file pone.0022401.s005.xlsx]

## Sheet: monkey.unionDEvals
	Supplemental Table 2: DE genes from Macaque arrays. Values are log2 transformed and represent the fold change from time = 0
genename	Mock .X0	Mock.X1	Mock.X2	Mock.X6	Mock.X12	Mock.X24	TB.X0	TB.X1	TB.X2	TB.X6	TB.X12	TB.X24	FT.X0	FT.X1	FT.X2	FT.X6	FT.X12	FT.X24	FJ.X0	FJ.X1	FJ.X2	FJ.X6	FJ.X12	FJ.X24	APR.X0	APR.X1	APR.X2	APR.X6	APR.X12	APR.X24
3ost	0	-1.04039	0.809943	4.80851	4.61853	5.1382	0	-0.382517	1.86143	5.24375	4.38752	3.46264	0	0.799536	3.07844	4.29835	3.93246	1.77782	0	-0.17245	0.973951	3.67895	4.82643	5.13687	0	1.80605	0.487367	4.10848	5.24891	3.7288
5ht7	0	-0.134943	-0.140748	1.76876	3.12595	3.24323	0	0.617185	0.88923	2.39614	5.32312	5.39678	0	-2.27968	-0.0953784	1.1758	3.48604	4.63849	0	-3.2408	-2.9343	0.394341	-1.18528	1.58128	0	0.462593	0.280763	3.13287	5.13309	5.47394
ablim	0	-2.71973	-2.05118	-2.65591	-2.862	-2.18495	0	-0.0648549	-0.111382	-0.85109	-1.23114	-1.03388	0	-0.0269528	-0.546031	-1.62736	-1.69901	-1.87663	0	-5.20601	-5.24631	-3.20632	-5.23006	-1.2288	0	-0.622209	0.233684	-1.01212	-1.28764	-0.987244
acc2	0	-0.247071	-0.14832	-2.91906	-5.6109	-5.21813	0	0.171862	-0.467507	-2.97315	-5.39411	-5.59179	0	-2.38151	-1.66579	-4.99925	-5.58045	-5.65669	0	-5.67783	-5.69812	-5.58254	-5.56173	-5.55431	0	0.122096	0.443663	-1.96741	-5.70223	-5.63417
ad035	0	0.130257	-0.197127	0.0719687	-1.46979	-1.28053	0	0.648843	-0.0186979	-1.37409	-0.297752	-0.448666	0	-2.75263	-2.70348	-2.72434	-2.68192	-2.79292	0	-2.78513	-1.32603	-1.30823	-2.12082	-2.51299	0	-2.71735	0.424422	0.0868631	-1.81422	-2.76338
ad4	0	0.465625	-0.738472	-0.857413	-1.10836	-1.05294	0	0.462234	-0.20274	-1.55719	-1.52055	-1.53582	0	-2.57148	-2.5869	-2.2239	-2.46288	-2.61395	0	-4.52093	-5.20221	-4.02809	-4.95044	-3.78051	0	-0.238474	0.298233	-0.406145	-1.85746	-0.745034
ade2	0	-0.155202	-0.302693	-0.696261	-0.184761	0.140334	0	0.302128	-0.417253	-0.971734	-0.220648	-0.815265	0	-1.46425	-1.75134	-1.29421	-1.36559	-2.31805	0	-5.72873	-5.93746	-3.28227	-5.83109	-2.20803	0	-0.128068	0.191387	-0.106238	-0.290739	-0.159636
adeh	0	0.104751	-0.0178662	-0.218032	-0.851898	-1.16448	0	0.00748967	-0.391316	-0.129197	-1.35226	-1.63365	0	-1.61364	-1.84135	-0.743813	-2.15391	-3.99806	0	-5.3005	-5.44294	-2.73448	-5.73624	-2.11118	0	-0.197436	0.0973125	-0.252887	-1.11274	-2.00251
adfp	0	1.18228	2.05038	2.72433	2.88755	2.69426	0	1.34546	2.45421	2.79631	2.64971	2.69672	0	1.92464	2.65723	2.83459	2.79216	2.65906	0	2.61614	2.6634	2.79423	2.88947	2.55886	0	1.86844	-0.0777209	2.51225	2.86774	2.69048
adora2a	0	-0.0519365	-0.261152	1.26126	2.18981	1.49618	0	0.234825	0.707492	1.49724	2.87305	3.42836	0	1.20241	1.1053	2.63888	3.77743	4.43005	0	2.96985	3.01432	2.53495	4.03566	3.13392	0	0.492413	-0.789753	1.64958	3.53959	4.56471
adora2b	0	2.21038	3.58995	4.68533	4.243	3.64863	0	1.42846	3.41519	3.77936	3.07056	2.97536	0	0.866295	3.79908	3.65919	2.56148	1.09283	0	0.0946176	0.747713	2.38559	0.0720161	0.378677	0	2.46144	0.0529073	3.55161	3.27571	3.089
adrp	0	-0.00360224	2.72268	1.35676	2.1607	3.05618	0	2.64831	1.67048	1.73504	3.47247	3.60314	0	1.05645	2.75129	5.06335	4.10915	4.777	0	4.59661	5.17451	3.18815	3.45311	0.846397	0	0.0214266	1.12403	0.991167	3.32661	1.34123
adtb1	0	0.267933	-0.627679	-1.50345	-1.87009	-1.03009	0	0.0464449	-0.152686	-1.18245	-0.662514	-1.10893	0	-1.90378	-2.66868	-2.24368	-2.52946	-3.16314	0	-5.13251	-6.04131	-4.12607	-4.89055	-2.5165	0	-0.851678	-0.00439871	-1.56521	-1.8534	-2.3707
af6q21	0	-0.911316	-1.36853	0.501835	-0.898303	-0.328672	0	0.189085	0.081464	0.0568666	0.517662	-0.0315127	0	-1.0595	-1.52872	-0.201487	-0.538876	-1.18118	0	-6.19752	-5.26315	-2.73362	-3.91186	1.14395	0	-0.511719	0.195802	0.584464	0.0458843	1.66271
afabp	0	-1.37564	-0.994408	0.254574	-1.96509	-1.32818	0	0.510818	-0.248929	-0.735386	-0.605946	-3.50902	0	0.643802	0.629703	0.271341	0.271122	-4.68797	0	1.06443	1.67569	0.505504	2.50602	-1.42963	0	-1.6372	-1.97273	-1.55063	-2.76782	-4.7666
ahh	0	-0.138153	1.27733	3.1927	3.7685	3.64181	0	0.243384	1.52989	2.60473	2.90509	1.78747	0	0.198733	1.68901	2.71451	2.23051	1.80258	0	-0.156165	0.593073	1.90565	2.40381	3.00811	0	1.46931	-0.222934	2.98239	3.93788	2.9621
aip1	0	1.87591	2.8711	5.23768	4.28723	-1.96498	0	-1.94766	0.304937	-2.03539	1.24315	8.08719	0	7.62453	8.56361	3.32339	3.48304	6.23887	0	7.02962	7.86967	3.30681	-1.97499	-2.01091	0	-2.04361	0.652056	1.1563	2.18812	8.15353
aitr	0	-0.296856	1.66741	2.55702	2.47889	2.06486	0	0.311333	2.32047	4.1071	3.88956	2.91311	0	1.32369	2.7475	3.33386	3.51148	4.06538	0	1.30021	1.7626	2.15218	0.392527	3.5604	0	3.27485	0.829181	4.20155	4.41559	5.72618
ak2	0	-0.347507	-0.390067	-0.0406389	0.0298263	-6.08891	0	1.61443	-0.61087	2.86619	0.728252	-0.240633	0	-1.2777	2.47206	3.04205	1.89417	1.38844	0	3.02901	-4.4577	-3.47941	-6.54094	-7.2624	0	-0.399491	-0.383991	-3.32203	3.10131	3.15696
ak3	0	0.462891	1.32247	1.63448	0.88237	2.52668	0	1.61859	1.45531	3.02047	2.88642	3.70831	0	-0.755711	0.557245	2.06014	2.30123	2.73583	0	-1.34731	-1.51101	1.01474	-1.58855	1.96208	0	1.50739	0.211623	3.70155	2.55948	5.57661
akap12	0	1.64933	2.04557	1.67097	2.31587	1.77124	0	0.336949	1.93895	2.81007	3.36902	1.37101	0	1.553	2.96953	3.68458	4.79173	3.31751	0	0.0390286	0.86443	3.37927	-0.0677314	-0.0547535	0	2.76088	0.819324	3.31026	3.22264	3.20649
akr1b1	0	1.65166	1.70874	-1.95406	-1.03519	1.47504	0	-1.88485	-2.20048	-1.96056	1.5286	3.3246	0	-3.90626	-3.92811	2.5835	1.01301	0.0303767	0	1.89571	0.746085	2.78561	-2.31413	-0.817595	0	1.81475	-1.93149	-1.44735	-1.17099	-0.47931
akr1c1	0	0.00390944	0.0936396	-0.0116036	0.115226	4.24552	0	0.45983	-0.0733446	1.68552	-0.00270115	6.69404	0	1.58114	0.451368	0.118793	0.238136	0.0678699	0	-0.0591692	0.0863716	-0.0550498	-0.0431391	-0.0391593	0	1.59912	1.36841	3.38614	3.51961	-0.0959018
akt	0	0.574235	0.445633	0.651047	0.796873	0.125874	0	0.158286	1.73261	1.50715	4.1286	4.02094	0	1.49554	0.52014	0.679627	1.93859	2.90822	0	3.31471	2.52335	2.00625	2.72703	0.736609	0	0.451867	-0.381245	0.287836	3.47384	5.20774
akt2	0	0.689269	-0.0788302	0.211627	-0.836744	0.885969	NA	NA	NA	NA	NA	NA	0	-2.14894	-0.762771	-5.84064	-3.58847	-4.69532	NA	NA	NA	NA	NA	NA	0	2.39417	2.65062	2.70857	-1.15985	-0.187605
alas2	0	-0.33334	-0.809696	-3.28174	-1.75151	-4.39015	0	-0.371358	-0.876943	-1.39213	-1.31591	-2.9472	0	-4.29813	-3.40251	-4.33522	-4.39696	-3.5813	0	-2.53216	-2.85948	-0.557401	-1.36704	1.75627	0	2.55457	2.08545	2.28587	1.28438	-1.35127
aldh1a2	0	-0.572921	0.719174	5.53965	6.63611	6.2309	0	0.0819787	-0.205426	5.77632	6.4348	4.56595	0	-1.02557	1.16896	5.05216	5.68768	2.41306	0	-0.170892	-1.0434	4.43786	3.80825	2.79865	0	0.31817	0.262648	3.98684	5.50922	3.19239
alox15b	0	3.27665	0.547988	-0.240847	0.0264747	-0.571837	0	-0.215312	-0.108482	-0.322674	-0.039502	0.586972	0	4.5915	2.61019	0.169998	3.59479	1.95679	0	-1.13173	-1.87428	0.770308	-0.908651	-0.417389	0	0.85849	0.261047	2.11939	4.03252	5.26814
alox5	0	-0.195488	-0.287983	-1.43485	-3.97099	-4.18416	0	-0.0954512	-0.132592	-1.35148	-3.29019	-5.11952	0	0.0490833	0.131778	-0.997875	-2.3845	-3.97603	0	0.652601	0.515837	-0.819002	-2.8039	-4.15824	0	-0.333584	-0.142953	-1.68399	-4.43632	-6.87411
am	0	2.25788	1.8157	2.43616	1.54593	2.42616	0	1.96531	2.55256	2.40157	3.73269	4.07864	0	1.15726	1.93219	1.8564	2.58556	3.80235	0	2.06847	0.160104	1.02873	0.709861	2.94926	0	2.54231	-0.316298	2.06024	3.72774	5.37391
ampd3	0	0.079974	1.15569	2.63817	4.4548	4.62762	0	0.718179	1.89547	3.98084	4.8415	6.27711	0	0.0507539	1.67335	3.33265	3.98142	4.83788	0	-0.0249955	2.16339	2.03717	-0.0524763	0.571586	0	-0.060425	0.00958469	4.25793	5.30632	6.07947
ana	0	0.135793	1.42392	2.25521	2.24689	2.59412	0	1.11194	2.46098	3.30567	3.07038	2.97053	0	1.52811	2.25553	2.71349	2.9223	2.71172	0	-0.326174	0.346539	2.15208	1.27004	2.23824	0	1.92443	-0.0918319	3.03961	3.37758	3.15055
anks1	0	-0.344179	-0.964069	-2.59315	0.0378461	-0.665994	0	0.819542	-0.546918	-0.664224	-0.145054	-0.246918	0	-2.62108	-2.53885	-2.47919	-2.3048	-2.55611	0	-2.60904	-2.65369	-0.215177	-0.561867	-2.43601	0	-2.59315	1.02503	-0.117736	-0.345726	-0.126189
anop3	0	-3.98321	-2.75915	-5.84833	-4.56031	-4.31431	0	0.218577	-1.02266	-2.76033	-3.20671	-3.70372	0	-0.188602	-1.64915	-2.48545	-3.16033	-4.62296	0	-3.42784	-4.71613	-5.5601	-5.87777	-2.80526	0	-2.23065	-0.677188	-2.90456	-4.31601	-4.47909
anx8	0	-0.772692	-0.0812176	0.384808	2.12935	3.03985	0	-0.509052	0.187378	3.46386	3.73951	2.27419	0	0.313061	-0.484066	3.38718	5.2752	4.31713	0	0.411684	-1.35524	0.725287	2.72496	1.09062	0	-1.03331	-0.660943	2.02296	2.39232	1.95997
anxa8	0	-0.641617	0.0579833	0.271013	2.00545	2.94214	0	-0.258156	0.106592	3.37809	3.66769	2.26071	0	-0.923213	0.128867	3.32668	5.35873	4.38726	0	-2.46894	-1.83781	0.52218	2.47455	1.19892	0	-0.142796	-0.896938	1.02407	2.54378	2.01224
api5	0	-3.25209	-2.05395	-1.8318	0.964673	-2.12146	0	-1.88367	-1.30121	-3.08281	-2.28817	-2.63659	NA	NA	NA	NA	NA	NA	0	-0.99301	-2.24174	-1.80629	-3.77607	-6.08435	0	-2.64136	-2.27946	-2.50432	-1.14561	-3.12539
apoc1	0	0.767291	0.438935	-0.170916	-0.751893	-2.16965	0	1.05356	0.709466	-0.339102	-0.188778	-1.21241	0	-2.79107	-1.56016	-3.14118	-3.35642	-5.41333	0	-1.67763	-4.53098	-1.6748	-4.86921	-2.9788	0	-0.283839	-0.205611	-0.503414	-1.56524	-2.62929
apol	0	-0.0371409	-0.247661	1.77662	3.09923	3.38153	0	0.176931	-0.0182355	2.01385	4.78397	5.66481	0	-1.64492	-1.85443	-0.267668	3.3096	3.78091	0	-3.38011	-4.50282	-1.09322	2.36237	4.87216	0	0.150862	0.190912	0.996685	3.80453	4.03609
apoliv	0	1.3211	-0.299549	-0.768393	0.912081	2.38612	0	1.08281	-0.580308	0.294946	4.87007	6.07616	0	-0.772246	-0.783865	-0.682515	1.92109	3.44291	0	-0.741711	-0.772246	-0.82129	-0.557589	4.0624	0	-0.294001	1.6197	2.79867	2.83526	6.9115
appl	0	-0.0924311	-0.308656	-0.465329	-0.543159	-0.336462	0	0.456184	-0.116928	0.0716723	-0.219914	-0.832467	0	-1.868	-2.21626	-0.567962	-1.52478	-2.85452	0	-5.86612	-5.93538	-2.75041	-5.26021	-1.68414	0	-0.261412	-0.0391741	0.445007	-0.295606	-0.207165
april	0	-0.449695	-0.390891	-1.58428	-3.74952	-2.95247	0	0.0101364	-0.23175	-1.08838	-4.03113	-5.06677	0	-0.430833	-0.597803	-1.13769	-2.54238	-4.36455	0	-1.02632	-0.859446	-1.07805	-2.75173	-3.34469	0	-0.311657	0.31031	-1.04171	-4.10128	-6.04055
apt1	0	0.274295	1.2743	0.000120416	2.91321	2.88224	0	0.869497	2.17855	2.98345	4.12771	4.6377	0	-0.0646879	1.51637	1.18693	2.06632	2.6256	0	0.0441756	-0.0646879	1.69526	-0.060794	0.933361	0	1.92651	-0.0338269	3.11852	3.29336	3.63395
apt2	0	-0.29824	-0.306555	1.3621	-0.0617034	-0.222796	0	-0.323331	0.111652	-0.0794098	-0.140083	-0.327556	0	-0.327556	0.421208	-0.167536	-0.311119	4.33678	0	-0.156221	-0.277659	-0.234997	5.86961	7.3767	0	-0.111827	-0.310731	-0.249898	-0.0758651	0.343625
apxl	0	-1.45449	0.199275	0.626068	-1.7782	-0.949155	0	1.55335	3.17958	3.66902	1.61021	1.23758	0	2.83589	3.24056	3.4652	2.65111	0.997826	0	-0.791674	0.844112	0.0779784	-2.81258	-0.456633	0	2.38385	0.808843	2.65818	1.09051	1.12451
arg2	0	0.0263947	2.37326	2.70948	3.95235	4.3459	0	0.642341	2.59918	3.75389	4.96761	5.432	0	2.5039	3.25828	3.67919	4.7225	4.86823	0	2.0207	0.937321	3.16242	2.26343	2.7456	0	3.59956	0.82332	4.81251	5.2784	5.42098
arhgap25	0	7.73444	6.84274	6.01659	7.18611	-0.11719	0	8.17768	5.81916	6.24222	6.50259	8.00176	0	-0.0610723	0.180251	-0.0222878	3.54966	3.1093	0	0.177515	7.84597	7.41089	2.6925	-0.0454332	0	6.1824	8.66131	6.78811	3.8321	0.0486481
arhgdib	0	0.361909	-0.123862	-1.01956	-2.40464	-1.36481	0	0.0870847	0.163418	-1.7461	-2.93174	-3.20004	0	-2.14957	-1.40549	-3.20888	-3.71105	-4.22062	0	-2.12355	-3.56391	-3.54316	-4.86658	-2.84235	0	-0.266373	0.16243	-1.23995	-2.14935	-3.18657
arhu	0	-0.170205	1.21271	1.80394	1.1954	1.56375	0	0.618076	2.25151	2.75785	3.08265	2.78439	0	1.12944	1.33505	2.40927	2.33818	1.6315	0	-1.60884	-0.618799	1.29906	-0.365357	2.71421	0	1.09698	0.19479	2.60989	3.57748	4.07447
arih2	0	-0.00378164	-0.0538669	-0.0577926	0.033596	0.0914562	0	5.06021	3.26131	3.09838	3.12838	-0.0113748	0	-0.026682	0.04828	-0.105754	-0.0460684	-0.109846	0	-0.00378164	-0.134485	0.00905835	-0.109823	1.97139	0	0.0150282	-0.034397	-0.0156644	-0.109846	-0.034397
arpc3	0	-1.26359	0.804886	-1.1818	3.63928	6.32174	0	0.564225	0.941166	-1.22259	2.03777	0.817253	0	0.526483	0.872087	4.78656	4.25822	8.28724	0	-0.0134641	-1.29192	-1.22051	-1.24369	9.80735	0	-0.711053	-1.37607	-1.19703	-1.26841	-1.1932
arpm1	0	0.786706	1.12676	-0.0452127	1.38405	1.37591	0	2.57198	1.93794	2.45638	2.34684	2.26709	0	2.61756	1.59406	3.05198	2.76032	4.05737	0	3.86364	3.8078	2.26187	2.82101	-0.037852	0	-0.105491	-0.0600477	0.880459	3.38623	-0.132676
asb	0	-0.763975	-0.569065	-3.32797	-4.21368	-4.81453	0	-0.432884	-1.49119	-1.11944	-0.448071	-3.89687	0	-4.75185	-2.45778	-4.66764	-4.70015	-4.69267	0	-3.47314	-2.78273	-0.282258	-1.9945	1.36431	0	2.19776	1.60406	1.97299	0.308494	-1.81686
asp2	0	-0.060167	-0.18519	-3.13607	-2.47063	-0.835477	0	0.0263228	-0.436762	-2.70851	-2.94928	-3.0706	0	-0.0156224	-0.541362	-2.48589	-2.31371	-2.92773	0	-3.1282	-3.29667	-4.64065	-4.52458	-4.92154	0	-0.517177	-0.113533	-2.50286	-3.52016	-3.07369
asv	0	-0.262576	0.296852	1.93591	1.97244	2.32643	0	0.284302	0.304836	2.20546	3.89699	4.25499	0	-2.86907	-0.662386	1.0381	0.755024	2.09959	0	-2.65342	-2.64154	0.499219	-0.961993	1.96887	0	1.27219	0.660022	3.02587	3.17654	4.3406
atg16l1	0	0.164387	0.125827	-0.19773	0.599107	3.65491	0	0.354255	2.89474	1.80946	0.159194	0.0420232	0	1.42213	2.76825	0.389947	0.168192	5.73958	0	0.422127	0.12383	-0.11116	-0.19773	-0.0728789	0	0.308278	0	0.475907	1.74745	4.22474
atp13a3	0	0.289239	2.1351	2.63007	2.37037	1.44337	0	0.0199977	1.64322	2.46211	2.60353	1.82791	0	1.18441	3.15974	3.03459	2.95457	3.44919	0	2.50503	2.95415	2.10553	3.12614	2.36205	0	2.64233	-0.00727102	3.16926	3.34736	3.74819
atp5g2	0	0.135347	0.108264	-0.732767	-1.1792	-0.187536	0	1.01357	-0.136725	-0.707747	-0.991243	-1.24782	0	-0.928237	-1.24429	-1.26625	-1.58404	-1.78425	0	-4.52094	-4.47462	-4.17305	-5.80945	-0.564175	0	-0.0867324	-0.0769559	-1.31341	-1.06184	-0.804212
atp5g3	0	-0.1949	0.855644	-0.306012	1.08749	4.25796	0	1.64456	-0.570115	7.03349	6.64385	-1.07725	0	1.05848	-0.121805	0.267893	-0.0620605	6.79745	NA	NA	NA	NA	NA	NA	NA	NA	NA	NA	NA	NA
atrn	0	-0.231181	-0.791991	-0.87525	-0.509307	0.340117	0	0.673205	-0.520211	-1.20391	-0.3757	-0.900392	0	-2.24809	-2.01182	-1.02925	-1.52915	-2.95519	0	-5.36228	-5.93535	-2.58318	-3.60398	-2.01619	0	-1.58469	0.386488	-0.326313	-1.35596	-1.25593
axsf	0	-0.998097	-1.50608	-4.48236	-5.21337	-4.19773	0	0.322028	-0.242325	-2.13903	-2.35855	-2.86491	0	-0.37319	-1.51981	-3.74316	-2.71494	-4.81613	0	-1.9337	-3.45683	-4.41832	-5.35385	-4.862	0	0.0136655	0.62213	-1.92645	-4.13745	-3.17575
b4galt7	0	0.0578527	-1.04065	-1.49035	-1.68555	-0.748291	0	0.524072	-0.484602	-1.30625	-0.87685	-0.891428	0	-2.27424	-2.75718	-1.85075	-3.53775	-4.24105	0	-4.17919	-4.65002	-2.60947	-4.82661	-2.91402	0	-1.07734	0.29137	-0.828504	-2.37709	-0.511632
b6p	0	-0.680026	-0.353403	1.0218	0.369598	1.01843	0	-0.258433	0.97153	3.33895	3.59445	2.93697	0	1.49741	1.70549	4.92906	5.32539	4.1344	0	0.864255	2.05708	3.01795	4.45612	2.34704	0	-1.50443	-1.74655	3.2326	2.66418	2.23981
b94	0	1.11137	2.48455	0.0130647	1.25748	1.86521	0	1.68069	1.90424	1.14843	3.12579	2.60663	0	0.0922349	2.60969	3.2034	3.60656	5.00465	0	3.23744	3.28417	0.99268	2.40573	0.0204442	0	1.95936	-0.02441	-0.0263108	2.42045	-0.0206184
ba301j7.3	0	-1.17943	0.0945147	0.528829	2.09673	2.98153	0	-0.561766	0.15109	3.50812	4.04119	2.37265	0	-0.374374	0.42771	3.35262	5.41409	4.47086	0	-2.82463	-1.53493	0.284576	2.3554	1.03884	0	-0.0481545	-0.923338	1.49306	2.63257	2.0456
bace1	0	-0.103702	-0.150173	-3.3671	-2.4762	-0.972886	0	-0.0679738	-0.433384	-2.54594	-3.09971	-3.19632	0	-0.306984	-0.595215	-2.59083	-2.04136	-3.03014	0	-3.25269	-3.16583	-5.05675	-5.64733	-5.42976	0	-0.615178	-0.172343	-2.59553	-3.53726	-3.06818
bah	0	2.75384	-3.7875	-2.22433	0.234754	-1.59353	0	1.09424	-2.25529	-1.77815	-1.29229	-3.69153	0	-2.91095	-3.65974	-1.2386	2.37396	2.31497	0	2.35739	4.50189	2.53966	-0.626931	-3.47322	0	-1.77325	-0.352912	-2.45197	-3.55705	0.524474
bap2	0	0.042807	0.983719	-0.0784874	1.11245	-3.14073	0	0.267149	-1.3245	-2.97041	-2.0904	-0.843679	0	0.788343	0.842711	-1.28892	-2.14858	-1.92403	0	-4.68276	-3.61401	-2.05721	-3.96343	-5.31224	0	0.968785	0.0232938	0.785656	1.24589	-0.228405
bb2	0	0.677614	1.22803	1.62032	1.68167	1.83855	0	0.7965	2.15779	2.88743	3.12082	3.00761	0	1.62895	2.02432	2.51237	3.52216	3.94154	0	2.01701	2.58096	2.91846	2.10378	2.25287	0	1.2299	0.365953	2.77508	3.09111	3.45931
bcl4	0	0.279816	0.347208	2.46633	1.97045	2.00151	0	2.00104	2.98347	2.38336	2.6276	2.75069	0	0.564876	0.725444	2.3852	1.68667	1.90495	0	-0.199476	-1.02675	-0.079972	-0.994205	2.06148	0	1.05513	0.0785345	2.17815	2.58981	2.96871
bclaf1	0	0.0846366	-0.595587	-1.33813	-0.576918	-0.489993	0	1.3446	0.110781	-0.891892	0.128903	0.00253846	0	-3.42822	-3.37349	-2.55442	-3.07745	-3.40101	0	-3.38067	-3.35924	-2.86166	-3.42822	-2.14091	0	-0.353936	0.320599	0.126298	-0.133609	1.2969
bcox	0	-0.283066	-0.872698	-2.67516	-4.56621	-1.85254	0	0.2526	-0.702447	-1.93847	-3.71028	-4.0336	0	-0.990718	-1.02619	-3.67148	-4.32381	-4.10344	0	-5.44459	-4.30285	-3.34965	-4.68202	-3.13564	0	-0.368788	0.597788	-2.10556	-3.11408	-1.46469
bfit	0	0.359294	-0.483676	-1.00147	-2.11616	-3.07747	0	-0.20637	-0.704833	-1.81251	-3.31724	-5.2165	0	0.14005	0.161174	-1.23164	-2.66892	-3.5777	0	0.71676	0.866077	-1.72865	-1.29104	-5.22016	0	-0.444987	0.0634904	-1.92917	-4.6267	-5.46806
birc3	0	-0.183323	1.06518	2.39989	2.98133	2.83539	0	1.47482	2.43414	3.76763	3.2508	3.12688	0	1.17084	2.91279	2.73045	3.39671	3.89928	0	1.16631	1.57881	1.55127	1.95531	1.77094	0	1.97875	0.0053245	2.40683	3.79221	1.8153
blame	0	-0.227625	-0.0856059	-0.158816	2.20364	2.28527	0	0.0018569	0.125635	0.472864	3.31172	4.1398	0	-0.0485166	0.0018569	0.658106	3.1215	2.31184	0	0.445776	1.18118	0.366304	0.801107	2.52726	0	-0.231777	-0.240116	1.07965	0.580171	-0.182728
blimp1	0	0.557119	1.34299	2.61234	3.522	3.60255	0	2.90345	3.76103	4.07814	4.14231	4.22497	0	0.189302	1.51999	2.45964	1.64325	0.957547	0	0.0769189	-0.0213129	2.39214	0.141208	3.11921	0	4.24522	1.45964	4.77805	5.69228	5.79391
blr2	0	-0.852857	2.4885	2.23864	0.948798	1.25416	0	1.82304	3.45719	3.42889	3.94919	5.49234	0	0.317213	0.364839	2.64442	1.88221	3.31251	0	0.39813	-0.595816	0.519689	-0.893687	4.31931	0	2.00659	1.18205	4.57063	4.12328	7.64227
brm	0	-0.233431	-0.0794751	-2.30866	-1.211	-1.25138	0	0.12928	-1.20163	-2.02114	-2.80064	-2.78132	0	-0.458382	-1.76157	-2.40062	-2.70583	-2.7903	0	-6.00489	-5.95125	-3.84142	-6.16257	-1.97313	0	-0.0811546	0.839716	-1.45481	-1.97147	-2.71836
btd	0	0.131096	0.0236386	-1.47539	-3.00214	-2.52396	0	-0.191541	-0.173485	-1.36616	-3.31212	-4.76855	0	-0.311809	0.0126436	-1.62764	-2.43926	-3.59036	0	0.00945072	-0.0450195	-0.81121	-2.95353	-3.05667	0	-0.131066	0.0482087	-1.38616	-4.27379	-4.45516
c1in	0	0.076699	0.0209896	1.0398	0.105554	0.773891	0	-0.0251806	-0.0135457	0.0776828	3.68501	5.08215	0	0.0509688	-0.0173822	0.0509688	0.754812	2.81993	0	0.00958485	0.192176	0.0234452	1.57017	4.48197	0	0.13734	0.140829	0.0802964	2.07026	4.43656
c1orf3	0	0.336992	0.0905113	0.694016	0.698923	0.118529	0	0.0359746	-0.244473	-0.216095	0.208215	0.172933	0	-1.00233	-1.2855	-0.329498	-0.526577	-0.0819265	0	-4.77349	-5.48294	-2.39826	-4.15548	-0.265095	0	-0.0582793	0.0928363	0.35959	-0.153944	0.724588
c1s	0	-1.28449	-1.18674	0.878673	2.4875	3.93894	0	-0.225175	-0.19804	2.35483	3.0915	4.15586	0	1.9528	1.37793	1.86191	3.94435	5.37301	0	1.05821	1.7996	1.47717	4.68968	4.46975	0	0.89534	0.601068	1.80139	3.10222	3.58932
c7	0	0.0221509	0.0141359	0.0419957	0.875024	0.433356	0	-0.0266209	0.650779	0.72775	4.12313	5.09888	0	-0.0266209	0.0221509	0.152005	3.72774	4.62409	0	0.0301216	-0.0142725	0.238034	2.15838	0.811698	0	0.0141359	0.0340905	0.0194169	1.60354	0.0847166
ca11	0	1.20257	0.327306	-3.55285	-2.4224	-1.66614	0	0.00537758	-0.455513	-3.81866	-3.3834	-2.71667	0	-0.676436	-1.57285	-3.99255	-2.98063	-2.96084	0	-1.30406	-2.07428	-3.23237	-2.91717	-3.43737	0	-0.352899	1.08496	-2.73554	-3.74064	-2.80129
cabc1	0	-0.162022	-1.06301	-3.29382	-2.6447	-1.60778	0	-0.0156938	-0.628308	-2.88261	-3.55838	-3.08816	0	-1.64999	-2.15074	-3.77394	-3.65867	-4.75761	0	-5.38468	-5.1677	-3.83748	-6.05924	-5.37215	0	-0.294188	0.370763	-1.7247	-4.01632	-1.89244
cabp5	0	0.0637267	0.136658	0.0458048	2.53445	2.93484	0	0.049407	-0.062797	1.02412	4.94967	4.65948	0	-0.00559435	-0.00186163	0.427088	3.60157	4.89523	0	-0.0550196	0.0708336	0.747098	4.03631	2.60774	0	0.0530003	0.0708336	1.2635	2.11218	4.27039
cacybp	0	-0.2773	-0.832459	-0.241476	0.164354	-0.241615	0	0.408496	-0.0560342	-0.895816	0.88918	0.218998	0	-2.71303	-3.16975	-1.64166	-2.31147	-2.15276	0	-4.24474	-5.28003	-1.98888	-3.32436	-2.02886	0	-0.540507	0.0064956	-0.0457541	0.156567	1.03192
caii	0	-0.269235	1.29284	3.74893	3.01986	0.801837	0	0.629081	1.68083	3.18664	0.713207	-0.0922028	0	2.02845	2.14355	2.98543	0.523914	-0.135379	0	-0.0710898	1.31171	3.88912	-0.277272	-0.273248	0	3.1031	1.69012	4.31141	1.45768	-0.305761
cal	0	-0.858291	-0.304728	2.08519	4.23007	2.96823	0	-0.178012	0.46805	3.10475	2.49275	1.23464	0	1.51973	1.88044	3.04935	3.86557	1.73266	0	-2.0214	-0.882593	1.04508	1.51787	0.817972	0	2.80548	0.655179	3.61808	2.88523	1.4929
cap	NA	NA	NA	NA	NA	NA	0	1.47479	0.817413	2.29095	-0.670011	-0.757916	0	3.11702	6.73005	6.57047	4.02915	4.20592	0	-2.42177	3.77721	2.04555	0.336521	4.18771	NA	NA	NA	NA	NA	NA
capn11	0	0.355888	-0.349649	-2.5816	-2.70515	-2.23414	0	-0.507077	-1.04943	-3.4461	-3.52176	-3.28797	0	-0.298067	-0.547947	-3.30416	-3.58703	-2.95151	0	-2.07018	-3.01051	-2.94313	-3.49913	-3.46961	0	-1.54362	0.544922	-1.90579	-1.99087	-3.69444
caps1	0	-2.96691	-1.44065	-2.91623	-4.04551	-3.94404	0	1.12462	0.800505	-0.70936	-1.87313	-3.06632	0	-2.10985	-1.4543	-3.3497	-4.06827	-4.1568	0	-2.60672	-4.04927	-3.4908	-3.94397	-4.02314	0	-1.09568	1.28251	-1.34469	-4.13262	-4.03428
capza1	0	0.20739	-10.1774	-10.0644	-5.39681	-10.1459	0	-1.06384	-5.73204	-2.46672	-0.958885	-10.1855	0	-1.38194	-0.715495	-0.69355	-0.695159	-5.51228	0	-1.69429	-1.6807	0.0314261	-1.49785	0.730382	NA	NA	NA	NA	NA	NA
cars1	0	0.412568	0.842287	0.085753	-0.650661	-0.197478	0	0.194725	0.0100405	-0.338975	-0.0527886	-0.748523	0	-1.82935	-3.08259	-1.34545	-2.08747	-1.76973	0	-4.23204	-5.84076	-2.78248	-3.88507	-4.71763	0	-0.0420745	-0.0986221	-0.293309	0.073586	1.32257
cat2	0	-0.0467886	-1.0426	-1.74965	-0.743422	-2.3471	0	0.500497	-0.873524	-0.557382	-0.756293	-0.44675	0	-2.07948	-4.05503	-2.34895	-4.27751	-4.45176	0	-4.06387	-4.30461	-4.03512	-4.38358	-3.0565	0	-0.93797	0.268808	-0.302017	-1.08151	-4.6109
cbe1	0	-3.95192	-1.58682	-3.08716	-3.15703	-5.13642	0	0.320823	0.524901	-0.468104	-1.58952	-3.28831	0	0.997024	0.711166	-0.423707	-0.939213	-3.46452	0	-0.0943103	0.176457	-3.88295	-7.13904	-4.38204	0	-0.917742	0.135852	-1.70434	-3.80607	-4.90625
ccl17	0	0.142136	0.196348	-2.5466	-3.23231	-2.55856	0	0.354389	-0.0731305	-1.98554	-3.52479	-3.52027	0	-0.60373	0.141579	-3.4882	-4.97026	-4.23327	0	-3.15036	-4.6	-3.41035	-5.03908	-4.93766	0	-0.454289	0.267917	-1.67225	-4.68506	-5.11372
ccl20	0	3.49095	4.52098	2.3545	1.73934	2.86183	0	5.85905	7.00615	5.85266	3.99372	5.45175	0	6.46723	7.01215	5.77141	5.84085	7.30958	0	6.65755	5.77257	4.54664	2.6756	2.12909	0	3.00398	1.48024	5.39841	4.91973	6.18784
ccl3	0	2.55008	2.81678	2.79054	2.88047	1.98175	0	2.72881	3.56003	3.48988	3.73364	3.75424	0	3.00086	2.9509	2.95529	3.48205	3.58913	0	3.03331	3.3636	1.58505	1.69905	3.2385	0	2.86367	0.791571	2.81267	3.17414	3.72646
ccl3l1	0	2.89052	3.8276	3.69596	4.44026	2.88466	0	2.9502	5.43087	5.21335	6.55821	6.58747	0	4.45198	4.0313	4.61494	5.96174	6.24108	0	5.7141	5.32748	2.08321	3.80231	4.51854	0	3.37642	1.33103	3.53916	5.26603	6.56444
ccl4l	0	1.83638	2.49682	2.18925	3.13862	2.58853	0	2.64292	4.18413	3.8187	5.67698	5.67023	0	2.59843	3.16095	3.54721	4.43613	4.89709	0	3.02825	3.71698	1.53071	2.06537	2.84481	0	3.11494	0.953461	2.33707	4.59914	5.70634
ccl4l1	0	1.93205	2.67453	2.26421	3.25828	2.33244	0	2.66259	4.46841	3.93087	5.30473	5.28406	0	2.83657	3.75883	3.12148	4.92159	5.10602	0	4.14589	3.62318	1.87221	2.60275	3.04255	0	3.07084	0.711824	2.60042	4.16851	5.30413
ccl5	0	1.54077	1.67396	1.51629	1.74481	2.33929	0	2.94185	3.805	3.61512	4.63891	7.04471	0	2.21132	3.10579	3.46552	3.83143	6.2807	0	2.57254	1.11677	1.40934	-0.680548	3.69913	0	2.87039	1.49957	2.49201	4.15276	7.60407
ccl8	0	0.525066	0.72009	2.64043	5.43149	5.82943	0	0.17913	0.416661	3.78308	8.13918	9.99247	0	0.237126	0.437074	1.0527	4.82626	8.26555	0	-1.00929	-0.876629	-1.79681	8.26309	8.37931	0	1.01402	-1.11527	3.07847	8.77064	9.34125
ccr1	0	-0.309884	-0.113296	-2.62858	3.68199	3.75226	0	-0.0660127	0.384226	1.12591	3.45224	3.58638	0	-0.777439	0.437574	0.711424	1.77462	1.49631	0	0.0962151	-2.42888	1.10202	5.84595	3.58595	0	1.5949	1.56031	1.90046	3.2602	2.6457
ccr5	0	-0.118036	0.0354337	1.55679	2.58946	4.05944	0	-0.777385	0.677748	1.90989	2.7147	4.75194	0	0.208737	0.962607	1.69165	2.47171	3.5651	0	0.794748	1.73087	1.61841	4.25241	4.26003	0	1.40604	0.828222	1.50117	3.59894	5.34954
ccr7	0	0.647463	2.7225	1.96972	0.809214	2.11206	0	0.813579	3.23563	3.98857	3.83166	5.28006	0	2.22644	3.21493	3.26626	4.00428	4.70912	0	5.44717	4.3249	2.91266	4.78348	3.82245	0	1.76779	-0.650218	3.47413	4.62422	8.03913
cd127	0	0.54145	0.769702	2.29078	1.78946	2.10585	0	2.17729	3.03527	3.07819	4.34019	4.25194	0	0.174458	1.39559	2.05304	2.03766	2.09175	0	-3.43089	-3.34197	-1.40499	-3.75068	3.16327	0	1.46357	-0.104967	2.21261	3.16635	4.0449
cd180	0	0.419453	-0.314698	-2.94509	-2.95303	-1.90641	0	-0.256265	-1.26583	-3.43525	-3.43935	-3.47444	0	-1.16321	-0.692869	-3.35049	-3.47829	-3.42776	0	-3.01258	-2.64389	-2.98983	-3.52479	-3.49746	0	-0.845734	0.313207	-2.31443	-3.39844	-3.39303
cd185	0	1.27573	2.18697	3.30819	3.57854	5.45071	0	2.61346	4.90627	3.8202	3.56898	4.32029	0	0.708268	2.42763	2.33926	1.58928	0.954079	0	-0.135559	1.17085	2.72336	0.570347	3.67115	0	3.67308	1.9239	3.83061	3.38771	2.43421
cd1a	0	-0.858772	-0.944937	-2.56134	-4.11046	-5.62556	0	0.0334308	-0.687955	-2.2107	-4.71706	-6.08937	0	0.25466	-0.164006	-2.25401	-4.32656	-5.68678	0	-1.94225	-0.265184	-2.7934	-5.25454	-5.99721	0	0.0918284	0.550067	-1.74932	-4.80788	-6.13186
cd1b	0	-0.605251	-0.409671	-0.828814	-3.327	-6.39401	0	-0.0833357	-0.218918	-0.918267	-2.39099	-6.35748	0	0.337394	0.105262	-0.918817	-1.92536	-5.77969	0	0.175998	-0.000842527	-1.1363	-3.6423	-8.78051	0	-0.347241	-0.209332	-0.990467	-4.22817	-8.83126
cd1c	0	0.0934001	-0.556508	-0.884789	-2.72923	-3.44381	0	-0.660579	-1.1466	-3.32024	-3.50536	-3.43453	0	-0.702046	0.540794	-3.13288	-3.48396	-3.45353	0	-1.36361	-0.481418	-2.8247	-2.77098	-3.00835	0	0.591788	0.712009	-3.25054	-3.37279	-2.56312
cd300c	0	0.0443637	-0.0842759	-1.45851	-2.46692	-2.8227	0	0.533169	-0.0796732	-1.54808	-3.01705	-2.42671	0	-0.94887	-1.06832	-1.87168	-4.28529	-4.12404	0	-1.80041	-2.94715	-3.81637	-4.96194	-4.09036	0	-0.3617	0.164964	-1.79157	-2.69153	-3.89231
cd31	0	0.190589	-0.283547	-0.329168	-1.20965	-4.19769	0	0.273743	0.55592	0.0228045	-0.118428	-0.886951	0	-3.12827	-1.45056	-3.39464	-3.61445	-1.69987	0	0.427904	0.650611	-1.37518	-3.59309	2.80278	0	1.80559	1.54284	1.91689	1.96283	0.294359
cd33	0	0.677466	-0.457177	-2.27728	-3.00927	-3.16272	0	0.556059	-0.396839	-3.01485	-3.02356	-3.139	0	-2.51577	-2.86759	-3.11974	-3.15906	-3.15479	0	-2.30965	-3.139	-3.14911	-2.87726	-3.08197	0	-1.33497	0.178266	-2.97007	-3.01819	-2.5463
cd40	0	-0.424948	-0.247824	0.674494	2.82381	3.2327	0	-0.0357736	0.331776	1.76723	3.49736	4.89196	0	0.617496	0.848566	1.33065	4.3228	5.30635	0	0.914188	0.800425	0.395658	2.27484	2.63903	0	0.299237	-0.0469866	1.43758	3.56936	4.52082
cd61	0	-0.0451464	-0.0368311	0.436105	2.86286	2.92055	0	-0.0368311	-0.0327151	2.99384	3.31441	3.03494	0	0.0437873	0.0120785	1.20146	1.95639	1.23711	0	-0.00404118	0.0477024	1.33347	0.0862794	0.32758	0	0.02802	0.0748142	3.35034	3.66952	-0.0162502
cd81	0	-0.0469898	-0.451231	-1.00977	-1.17528	-0.225429	0	0.252186	0.116451	0.0739923	-0.0544389	-0.232221	0	-1.22303	-0.239155	-1.37066	-1.51716	-1.62696	0	-4.45678	-5.83853	-3.14442	-6.00977	-2.14784	0	-0.273296	0.123407	-0.50829	-0.797719	-0.147159
cd85	0	-2.02781	-0.570919	-0.699191	-4.99427	-4.61695	0	-3.45269	-1.92518	-3.16969	-1.10687	-0.477504	0	-3.38062	-2.91585	-4.86729	-4.5793	-5.31957	0	-7.84982	-7.34032	-4.59684	-6.43065	-3.26302	0	0.53458	-2.88984	-0.740964	0.0264739	-2.66594
cd87	0	1.4117	1.6746	1.42329	1.12665	-0.952783	0	1.90945	3.67045	2.84069	2.5901	2.62116	0	1.88691	1.7056	0.59852	0.663436	-0.810442	0	1.87159	1.34712	0.517301	1.17836	-1.39856	0	3.76865	2.24576	2.27714	2.1603	3.717
cda01	0	0.827926	-0.111943	-2.18553	-4.20424	-3.10431	0	0.861183	0.00508688	-1.9885	-3.42328	-3.32648	0	-1.26843	-1.65007	-3.78885	-4.16487	-4.49301	0	-5.69078	-5.71443	-3.75005	-5.71841	-3.00576	0	0.0149847	0.262656	-1.59645	-3.83234	-5.65984
cdh1	0	0.399602	-0.337004	-2.11602	-3.20838	-3.14487	0	-1.18662	-0.611994	-1.53621	-2.64373	-3.13153	0	0.0773595	0.535421	-0.0849976	-1.23913	-3.08696	0	-2.8979	-2.27112	-2.59252	-3.8979	-4.05069	0	-1.30647	-1.34331	-2.95231	-4.03505	-4.1068
cdkn2c	0	0.0680833	-0.459223	-2.71434	-2.7459	-3.38005	0	-0.225251	-1.328	-2.33002	-3.20554	-3.87283	0	-0.969823	-1.88954	-2.55682	-3.2981	-3.03444	0	-4.15875	-4.76098	-4.43188	-6.97514	-3.82116	0	-0.651478	0.185674	-2.17015	-2.3427	-0.829249
cea	0	-3.23639	-1.93239	-0.427709	-1.89308	-0.191372	0	0.530803	0.746464	2.18925	3.18948	2.97584	0	1.70687	2.12229	3.45759	4.24033	3.85007	0	1.67448	1.0612	1.42416	1.07774	2.834	0	0.85708	0.302065	2.12619	1.58397	1.24004
ceh	0	-3.40616	-2.12628	-3.86232	-5.30111	-4.42392	0	0.460554	-0.391652	-2.31854	-2.03183	-2.75776	0	-0.561809	-1.77007	-2.46851	-2.06596	-5.06951	0	-3.98479	-4.86668	-4.69116	-6.5568	-5.27049	0	-2.10539	0.346335	-1.77503	-3.4791	-4.61514
cfos	0	0.199021	-0.444783	-3.02868	-5.81498	-6.02328	0	0.733211	-1.52544	-2.62668	-5.45731	-6.62532	0	0.104158	-0.38734	-1.3149	-4.81861	-6.54027	0	-1.52104	-2.46436	-3.51049	-6.20661	-5.76885	0	-1.15529	-0.118023	-3.58489	-5.585	-2.62817
chchd2	NA	NA	NA	NA	NA	NA	0	-0.299555	-1.52839	-1.22286	3.70632	4.29465	0	-3.59298	-3.25154	-3.10412	-2.66678	4.62572	NA	NA	NA	NA	NA	NA	NA	NA	NA	NA	NA	NA
chchd3	0	-0.313227	-0.339274	-1.01917	-0.183656	-0.384338	0	-0.678874	-0.603042	-2.75526	-4.52843	-8.26389	0	-0.33396	-0.373823	-1.65963	-0.916144	-4.1047	0	-1.68091	-1.79127	-4.89338	-7.94897	-8.24766	0	-1.05795	-0.563154	-0.366602	-0.0355467	-0.26672
chchd4	0	2.25333	1.01413	1.64939	3.46207	4.07577	0	0.995627	0.556893	0.217589	1.2418	-2.39073	0	2.74675	1.97026	3.47954	3.17441	2.79899	0	-0.588988	1.93073	2.15401	0.546639	2.68189	0	1.50092	1.32134	3.40466	3.8549	4.29847
chn	0	2.24029	3.23896	3.02306	1.78984	0.247055	0	1.92399	3.58412	3.20746	2.28577	1.52177	0	3.55076	4.29687	3.87524	1.97847	2.37073	0	3.81194	2.79014	1.15089	0.129338	-1.06628	0	0.589523	0.236576	1.95151	2.83829	2.50334
chrnb1	0	0.00990854	-0.105643	-0.67104	-0.185247	0.179137	0	0.104315	-0.784935	-1.58315	-0.642418	-0.603809	0	-1.78368	-1.08889	-2.40349	-2.18042	-2.26842	0	-6.0608	-6.11341	-3.91375	-5.99857	0.0109134	0	-0.0394109	0.268561	-1.27165	-0.432005	-0.554535
ciapin1	0	3.00688	3.54549	4.07571	-3.15506	-2.83678	0	2.56091	2.65092	0.630944	-3.20397	-3.22199	0	3.12773	3.35932	-3.17053	-3.1572	2.93993	0	1.05346	1.09465	1.13254	1.79914	-3.08375	0	2.78599	-3.10962	-3.03428	-3.19828	-1.37601
cis	0	-0.835114	-2.49514	-3.5521	-2.92761	-1.73605	0	-2.08396	-3.12173	-3.09574	0.146729	-0.4501	0	-1.01398	-3.42557	-1.98597	-0.213069	0.480163	0	-0.214632	-1.58146	-2.5926	-0.281991	-0.456649	0	-2.88157	-0.947243	-3.57375	-1.11667	-2.01605
ckb8	0	0.357813	0.457163	2.30039	3.22316	5.21716	0	0.171112	0.541241	4.1831	4.51627	5.57886	0	1.06954	0.936274	2.2844	6.29237	7.30019	0	1.88319	1.55375	1.95734	2.86276	3.83682	0	1.46622	-0.138216	2.94821	5.77667	7.39132
cklf	0	-0.367386	6.45349	-3.30524	-2.10146	-0.724707	0	3.02219	4.69708	2.98028	1.38039	1.62118	NA	NA	NA	NA	NA	NA	0	-1.22114	-0.0567147	1.621	1.3111	0.404536	NA	NA	NA	NA	NA	NA
ckr2	0	-0.400633	-1.98247	-2.92727	-3.27489	-2.92437	0	-1.22045	-2.44667	-2.83615	-3.3174	-2.64877	0	-0.921578	-1.71955	-1.09704	-1.49623	-1.90346	0	0.269794	-0.229769	-1.34034	-0.709118	-0.1265	0	-1.54126	-0.351763	-3.03715	-2.99199	-4.20675
clca1	0	-4.20745	-3.20894	-4.76351	-4.45651	-7.93169	0	1.112	-0.0797284	-1.38134	-2.31035	-3.20636	0	1.59974	1.0243	-0.360267	-0.961093	-3.89055	0	-0.571713	0.181493	-0.67289	-6.99091	-4.89744	0	-0.796172	-0.356751	-1.62999	-4.17642	-7.63237
clcf1	0	1.05675	6.20693	7.16655	6.01527	4.32344	0	1.28938	5.74124	6.43517	6.39471	6.07399	0	3.47779	6.99602	6.71787	5.76468	5.82351	0	5.33828	5.52644	4.504	2	2.97077	0	1.4557	0.304317	6.45218	7.26628	8.17547
clec7a	0	0.0569322	-0.262805	-1.8526	-2.80991	-1.06604	0	0.181732	-0.471841	-2.50525	-2.34092	-2.00281	0	-0.586878	-1.07936	-3.94393	-4.59392	-3.36085	0	-2.02679	-3.42083	-3.55262	-3.55315	-2.68483	0	-0.212398	0.333673	-2.23163	-3.26454	-5.3148
clg	0	0.370838	3.81533	5.42925	4.30483	0.115046	0	0.644519	3.90724	5.51761	4.86753	4.55952	0	0.179108	2.46845	3.75458	2.47103	2.08634	0	3.16346	3.16485	4.80113	1.05091	1.42124	0	2.45311	0.0408723	5.6859	4.58226	5.3934
clic1l	0	-3.63667	-2.31077	-4.06624	-4.63306	-4.38721	0	-0.4384	-0.508107	-1.41923	-2.27173	-3.5524	0	0.362313	-0.419322	-1.9147	-1.82476	-3.87499	0	-4.18152	-5.72233	-4.41782	-5.77309	-4.38058	0	-1.56331	0.499313	-1.82127	-2.75353	-2.40501
cll1	0	0.47483	-0.0768706	-2.88334	-4.12703	-3.3127	0	-0.397397	-0.00632508	-2.55576	-6.94035	-7.27221	0	-1.28458	-1.58813	-3.9629	-6.62579	-6.95424	0	-5.14827	-3.83369	-7.0367	-7.24208	-6.03737	0	0.156596	-0.142728	-1.9333	-4.25561	-7.22356
clpx	0	6.90307	6.50601	7.22484	5.46665	3.75177	0	-0.0309905	0.110308	-0.0289147	7.22469	7.54725	0	6.19163	6.39848	7.23446	7.36615	7.31195	0	0.00616253	0.026397	1.382	0.00208135	0.0142904	0	7.18683	6.31653	7.55992	7.8771	8.27164
cmt1d	0	0.136149	-0.503501	-2.07173	-0.675424	-1.36157	0	1.77821	1.11509	-0.598881	-0.958054	-1.02674	0	-2.04075	-2.11205	-3.26618	-3.66726	-4.32548	0	-2.13044	-4.15265	-4.10852	-4.25269	-4.19626	0	-0.516111	-0.0271517	-2.71005	-1.57654	-4.31543
cnot8	0	-0.0231626	-0.613843	-0.13269	-0.513302	-0.192627	0	0.203464	-0.592378	0.239782	0.242138	-0.0269257	0	-1.86247	-1.89763	-0.794901	-1.00186	-1.73797	0	-4.93315	-5.49374	-2.25311	-4.89292	-0.496924	0	0.11722	0.590135	0.599215	0.353523	1.73302
cox5a	0	0.233086	-0.100465	0.102654	0.0884681	0.119223	0	0.747183	0.423165	-0.0941727	0.989804	0.952944	0	-3.04773	-3.19371	-1.63243	-1.39463	-1.70072	0	-4.26346	-6.90395	-2.92302	-5.76065	-0.16385	0	-0.416446	-0.214297	-0.379436	-0.0744257	1.09113
cpamd5	0	0.201549	-0.649212	-1.6632	-1.79029	-0.561615	0	0.643827	-0.771086	-1.08059	-2.55002	-3.07995	0	-2.12822	-2.67209	-2.73333	-3.22281	-5.48125	0	-2.96706	-2.71226	-2.40047	-2.77987	-2.30329	0	-0.126351	0.129208	-0.874284	-2.56203	-2.8151
cper	0	-2.61585	0.506013	0.418253	-1.66299	-1.80167	0	1.63848	2.91859	2.21484	1.8142	1.32623	0	2.79881	2.82964	2.7359	2.71845	1.46338	0	0.348641	1.55485	1.08435	-1.05139	1.65821	0	2.06929	0.392168	1.88599	0.552584	0.67477
cradd	0	0.166194	-0.377971	-1.9308	-1.1526	-0.641652	0	0.166038	-0.762607	-1.54656	-1.84524	-1.98492	0	-1.02228	-1.19333	-1.72095	-1.82092	-2.09506	0	-4.04622	-4.73698	-4.1096	-6.4948	-2.93617	0	-0.672449	0.00136176	-1.56358	-1.55791	-2.60679
cryab	0	-0.229743	0.196079	0.543489	0.813425	-0.0485601	0	0.177317	0.61371	1.24638	0.655668	1.04699	0	2.85933	2.52757	2.18281	2.21527	2.10845	0	1.36423	-0.626551	-0.947368	-0.924553	1.5473	0	0.226626	0.530304	0.787597	-0.569498	2.13884
cscd	0	-0.0224258	0.0366186	0	2.961	3.43386	0	0.00739845	0.018049	0.0526645	2.45279	2.97144	0	0.0968134	0.318215	0.0220825	0.390977	1.61213	0	1.17281	1.25901	3.31819	3.23084	2.72393	0	-0.127893	-0.10378	-0.129991	3.87617	4.7372
csnk1a1	0	-0.751375	1.66218	1.96292	3.66689	3.50354	0	0.595175	2.87875	2.74567	3.35826	-1.15073	NA	NA	NA	NA	NA	NA	0	-1.0674	3.69401	5.18292	4.21378	6.36865	0	3.97643	1.49655	0.136409	0.335148	2.467
csnk1g1	0	-2.39925	0.00326722	-2.94668	-2.57533	-1.08773	0	0.181084	-2.78174	-1.05154	-0.833618	-3.17806	0	-1.23538	-0.378302	-2.84622	-1.04732	1.12917	0	-5.18033	-6.81919	-0.915797	-3.88115	3.97237	0	-0.37292	-3.15595	-2.50084	-2.55933	1.24235
cstb	0	4.09875	4.07242	2.71103	2.7733	2.7341	0	2.11647	3.42785	0.397567	1.54541	1.68087	0	3.81714	3.97783	1.96552	1.80062	1.584	0	2.33171	2.40448	0.0470829	1.30188	1.83217	0	2.78235	0.230712	2.18486	2.36577	2.93722
ctgf	0	-2.6966	1.88294	2.63759	0.643971	0.976406	0	2.81102	4.48896	4.45849	3.63097	1.71714	0	4.16436	5.03389	5.40955	4.74066	2.77193	0	3.3734	3.69128	3.98822	3.29815	1.61029	0	1.22815	0.400865	3.90676	2.80318	1.96417
ctnnbip1	0	-0.29498	-0.614813	-2.70526	-2.96066	-2.10015	0	0.408953	0.169234	-0.971153	-2.41365	-3.09202	0	-2.65126	-1.53433	-1.72561	-3.24699	-4.68553	0	-3.44061	-4.24362	-3.44119	-4.78474	-2.5477	0	-0.695371	0.215998	-1.22384	-4.02728	-3.1336
ctsl	0	-0.369831	3.4274	4.40018	2.99357	2.18271	0	0.18829	0.350674	6.49183	6.95869	4.27615	NA	NA	NA	NA	NA	NA	0	2.72582	4.05527	4.23735	4.38555	8.70261	0	2.68084	1.43562	6.65805	4.87383	4.4945
ctsl2	0	-3.65243	-1.19908	1.43036	-0.342648	-0.170723	0	1.39486	1.48416	3.17447	3.9328	2.77102	0	1.16486	2.24295	4.38318	4.64558	1.62711	NA	NA	NA	NA	NA	NA	0	0.941708	0.183818	3.02262	2.62135	-0.61742
cx43	0	-0.0777751	0.276574	2.88486	4.21622	1.63976	0	0.13875	1.60712	3.48298	3.34065	1.50719	0	0.0885021	2.94862	4.57474	4.30192	1.11328	0	-0.0373609	-0.0777751	1.24972	0.0775031	-0.0294121	0	2.27176	-0.0574265	3.58916	3.90247	0.0250357
cxcl1	0	-0.227804	0.608794	-0.14783	0.0996764	2.86122	0	6.88268	7.44517	6.57194	7.20497	7.11846	0	5.97376	7.13036	4.69802	4.54042	3.18759	0	6.39267	5.68695	2.76046	3.56562	7.42622	0	1.01253	0.544081	2.63188	9.46043	10.4393
cxcl10	0	-0.0363159	0.00398543	5.64027	6.43288	6.0871	0	0.969802	0.1476	6.55053	10.0313	10.4841	0	-0.0652121	-0.0404087	2.18928	8.25063	9.64058	0	0.0585804	-0.0527571	4.147	4.22595	8.35544	0	0.550008	0.00398543	6.14994	8.32436	8.73436
cxcl11	0	0.0197418	5.56412e-06	0.0314552	2.76004	2.44704	0	-0.0526091	-0.00399631	1.03673	8.04484	9.61849	0	-0.048493	0.0197418	0.0773804	5.77562	7.70567	0	0.0118797	0.0118797	0.0429918	0.992035	6.18956	0	-0.00796515	0.0314552	1.04384	5.85379	8.00498
cxcl2	0	4.03362	5.54676	5.32697	4.90587	4.00698	0	5.29826	6.67002	6.58576	7.00531	6.62138	0	4.24313	3.75649	4.58709	4.55687	5.07821	0	3.91131	2.48683	3.68834	3.21939	4.57579	0	3.70824	1.39807	6.2629	6.66208	7.73816
cxcl3	0	3.3172	3.63824	3.47611	3.43941	3.05061	0	3.46357	4.91008	4.12823	4.28147	4.45828	0	1.97935	3.6868	1.49559	1.68165	3.89898	0	2.3498	2.1288	3.07253	3.01406	3.19295	0	1.57944	0.0563535	4.11645	5.01993	5.58834
cxcl9	0	-0.00816823	-0.00816823	0.0162159	3.3337	4.30409	0	0.176256	0.07208	0.761515	5.7569	9.15307	0	0.00407537	-0.028808	0.158109	6.07899	8.3758	0	-0.028808	0.0121804	0.148076	0.0559621	3.37239	0	-0.0371473	0.032246	0.0586842	3.35558	6.2952
cxcr7	0	-0.0625332	-1.19488	-3.86581	-3.18064	-3.16084	0	1.12979	0.53111	-0.496136	-1.75369	-1.62671	0	-3.34821	-2.29356	-2.81912	-3.82836	-2.0764	0	-3.80631	-3.82096	-2.49767	-3.90039	-3.89651	0	-0.304778	0.316292	0.542275	-0.28458	1.50391
dap	0	9.69103	10.1587	10.3852	10.0927	10.5629	NA	NA	NA	NA	NA	NA	0	0	0.154936	0.199444	10.6247	10.7638	0	0.147382	7.93072	9.30949	9.93306	0.0494687	0	9.29517	9.61849	5.11615	5.14312	11.2395
dbprb	0	0.00444394	-0.863672	-1.65941	0.385471	0.20964	0	0.96272	0.234467	-0.589569	0.519439	0.231712	0	-2.80705	-2.76995	-1.48018	-2.41905	-2.80176	0	-3.66018	-4.79092	-2.66429	-3.23324	-2.13401	0	-0.213858	0.49041	0.285601	0.539325	-0.0919056
ddit1	0	0.572721	3.10496	2.85565	1.16616	1.52136	0	2.38088	4.37935	2.59395	2.38633	3.47358	0	0.710291	2.08743	3.36222	2.8406	2.10381	0	-1.08005	-0.888536	1.38656	-0.310414	2.62276	0	1.1646	0.850781	3.7981	3.26125	5.21592
ddr1	0	-1.70766	-1.29739	-1.7252	-3.96453	-2.84686	0	0.0549805	-1.81463	-2.96267	0.182201	1.30211	0	-0.0440716	-3.84121	-3.8587	-0.0864273	-2.2216	0	-0.117691	-0.81537	-2.12329	0.060108	1.73802	0	-1.75109	0.519307	-2.30085	-4.03007	-4.09109
ddx24	0	-0.282746	-4.2251	-1.76774	-0.518162	0.370634	0	5.45091	4.26488	-0.888889	-1.17073	-0.729416	NA	NA	NA	NA	NA	NA	0	-3.54866	-1.81966	-0.518715	-0.617519	-2.57851	0	-0.643942	-0.820583	2.97597	2.47109	-4.61538
ddx38	0	0.0873918	-0.324483	-0.0384546	0.302143	-0.359125	0	0.544894	0.347687	0.343921	0.477229	0.571607	0	-2.63807	-2.78401	-0.807506	-1.47279	-2.35107	0	-3.71236	-5.60958	-2.35474	-4.35964	-0.901843	0	0.399905	0.316237	0.644878	-0.101642	0.64489
ddx58	0	2.15371	1.96758	3.01049	3.54278	3.68542	0	0.963775	1.35046	3.98882	6.56639	5.72169	0	1.05373	2.00714	2.85301	3.76726	4.76133	0	0.923718	-0.433131	2.54452	3.90723	4.30104	0	2.1861	0.169686	4.33141	4.94216	5.79515
dgs	0	0.619914	-0.599641	-0.238637	-3.11311	-1.96901	0	-0.732575	-0.364753	-0.610653	-0.310821	-0.387093	0	-2.8214	-2.96718	0.336372	-2.1271	-2.48226	0	-2.10907	1.78432	-0.41547	2.06074	-1.56084	0	-2.90639	-1.27096	-3.05614	-1.25935	-0.0249302
dhfr	0	1.31722	1.24297	2.01657	3.08977	2.27116	0	4.38446	3.43243	1.56908	2.02744	1.66873	0	-0.0357219	1.60958	1.9471	1.98173	-0.0257446	0	0.0648222	-0.0600376	-0.0263189	0.0500852	-0.105709	0	0.13956	0.13465	0.114809	-0.114177	3.60088
diablo	0	-0.788483	-0.803941	4.53365	5.76975	2.21165	0	0.728415	2.12914	2.23509	5.76907	5.56764	0	0.0879881	4.55428	5.64998	6.06633	-0.146533	0	4.97287	5.56201	2.47219	3.79431	-0.467683	NA	NA	NA	NA	NA	NA
dif	0	3.43079	3.58718	2.45441	1.25537	0.118863	0	3.34027	3.73509	3.65385	4.25124	4.3826	0	3.37514	3.70435	3.44188	3.36751	3.94667	0	3.36687	1.1206	1.44123	-1.06269	1.62782	0	3.229	0.623891	1.96079	2.5742	4.39393
dif2	0	3.91811	4.85197	3.80413	2.74187	2.04495	0	5.23226	5.48441	4.93466	5.54054	5.21929	0	2.23064	4.36768	5.03421	3.27024	4.46121	0	4.90185	4.13422	3.12245	1.26311	3.03016	0	2.94715	1.59698	5.45739	5.86973	7.23152
dkfzp667d1322	0	-0.536905	-2.20732	-1.99726	-0.767181	-0.862375	0	-0.168946	-2.08346	-1.42043	-1.56489	-1.73618	0	-3.14623	-2.81738	-3.40165	-3.28411	-3.79128	0	-4.15318	-4.20281	-3.18764	-3.48034	-2.55895	0	-2.72643	-0.0628489	-1.87944	-1.7506	-1.30945
dlad	0	0.136899	-0.349775	-1.98141	-1.47949	-1.48927	0	0.0119274	-0.901058	-2.90011	-5.03983	-6.505	0	-0.39251	-1.44127	-2.67984	-4.12132	-5.57374	0	-2.21548	-2.73415	-3.89685	-3.60475	-7.73722	0	-1.27816	-0.508971	-3.50253	-4.80743	-7.19299
dll1	0	-1.26439	0.394617	0.898411	2.0115	1.46873	0	0.76314	0.40829	1.79187	4.06729	2.94934	0	0.435405	1.63376	1.07631	2.10804	1.58463	0	-1.83277	-1.56631	0.518973	-0.725563	2.64342	0	1.93428	1.07796	2.73772	3.49178	5.50787
dnai1	0	-3.79852	-1.41321	-2.77773	-6.17815	-4.70799	0	0.267752	0.228592	-0.128253	-2.04369	-2.4638	0	1.27865	1.08044	-0.800097	-1.11571	-2.38173	0	0.256075	-1.2651	-2.409	-3.64624	-3.3203	0	-0.983707	-0.076757	-1.80084	-3.71161	-5.36613
dnai2	0	-1.76571	-1.43106	-2.27769	-3.14454	-4.58442	0	-0.02705	0.136996	-0.895565	-2.44673	-3.22272	0	0.838965	-0.162554	-1.10427	-2.12292	-3.9793	0	0.287216	-0.529765	-2.3877	-3.4626	-3.56612	0	-0.587528	0.16965	-1.74747	-3.92212	-5.19287
dnase2b	0	0.0962085	-0.062832	-2.14589	-1.49573	-1.42974	0	-0.26088	-1.04242	-2.52831	-5.10091	-6.36579	0	-0.0318601	-0.911267	-1.92349	-3.03716	-4.05432	0	-1.23291	-1.29118	-3.10132	-1.65952	-6.93277	0	-1.62934	-0.774308	-3.84004	-5.09552	-7.2293
dnm2	0	2.55413	2.39098	0.264454	-1.03817	-1.01617	0	3.94907	3.45332	3.235	3.69134	2.47192	0	3.88629	4.87852	5.25012	5.09483	5.45617	0	2.03531	2.46156	1.70479	2.51108	1.398	0	4.67183	5.04768	2.37262	1.36168	6.06921
dnpep	0	2.41082	1.61899	1.07531	1.24002	3.6534	0	2.09999	0.398378	1.91705	4.63446	4.62168	0	2.78432	2.1881	1.36383	1.77569	2.7402	0	2.98678	0.284649	1.06575	1.42452	3.43839	0	0.593513	0.938926	1.66869	0.688929	0.160137
dsg2	0	-0.0433531	0.217845	0.822077	1.3949	1.93126	0	0.214778	0.615732	2.31481	3.35658	3.10769	0	-0.0544082	1.69801	3.70185	5.32334	4.50414	0	0.0282594	0.024762	0.441082	-0.0618257	1.42307	0	0.042165	1.3312	3.10485	2.86719	4.77237
dusp1	0	-0.223836	-2.18813	-4.0388	-3.90614	-4.47616	0	0.0546478	-1.67982	-3.98641	-4.50243	-3.90134	0	-0.402283	-1.47752	-3.23277	-5.42963	-6.87819	0	-1.05095	-3.92593	-3.36845	-4.87284	-3.10057	0	-0.11701	0.299651	-2.7837	-4.09521	-1.08437
dusp14	0	-2.52526	0.782549	2.33706	1.82701	-0.698447	0	0.217952	2.46345	3.2813	1.88373	0.611634	0	1.76049	3.2663	3.55709	3.40438	1.9949	0	1.31253	2.39823	2.50118	-0.729147	0.62709	0	2.1261	-0.241184	2.44336	1.62038	-0.0908534
dzip3	0	-0.538909	-0.89016	-2.34896	-3.01132	-1.86869	0	-0.0144034	-0.696984	-1.99259	-3.05139	-3.10784	0	-0.591993	-1.11076	-3.10595	-3.7234	-3.85077	0	-2.28965	-3.78817	-2.75238	-4.63484	-2.52388	0	-1.19099	-0.163565	-2.51462	-3.8158	-6.5847
eb1	0	-0.183337	-0.817095	-3.39847	-3.406	-3.4817	0	1.01981	6.15738	-0.333235	-3.32368	-3.32879	0	-0.328294	6.80988	-0.474147	-1.55683	-2.29264	NA	NA	NA	NA	NA	NA	0	6.44557	6.14514	-1.12221	-3.44879	6.12065
eb9	0	-0.0514024	0.13742	-0.825277	-0.568946	-0.00967131	0	-0.108794	-0.558024	-0.722288	-0.738945	-0.763082	0	-1.61366	-2.09663	-1.58891	-1.93285	-2.5964	0	-4.88546	-5.60657	-2.92499	-5.65183	-1.21982	0	-0.374242	-0.0803331	-0.115583	-0.0556255	-0.360091
ece3	0	-0.708284	-0.691306	-2.73459	-2.17177	-1.83683	0	-0.762317	-1.73195	-2.47283	-0.929333	0.553626	0	0.952834	-0.480125	1.17303	0.401213	0.418904	0	1.39344	1.21345	-0.189257	2.14246	-0.0392294	0	-2.8688	-2.82526	-1.98415	-0.271214	-2.90956
ed1	0	0.0371849	0.0662578	1.41598	0.0445083	6.25764	0	-0.00755339	0.671998	0.035319	0.00160624	0.0187123	0	0.00751405	0.0445083	0.0445083	6.37533	13.5862	0	0.791664	0.0982795	-0.0267393	0.370084	0.0187123	0	2.26899	2.35764	6.4979	6.25959	12.7624
edaradd	0	0.846949	-0.139177	1.25582	-0.1015	0.931592	0	0.700627	0.720916	-0.363765	1.30434	1.38954	0	-3.3363	-2.45067	-5.85948	-3.42146	-0.948318	0	-2.33229	-1.52646	-0.84841	-1.69157	0.996877	0	0.336048	0.577623	0.912366	0.364044	2.20274
edf	0	1.07356	1.28344	2.57799	1.50834	-0.580298	0	0.341722	3.03917	4.55439	4.07313	4.57818	0	1.30164	2.37515	2.51515	2.91751	3.6851	0	2.69958	3.3352	1.91365	-0.596991	1.20447	0	2.15799	0.368576	3.33721	4.19206	6.51019
edn1	0	2.27019	5.76252	5.05579	4.91805	3.00966	0	3.93858	6.53557	6.12756	6.52312	5.7111	0	4.71859	6.10858	4.79564	4.79021	4.65672	0	4.6685	4.3758	2.72869	1.70607	5.09481	0	4.86779	2.82345	5.09201	6.54263	4.39014
efe	0	0.387753	-0.363553	-0.646036	-2.84643	-0.474516	0	0.218511	-0.374186	-1.70194	-1.12454	-0.885519	0	-3.18632	-3.06834	-2.10035	-3.05643	-3.21005	0	-3.20086	-3.303	-2.41205	-3.30693	-2.66669	0	-0.924191	0.808245	-0.150612	-1.85727	-0.382069
efnb2	0	2.30395	4.07538	3.50001	3.00657	0.884427	0	0.825344	3.05832	2.94331	2.37684	1.86297	0	3.94322	4.40455	4.47729	4.45792	3.2692	0	3.8481	4.32368	2.61631	0.67664	1.89	0	2.30629	1.27033	2.68813	3.24842	2.88701
egr2	0	0.582539	-0.216273	-1.48576	-0.507223	-0.831168	0	1.01	0.712619	-0.550856	-0.899432	-1.00609	0	-0.524369	-0.647457	-1.23338	-1.65195	-1.81096	0	-1.69374	-4.27072	-5.66931	-6.54252	-2.72087	0	-0.689763	-0.164499	-2.96806	-1.24179	-3.32954
eif1b	0	-0.05539	0.835232	0.64088	0.357143	0.00943053	0	0.351818	0.453412	0.981741	0.500592	0.351047	0	-1.54609	-0.321106	-0.819274	-1.63261	-2.1333	0	-5.4229	-6.21342	-2.06457	-5.01037	-1.08507	0	0.386949	-0.161449	0.505784	0.11772	0.775855
eif4a2	0	-2.72922	-2.74143	0.310251	0.561159	1.59776	0	0.798686	1.38301	-0.205556	-2.61289	-2.73735	0	0.143219	-2.75374	-2.72518	-1.46505	0.205683	0	-2.63131	-2.70113	-2.75835	-2.63131	-0.222675	0	2.37117	2.71791	-1.00009	-1.15564	-2.66192
eif4b	NA	NA	NA	NA	NA	NA	0	-1.16158	-2.97881	-2.60382	-4.45186	-3.87192	0	-0.610761	-0.143375	-3.13736	-4.11131	-1.93895	0	-0.285408	-4.03836	-5.34922	-5.39815	-4.12302	0	-0.714934	-0.236565	-0.218614	-2.74658	0.442592
ela2a	0	0.479507	-0.286522	-0.222318	1.46132	1.67761	0	3.56395	3.40103	3.48259	1.00811	2.84757	0	0.77055	0.479005	-0.0970244	-1.33948	-0.213308	0	-2.25785	-0.785933	-1.21596	-0.0814556	4.3972	0	0.963851	-0.103998	2.20027	1.00433	4.8463
elf	0	-0.546743	0.274687	-0.653114	0.94825	1.167	0	0.424688	0.928389	2.07201	2.48715	1.67337	0	1.76311	2.85631	3.19128	3.70961	2.30501	0	-0.597117	0.133978	0.915146	0.573622	0.675649	0	1.30439	0.365794	1.98971	2.34525	2.29061
ent1	0	0.241877	0.145376	-3.09712	-3.45593	-2.22563	0	0.330012	-0.0485783	-2.1594	-3.80656	-3.08539	0	-0.280085	-0.531958	-3.11845	-4.4785	-3.04018	0	-0.277637	-0.496104	-2.81474	-3.07776	-2.04141	0	-0.130759	0.418665	-2.37634	-4.12804	-1.67905
epx	0	0.0237161	0.015854	-0.0241125	0.0237161	0.235484	0	0.221253	0.157087	-0.00799836	0	0.00397985	0	-0.0527627	0.0276311	0	-0.0569262	0.517854	0	1.36589	0.193641	0.178887	0.125863	0.0237161	0	3.25253	3.52009	0.0178114	-0.046612	-0.00799279
ercc5	0	0.159581	-1.01055	-0.754323	-1.21577	-0.459665	0	0.127133	-1.09517	-1.17735	-1.19768	-0.913337	0	-2.16829	-2.55648	-2.01568	-2.59157	-2.97513	0	-1.45518	-6.14334	-3.39068	-6.1755	-1.19863	0	-0.612041	0.114838	-0.824399	-1.69962	0.0500003
erk3	0	-0.00562275	0.502518	0.519919	5.72602	4.6067	0	0.719892	2.64426	2.80295	2.78701	6.38624	0	1.54216	-0.0956981	0.0502305	0.737877	3.46399	0	4.13597	2.09252	1.81167	0.0827331	-0.0997449	0	1.5186	0.0862997	3.48657	3.47652	7.39642
etm2	0	0.272008	-1.45301	-2.1601	-2.69849	-1.90086	0	0.345458	-0.782048	-2.51373	-2.03994	-1.49336	0	-2.73335	-3.188	-3.58424	-4.56431	-5.04025	0	-3.35215	-4.0513	-4.62781	-4.82389	-2.68537	0	-0.818913	0.246527	-1.55327	-2.97798	-0.73504
etv7	0	-0.124148	-0.444189	0.866552	2.72431	3.00474	0	0.189378	0.082755	1.5572	6.23222	5.87532	0	-0.243637	-1.23323	1.51627	4.74	5.15145	0	-0.800162	-1.67921	0.640341	5.50064	5.48448	0	0.864131	0.0164108	1.76423	3.46128	5.36712
exosc5	0	0.328625	-0.200193	-1.04382	-1.84394	-0.959948	0	0.178409	-0.0926893	-1.13991	-2.21262	-2.5656	0	-1.44784	-1.161	-1.56292	-2.75634	-4.11942	0	-4.67384	-4.95607	-3.93813	-6.67831	-1.78494	0	-0.494954	-0.170495	-1.239	-2.88348	-2.66226
f13a1	0	-0.0679446	-0.350465	-3.23207	-5.14362	-1.23218	0	-0.0728332	-0.950038	-2.35071	-2.87236	-3.30754	0	-0.141869	-0.767736	-1.17012	-1.28917	-1.27528	0	-1.08971	-0.75297	-2.32234	-1.13293	-4.95667	0	0.293275	0.466009	-2.78456	-4.20595	-5.26026
fa2	0	0.0377968	-0.0113693	0.000126337	2.35376	1.24629	0	-0.070263	0.0887035	0.476344	0.0126483	0.0889356	0	0.377463	0.0190845	0.0960954	0.184374	0.00517729	0	0.0708791	0.797633	2.66428	1.08174	-0.0307346	0	2.53789	0.562005	0.799506	0.0128765	6.22201
fbp1	0	-2.86998	-1.69236	-2.84583	-3.53472	-5.2056	0	1.2247	0.635766	-0.643664	-2.34086	-3.08206	0	0.252085	-0.521872	-1.53207	-2.95811	-4.94623	0	-2.96626	-3.77687	-2.97601	-4.59684	-5.21956	0	-1.06506	0.312605	-1.43742	-4.2588	-5.61713
fcar	0	1.91796	2.70877	3.4587	3.13022	2.43141	0	1.27634	2.83973	3.28759	2.69581	2.72849	0	2.59395	3.09929	3.08729	1.69863	0.362896	0	1.44029	3.01088	3.31726	1.89778	2.16284	0	2.54605	0.0256468	3.12644	2.55828	2.79757
fcmd	0	-1.34505	-1.65868	-2.47502	-3.17598	-2.11874	0	0.173711	-2.10704	-0.207928	-2.42964	-1.66426	0	-2.20941	-3.03703	-2.93901	-1.78835	-2.69026	0	-3.05578	-1.99621	-2.58589	-2.66987	-3.9313	0	-2.92362	-2.10158	-1.43336	-3.08807	-3.91219
fdft1	0	-4.52803	-2.83038	-5.75773	-5.74589	-4.62459	0	3.10508	3.05205	2.81955	-5.77369	-5.77367	0	-2.37678	-1.79258	-3.28302	-4.55797	-3.54626	0	2.50461	-3.70233	-1.78764	-5.61447	-5.76967	0	-2.71334	-5.73025	-4.60031	-2.93388	-5.68432
fgfr4	0	-0.139805	-0.208589	-1.92643	-3.11259	-2.05175	0	-0.0609829	-0.275382	-0.853705	-3.13039	-2.87583	0	-0.719585	-1.19583	-1.94976	-3.27424	-4.90356	0	-2.27226	-2.80826	-3.0773	-5.2581	-5.40427	0	-0.645382	-0.608392	-1.79431	-3.83465	-5.31558
fhl1	0	-0.441368	-0.0290184	-2.26394	-3.00026	-5.29897	0	0.604711	0.561897	-5.19354	-5.14402	-8.9891	0	-6.10188	-7.33236	-8.92944	-4.1889	-5.43989	0	0.480363	-0.118025	-5.04359	-1.88485	-2.5815	0	-0.0293242	-0.765324	-1.38255	-6.00269	-4.63052
fig1	0	-0.0890018	-0.0852883	0.728938	2.45	4.47031	0	0.385227	0.317278	1.91579	4.35752	5.85061	0	-0.1002	-0.130494	0.601104	2.34827	3.43883	0	-0.130494	0.714097	0.865057	4.54411	4.67234	0	-0.0129576	0.925795	2.85266	3.52854	4.4106
flj00065	0	-0.0624906	-1.49614	-2.91384	-3.45186	-2.96853	0	-0.828781	-2.35351	-3.00022	-3.39028	-3.03544	0	-0.806395	-1.95795	-2.86534	-2.47039	-2.07032	0	-1.26073	-0.918616	-2.65033	-1.63127	-1.90458	0	-1.50217	-0.0838456	-2.50818	-3.76633	-2.23582
flj12116	0	-0.81866	-0.470523	-4.02662	-3.9313	-4.08906	0	0.0447538	-0.685769	-4.01878	-3.63886	-3.93869	0	-0.576176	-1.3069	-3.28966	-3.87702	-3.77256	0	-2.11396	-2.00607	-4.01158	-4.04247	-3.9313	0	1.22968	1.64912	-3.57379	-2.01626	-3.94986
flj13134	0	0.0700022	-1.28915	-3.59664	-3.26705	-1.62516	0	-0.49398	-2.46863	-3.95708	-5.34371	-5.4391	0	-1.38442	-1.85381	-2.98745	-3.19484	-6.62026	0	-2.44821	-4.12407	-4.80731	-4.62974	-4.35848	0	-1.54742	0.0819686	-2.97013	-5.22777	-4.59096
flj20343	0	0.350692	0.742563	0.376689	-0.452797	-0.435583	0	0.578271	1.34504	0.69617	-0.292153	-0.529235	0	-1.20789	-1.27962	-0.0593945	-1.36727	-2.45373	0	-5.68152	-4.97223	-2.69958	-5.79399	-2.36719	0	0.753359	0.0362254	0.434512	-0.75418	0.035197
flj38566	0	-0.00676478	0.116092	-0.258304	0.386468	1.0612	0	-0.332706	0.0954293	0.0171569	-0.0113102	0.601519	0	1.50588	-0.269799	-0.0960321	0.182891	0.000642079	0	0.266917	1.34813	0.91414	1.48893	-0.20216	0	2.75073	3.5168	0.534178	-0.185873	-0.158768
flj40832	0	-0.158097	0.0363226	-1.17405	-1.17107	-0.178785	0	-0.95376	-3.55285	-3.13568	-1.98626	-1.30584	0	-2.19334	-2.92021	-3.70019	-3.24504	-3.30949	0	-5.45512	-5.44531	-4.33041	-2.32089	-0.75109	0	-1.39667	0.147111	-2.96171	-1.86146	-0.735462
for	0	-1.32097	-0.244514	-4.44702	-5.75057	-3.4862	0	-4.31738	-5.30595	-4.13874	-5.35873	-5.91821	0	-1.08604	-1.18643	-5.38428	-5.07457	-3.48015	0	-0.643191	-0.496863	-0.783635	-0.420672	-4.79853	0	-5.42014	-4.49211	-5.00472	-5.95523	-2.39882
fos	0	0.981299	0.00707603	-2.6526	-5.6481	-5.79201	0	0.895901	-1.34753	-2.44146	-5.27846	-6.64711	0	0.843739	0.444415	-1.13192	-4.34675	-6.55935	0	-0.558288	-1.32539	-3.41914	-5.90988	-5.73404	0	-0.684106	0.259836	-3.37393	-5.5078	-2.28685
foxq1	0	0.738311	0.738081	0.425831	-0.32032	-0.502343	0	1.77797	4.32916	3.20576	2.96839	2.7118	0	3.47006	3.98737	3.2921	3.83989	3.1382	0	2.74408	3.08399	2.43804	-0.0602351	3.71557	0	2.82336	0.391571	2.48961	1.80018	1.85596
fra1	0	2.87659	6.69117	6.92669	5.61074	2.52838	0	2.55702	6.65583	7.06983	5.81933	5.36803	0	3.43982	5.56789	6.21197	4.80758	2.55572	0	2.73001	1.81809	3.19647	-0.0135714	1.32387	0	1.28197	0.116825	6.73146	5.64877	5.78155
fs	0	0.688875	1.67084	3.19322	2.85681	-0.095044	0	0.371979	1.70531	3.46152	3.21451	0.634083	0	-0.0912948	1.09774	4.12676	3.52983	0.101223	0	-0.00541696	-0.138216	-0.124481	-0.162261	-0.0310168	0	-0.012685	-0.122405	2.7259	2.4766	1.36077
fscn3	0	-0.059501	-0.0709359	-0.0331669	0.623309	1.32384	0	-0.129511	-0.0242207	0.190706	-0.0186339	0.241008	0	1.58739	0.0288549	0.594645	0.414406	0.268403	0	1.09686	1.8413	0.933141	2.32992	-0.0146468	0	3.30544	2.64152	2.08381	-0.0259639	0.594645
fsp2	0	-0.48067	-0.623482	-0.599694	-0.334399	0.257776	0	0.650482	-0.732592	-0.269399	-0.13257	-0.00987458	0	-2.69439	-2.57479	-1.03685	-1.55691	-2.68882	0	-5.01995	-5.08689	-2.93248	-5.14119	-1.79574	0	-0.869329	0.135165	-0.268558	-0.391113	-0.395996
fst	0	-0.00144058	0.86315	2.48224	3.31629	1.04348	0	-0.00144058	1.32483	3.51707	2.21519	0.00204841	0	0.861231	2.80741	4.84845	4.41312	1.44276	0	-0.0154815	0.268563	1.36794	-0.179686	-0.0915257	0	1.59165	0.112692	2.65921	2.86346	-0.0620819
fx	0	1.50656	7.83422	7.87528	5.09258	0.909233	0	1.224	1.0008	0.443497	0.864439	0.553646	0	1.28245	0.42137	0.690093	-6.14979	-6.09892	0	-1.05781	-2.41574	-5.59704	-6.05562	-6.21074	0	0.695792	0.287487	-0.487913	-6.09488	-6.12007
g0s3	0	2.24617	0.478047	-3.97082	-6.33674	-6.41418	0	1.81638	1.07268	-3.00017	-5.6421	-6.31494	0	2.20873	1.61093	-1.21228	-5.27338	-6.51793	0	1.71055	-0.319624	-4.65603	-6.4431	-6.28637	0	1.62074	0.652576	-2.93238	-3.23874	-3.50039
gab1	0	0.131215	-0.170868	0.500886	0.740664	1.87341	0	-0.162402	-0.759645	-0.300994	0.888067	-0.00114327	0	0.776731	0.275287	-0.236672	1.03661	0.313639	0	-2.57676	0.43411	-0.727678	0.0886455	3.48947	0	3.22144	3.25773	1.11553	-0.221937	0.0172671
gabarap	0	-0.740772	-0.223544	-1.22523	6.31651	4.19458	NA	NA	NA	NA	NA	NA	0	0.0316269	-0.543365	-0.711606	2.84981	7.77398	0	7.40768	6.98264	8.35691	7.48497	-0.803454	0	-1.74222	-0.348983	2.98979	2.83265	0.651201
gabra6	0	-0.218305	0.335371	-0.314275	0.25534	1.2035	0	-0.265492	-0.243636	0.227629	-0.101956	-0.00615223	0	2.09215	-0.179549	1.61233	0.531334	-0.0303727	0	1.50069	1.29216	0.643989	0.736352	-0.186519	0	2.96151	3.13016	1.6959	1.44317	-0.214739
gabre	0	-1.88576	-1.29872	-2.00663	-2.95183	-2.26173	0	-1.87838	-1.42466	-2.91604	-2.06068	-3.01426	0	0.206367	-1.6657	-1.58673	-1.39007	-2.07576	0	-0.929805	-2.20934	-3.39209	-1.95837	-1.06292	0	-1.54466	0.249959	-1.61058	-2.61582	-2.04218
gadd34	0	2.05225	2.44331	2.49432	1.37689	0.470636	0	2.70229	3.2992	2.39266	2.14709	1.4125	0	2.25001	2.39237	2.29688	1.54206	1.03063	0	2.25121	1.18826	1.00368	-0.846374	1.56912	0	1.35764	0.200852	2.38619	1.87539	3.24985
gadd45a	0	1.36821	3.43336	2.4025	0.712547	1.62072	0	1.81842	3.72543	2.43493	1.88757	3.06472	0	1.74035	3.13723	3.20018	3.01711	2.53148	0	1.15032	1.00436	2.36145	0.94602	2.54367	0	0.98318	0.193402	3.27103	2.80485	4.29114
galc	0	-0.0367889	-0.985915	-2.34416	-2.56532	-0.502955	0	0.190876	-0.874347	-1.28786	-7.00043	-7.00822	0	-0.519463	-0.315061	-2.07534	-1.81772	-6.92565	NA	NA	NA	NA	NA	NA	0	-0.012544	0.0776623	-0.625307	-0.843451	-0.942429
galn	0	1.16357	1.23235	2.80047	3.02824	1.20991	0	1.47779	1.95854	3.84845	3.8622	2.84117	0	3.46166	2.73635	3.99046	4.14951	4.41901	0	4.96636	4.6819	3.89372	3.56699	2.49513	0	1.0137	-0.212037	2.64876	3.30413	1.74911
gapdh	NA	NA	NA	NA	NA	NA	0	-1.11859	0.573646	1.33755	2.19933	3.78612	0	-0.855551	-3.04861	-3.35838	-2.83551	-1.15637	0	-3.02438	-0.588273	0.87277	-1.7318	-1.80262	0	-4.72291	-4.884	-0.86082	1.24002	7.31469
gbp1	0	0.828435	-1.14062	-1.54475	-1.3665	-0.175037	0	0.828435	2.22093	4.63917	3.13259	5.8317	0	4.44944	3.48278	2.12217	2.54525	2.45694	0	2.98858	1.61327	2.57266	1.00149	6.71833	0	-0.256946	-1.40545	-1.35757	7.22377	8.58641
gbp2	0	0.0664468	0.0309107	2.32743	3.5708	3.01905	0	0.553377	0.563196	1.94376	4.4483	5.12418	0	-0.0504937	0.121545	0.0091611	1.76428	2.40347	0	0.0664468	0.452231	1.93386	0.769315	1.37922	0	0.918728	0.0452304	2.32857	4.25625	4.72372
gc4	0	0.652752	1.96224	4.00986	3.09428	2.6988	0	-0.188006	1.7165	3.82376	3.65328	3.8123	0	0.464202	2.31031	3.8158	3.21668	3.75175	0	1.64985	2.59736	3.8236	1.56319	1.83847	0	3.34605	0.810983	4.61551	3.18317	5.7908
gcb	0	0.234183	-0.354096	0.569345	0.213046	0.902138	0	0.500826	-0.0091113	-0.971626	0.796344	1.1912	0	-2.98075	-2.49413	-5.44822	-3.38812	-1.99462	0	-4.97244	-4.71409	-2.85734	-2.18267	-1.29992	0	-0.383132	0.302267	0.308339	-2.56672	0.0582926
gcd	0	0.157013	-0.832303	-0.684258	-0.488246	-0.348123	0	0.281399	-0.385375	-0.926322	-0.690937	-0.251128	0	-3.10282	-2.48661	-2.56919	-2.17759	-4.15758	0	-4.18768	-4.82865	-3.08907	-4.19331	-1.70712	0	-0.387608	-0.0620546	-1.23888	-2.26329	-2.33874
gcgr	0	0.00761318	0.317341	0.127756	2.35885	2.41447	0	0.0376704	0.344961	3.36568	4.578	3.91425	0	0.0450879	1.85561	1.65934	2.81662	3.24021	0	0.559291	0.713882	0.259372	0.0376704	4.8113	0	0.0671142	0.0376704	3.03915	4.32826	6.09736
gch	0	-0.118548	1.98212	1.95088	4.51472	4.91682	0	-0.177047	2.52704	3.64394	6.52112	6.28392	0	1.66437	2.75543	3.02361	6.13812	6.59434	0	1.81369	2.082	2.76176	5.48291	5.75904	0	2.33028	-0.156893	3.38792	5.58414	5.78748
gch1	0	0.0974363	2.12337	2.47718	4.67276	5.14656	0	0.570849	2.9666	4.12348	7.21875	6.82736	0	1.37001	2.81301	3.27588	6.19881	6.74898	0	1.78248	1.50898	2.65929	5.12782	5.81507	0	2.60287	0.0176695	3.62346	5.81682	6.52501
gcsf	0	-0.649217	0.341277	2.14207	2.16637	2.09873	0	-0.295067	1.33282	5.12093	5.37553	6.11544	0	-1.67745	0.401083	3.03846	4.19409	5.9866	0	1.00383	1.12565	3.25918	2.33048	3.65537	0	2.13081	0.833585	4.02959	6.03334	8.43551
gdf15	0	1.60772	2.67125	3.07296	2.85653	2.68622	0	1.80546	3.10496	3.74929	4.06282	3.99014	0	0.639397	2.17487	2.47222	2.36625	2.29263	0	1.47182	0.186748	2.70947	0.12617	2.38938	0	2.81283	0.206906	3.48639	3.78043	4.51279
gdf9	0	-0.0163417	-0.000790734	-0.743078	-1.34897	-0.787078	0	0.119438	-0.857769	-2.50034	-2.31595	-2.55377	0	-0.926345	-1.22006	-3.50642	-3.96566	-3.97035	0	-2.42744	-4.15394	-3.06983	-4.12096	-3.13736	0	0.373786	0.442444	-1.29549	-2.52443	-1.09872
gdi2	0	-0.0936562	-0.30389	-0.149625	-0.471968	-0.951078	0	0.0563692	-0.0732623	-0.889865	-0.138782	-0.578285	0	-4.11194	-2.83069	-3.65074	-3.07008	-4.17616	0	-3.22634	-3.28166	-1.37745	-4.35442	-1.12412	0	0.881071	1.25607	0.95967	-0.546416	1.02738
gem	0	3.0431	6.07274	6.93141	6.24808	4.02946	0	2.06134	6.17058	6.49527	5.59829	5.52707	0	5.93735	6.22432	7.10079	6.40875	6.07806	0	7.14969	7.57479	6.69867	5.71489	3.73326	0	2.26591	1.02151	6.6288	6.53882	6.74941
ghbp	0	-1.21149	-0.941848	-2.97907	-2.82167	-2.8209	0	-2.54197	-2.66352	-2.7352	-2.87344	-3.01431	0	-0.539826	-1.53626	-2.84263	-2.87476	-3.03276	0	-2.53626	-2.61221	-2.84439	-2.85322	-2.95605	0	-2.10848	0.587072	-2.94846	-2.91345	-2.94846
ghr	0	-1.61161	-2.03685	-2.3643	1.52696	-0.737307	0	-1.83988	-1.79837	-0.199077	-0.06516	0.685713	0	-0.401332	-2.3062	-0.475173	-0.627245	0.289821	0	-2.225	-2.41253	-1.59512	-2.27614	2.32163	0	2.72723	2.88259	2.56376	0.971225	3.0593
gja1	0	-0.537034	1.12187	3.05183	4.50777	0.894485	0	0.0951263	1.1243	3.02048	2.96948	0.362474	0	1.8876	3.63753	4.56863	4.85789	2.71664	0	-0.177442	0.349858	3.37484	1.26217	1.33713	0	1.57251	-0.500675	3.15266	3.62218	2.45878
gjb4	0	-1.81272	-0.725699	1.34301	-1.79785	-0.696995	0	1.38517	1.85532	4.01843	2.6253	2.29851	0	1.45125	2.59094	3.79549	3.91932	3.0318	0	-1.44228	-1.83913	0.558108	-1.79047	-1.13605	0	2.13858	0.568518	3.21204	1.37923	1.11642
gkp3	0	0.726047	1.75319	3.16024	3.14469	2.86228	0	0.600149	0.666624	3.2148	4.0988	4.21506	0	0.264306	2.06164	2.93386	3.04114	3.30254	0	1.14684	-0.223506	2.00699	1.53348	3.52522	0	2.35699	0.754039	4.10314	4.29051	6.21468
glrx	0	0.106177	1.50473	1.38038	2.93935	4.90238	0	-0.052595	0.00265656	0.652893	2.41262	3.16187	0	-0.0997816	0.274457	0.746574	4.72549	5.60731	0	-0.063348	-0.125844	-0.11423	-0.0419214	0.481486	0	1.53593	-0.0924209	5.28147	5.01135	3.79004
gmcsf	0	0.0509607	0.541221	0.484279	1.73276	1.6882	0	1.1073	0.422708	3.43667	5.17278	5.37832	0	0.000380747	0.272523	2.63786	3.95113	5.60002	0	2.43702	2.10162	1.25323	2.88119	2.00564	0	0.0951396	-1.16146	1.36089	4.44397	6.55301
gmpr2	0	-0.479989	-2.31486	-2.44689	-3.33883	1.19677	0	-1.40736	1.44405	-0.065451	4.75506	4.90642	0	-0.860591	-0.0610374	-0.862594	3.99078	4.20941	0	-0.31898	0.758226	-2.1996	-2.89982	4.08002	0	4.07857	5.35287	3.97235	3.38022	4.85849
golga5	NA	NA	NA	NA	NA	NA	0	1.7217	3.93502	4.47136	0.341694	1.48765	0	0.0540172	1.79681	0.405588	1.2855	4.75536	0	0.199798	0.453448	1.63784	0.216211	0.0503602	0	1.72178	-0.063897	0.260848	-0.122556	-0.108167
got2	NA	NA	NA	NA	NA	NA	0	-0.315456	-1.04433	-2.23262	-4.01253	-0.577847	0	-0.350622	-0.65081	-0.55174	-3.27929	-2.49039	0	-0.696778	2.45778	-3.23074	-3.86	-3.22563	0	-3.58828	-3.5477	-4.30427	-3.02447	2.01471
gp210	0	0.0216455	-1.07107	-1.52763	-2.64003	-2.30578	0	0.082634	-0.593309	-1.56734	-1.99269	-2.36059	0	-0.646278	-1.34978	-2.06277	-2.33381	-2.22214	0	-2.76321	-3.74387	-4.40261	-6.05022	-1.91829	0	-0.0688545	0.0531168	-1.78878	-3.09398	-2.52502
gp340	0	-2.80089	-2.13029	-4.11075	-4.41855	-6.34601	0	0.98169	0.839743	-1.09952	-2.72592	-4.79283	0	-0.477417	-0.656107	-2.25623	-3.91434	-6.2887	0	-6.21458	-5.96175	-3.88049	-6.38182	-6.24725	0	-0.181546	0.531503	-1.05376	-4.71504	-6.29199
gpam	0	-0.0490201	-0.774167	-3.47059	-2.54701	-0.223101	0	-0.0105937	-1.64043	-2.81095	-3.83833	-3.13771	0	-1.60478	-1.96413	-3.23349	-3.88551	-4.11376	0	-4.09688	-5.98432	-4.20727	-7.19921	-4.59876	0	-1.38799	-0.063698	-3.01236	-2.31057	-2.34873
gpcr1	0	-0.00518653	-0.980167	-4.35706	-5.84221	-4.29618	0	-0.143309	-1.56331	-4.58324	-4.32193	-4.36524	0	-0.0519507	-1.39949	-3.84126	-3.52588	-1.78667	0	-1.45753	-1.34487	-4.48567	-2.29127	-3.75632	0	-1.48364	-0.381828	-4.81526	-4.79552	-5.83462
gph	0	0.391143	-0.394482	-2.78492	-2.09638	-0.927978	0	0.0711881	-0.191382	-2.59631	-1.8207	-2.95573	0	-1.30532	-1.48849	-3.29105	-3.24783	-4.7302	0	-4.21158	-5.24445	-4.47548	-6.652	-3.31789	0	-0.231271	-0.118513	-2.0774	-2.3009	-2.62889
gpr34	0	0.142062	0.271312	-2.52409	-3.94387	-3.22289	0	0.341344	-0.225035	-2.79241	-4.36408	-4.83649	0	-0.629191	-0.0416232	-3.90031	-5.63593	-4.64174	0	-1.08497	-2.93411	-3.63395	-3.70577	-5.97084	0	-0.130408	0.159492	-2.62575	-3.91453	-5.55956
gpr87	0	-0.108727	0.123274	0.985692	0.799014	1.33999	0	1.85666	4.00928	4.74895	4.11989	4.55893	0	2.4452	5.08132	5.53538	5.67176	4.01146	0	-1.03929	2.66141	2.72087	0.935998	3.40664	0	2.0767	-0.376512	4.37249	3.83436	2.05937
grk6	0	-0.0376594	-9.83269	-9.91007	-3.97809	-2.25182	0	-0.290764	-5.31454	-6.42842	-6.82574	-3.21775	NA	NA	NA	NA	NA	NA	0	-3.06285	-3.32106	-4.33751	-9.87862	-9.86315	0	-2.30194	-9.83269	-9.86564	-5.76451	-9.79919
gsk3b	0	-1.17216	-3.37062	-1.84556	-2.26139	2.32282	0	-0.671426	-1.26451	-1.48255	-1.35199	-1.32541	0	0.64667	-0.222048	0.681614	-1.21374	-0.514766	0	0.5101	0.101042	2.59401	0.365334	2.20695	0	-2.59054	-1.9946	2.72873	0.850796	1.61103
gst2	0	-0.258819	4.36971	-4.37851	-5.87632	-6.00638	0	-0.51186	0.66578	-3.46605	-5.42268	-5.76347	0	-2.13917	-2.16746	-3.18318	-5.89353	-5.8935	0	-5.89922	-5.07059	-3.90501	-6.01118	-6.04909	0	0.409322	0.704413	-3.66788	-5.89168	2.09962
gsta1	0	0.0781177	1.03291	2.27296	0.00196833	0.778583	0	0.659367	-0.0518158	1.41978	1.87701	2.81267	0	0.00587279	0.0097667	1.22101	1.97515	3.02693	0	0.0781177	0.0175231	0.00976146	0.0443469	3.96935	0	0.0405454	2.29147	3.4485	2.16961	3.35178
gsta3	0	-3.7695	-1.98635	-4.06516	-4.74717	-5.84861	0	0.227296	0.323329	-1.11473	-3.56416	-4.78127	0	0.674934	0.130413	-1.98252	-3.10497	-6.2459	0	-1.22606	-0.951451	-3.22454	-6.5394	-7.06106	0	-1.00923	0.131634	-2.37563	-4.71421	-6.60693
gt1	0	0.278698	0.605391	-0.408514	-0.521084	3.85361	0	0.135107	0.812448	-0.1141	4.37734	9.45166	0	0.702387	1.58974	-0.26879	-0.596688	-0.621789	0	-0.454656	-0.647301	-0.590985	-0.594687	-0.606659	0	0.0838819	-0.0405207	-0.321398	-0.625848	-0.651429
gtf2i	0	-0.187642	-0.828109	-1.10647	-0.849801	-0.498287	0	0.23252	-0.900391	-1.36724	-1.08707	-1.20354	0	-0.924693	-1.38821	-1.86622	-1.66027	-1.55724	0	-4.85798	-5.90897	-3.37985	-4.3198	-1.23315	0	-0.840415	-0.00240362	-1.44059	-1.5462	-1.80107
gtm5	0	0.325486	-0.299085	-0.915982	-2.94051	-2.59595	0	0.490665	-0.166845	-1.44232	-3.27642	-4.51806	0	-2.93253	-2.03905	-3.35288	-4.90772	-5.51025	0	-2.47227	-2.72911	-2.81814	-3.04119	-4.57198	0	-0.328351	-0.043342	-1.27496	-3.24478	-5.64841
h1	0	-0.580526	-0.592202	-0.197406	-0.756106	-0.236857	0	0.337275	-0.765509	-0.500648	-7.50656	-7.52054	0	-1.45339	-1.24738	-1.11685	-0.979	-1.19559	0	-1.04386	-3.28909	-4.03674	0.564506	-1.61001	0	-1.1624	0.625646	-4.08651	-3.48792	-1.12303
h4	0	2.80962	4.24753	2.1978	2.70743	3.29002	0	1.74409	1.05949	-3.31203	-3.3783	2.69925	NA	NA	NA	NA	NA	NA	0	-2.91093	-3.23637	-0.585366	-3.29365	1.52281	0	-0.763277	-0.612729	-0.287331	-1.85107	3.3456
h5	0	-0.0251287	0.131234	-1.20455	-3.13426	-2.36479	0	-0.0286203	0.617195	-0.352403	-3.32528	-5.16009	0	-0.269569	-0.369174	-1.6222	-2.76628	-4.12625	0	0.19494	-0.0082859	-0.680238	-4.14973	-3.26689	0	-0.191859	-0.268196	-1.06348	-4.39737	-5.27928
h731	0	-0.607307	-0.717412	-3.15837	-3.77145	-3.28722	0	0.871232	0.200794	-3.91917	-3.90164	-4.60567	0	-2.8536	-2.00929	-5.1636	-5.31833	-5.4169	0	-4.77946	-5.15316	-3.73481	-5.39008	-4.50931	0	0.171451	0.842985	-2.36004	-5.09993	-2.86492
haf	0	-0.745401	-0.431954	-1.4273	-2.435	-3.86312	0	-0.095316	-0.481335	-1.04087	-1.76751	-3.97756	0	-0.909705	-3.18993	-3.83148	-3.69994	-4.6426	0	-2.70177	-3.6266	-1.85442	-3.97284	-4.61184	0	0.305052	0.802167	-0.731289	-3.69782	-3.5006
hao	0	0.0765984	0.0923406	-1.01215	-3.08176	-2.91285	0	-0.227314	-0.15188	-1.24364	-3.581	-6.25387	0	-0.192741	0.25957	-1.75794	-3.95807	-4.84532	0	-0.741619	-0.450868	-1.97607	-4.65924	-4.61401	0	-0.13272	0.322587	-1.08517	-4.30017	-6.3068
hba1	0	0.44007	-0.284202	-0.349431	-1.22938	-4.18725	0	0.350296	0.593012	0.163516	-0.0528685	-0.953204	0	-3.01941	-1.18398	-3.36309	-3.42339	-1.66415	0	0.931277	0.805191	-1.2852	-3.05867	2.8781	0	1.88139	1.49094	1.95771	2.03223	0.425723
hbe1	0	-0.0252235	-0.00958437	0.0325691	0.145138	0.0842024	0	0.379953	0.13285	0.757395	0.1973	0.0211943	0	-0.0370651	-0.0813354	0.0325691	0.0306683	0.190795	0	-0.0490047	0.113352	1.18222	-0.00182793	2.75721	0	3.01786	2.31623	2.81564	2.23001	-0.0772542
hc11	0	1.18688	2.28508	4.14603	3.99379	4.42689	0	2.03543	3.48426	4.3527	4.8835	4.88925	0	1.88354	1.85403	3.91745	3.80271	4.06314	0	1.14669	1.67462	1.11032	2.90606	4.15624	0	1.90908	0.925488	3.59924	4.51827	3.9695
hc14	0	0.484383	1.31313	2.8576	5.46473	5.87449	0	0.721891	0.688641	2.77075	8.28317	10.1928	0	-0.784853	-0.672787	1.90497	4.33005	6.91899	0	-1.27401	-1.44394	-0.959216	6.92129	8.09936	0	0.0654723	0.284537	2.98975	8.51178	9.2454
hd5	0	-0.213067	-0.377236	-3.35346	-2.14026	-2.17748	0	-0.57051	-1.55706	-2.73139	-3.84097	-3.30177	0	-0.708163	-1.07876	-3.42179	-3.46885	-2.77032	0	0.340354	-0.608107	-3.19277	-2.21525	-2.59686	0	0.00372045	0.628705	-2.17651	-2.67699	-1.18011
herc5	0	0.0824982	-0.122532	-0.647368	2.65863	3.34822	0	0.301377	0.021848	1.23468	5.51129	4.78088	0	-1.0562	-0.651753	-0.326278	1.30138	2.93489	0	-3.91475	-2.52584	0.312286	3.73788	5.00982	0	-0.189287	-0.0449959	2.53462	3.8119	5.08129
hidhb	0	0.220725	-0.493692	-0.631056	-0.0856037	-0.504548	0	0.165989	-0.268294	-1.18117	-1.5585	-0.63828	0	-3.77714	-1.93867	-4.32928	-1.87166	-2.38444	0	-2.78657	-2.9454	-4.14715	-2.05383	-0.921907	0	0.0438165	1.14636	-0.193821	-0.44204	-0.780533
hm18	0	-0.18459	-0.256485	1.32392	3.85129	6.1823	0	0.950401	0.856622	2.45963	4.70706	6.4851	0	-1.60064	-0.168937	0.490199	2.52665	3.88747	0	-1.08976	-1.39817	-0.166291	2.00329	5.21428	0	1.27948	1.27396	1.6865	4.3809	6.8267
hmgn1	0	0.000979148	0.300478	0.51199	-0.0277405	-2.99314	0	1.46248	1.074	0.245443	0.42328	-3.34937	0	-1.07313	-0.254263	0.749122	-0.125856	0.649194	0	-1.6323	-2.12892	-4.87461	-5.28869	-5.083	0	0.267743	1.60775	-1.54657	0.724314	0.489448
hmgn2	0	0.0620615	-0.603876	-0.728891	-3.07399	-1.41423	0	1.97292	-1.42913	-2.50176	-2.99957	6.50387	NA	NA	NA	NA	NA	NA	0	-1.26394	-2.12039	-1.32533	-3.06647	-2.14146	0	0.510977	0.483405	-0.563537	-3.18042	-3.12381
hmox1	0	1.00234	4.24931	4.72488	3.33598	1.86784	0	0.0249546	2.55444	3.48507	3.30436	2.87691	0	1.32914	5.14531	4.08553	3.66456	3.93129	0	3.17461	4.27604	4.56776	3.66042	2.2405	0	1.71215	0.0562446	4.46815	3.01793	5.31204
hmr	0	3.20165	2.91359	-0.615288	-2.22872	-3.43672	0	2.09279	2.16976	1.3589	-4.46186	-2.18803	0	3.33228	3.42039	2.03835	-0.479458	-0.525197	0	1.16378	2.68475	0.730843	-2.65414	-1.91784	0	3.04357	1.21706	0.946306	-0.798225	-8.05701
hnrpa1	0	-3.97918	-4.13118	-2.4791	-2.21263	-1.18438	NA	NA	NA	NA	NA	NA	0	-4.06771	-3.12547	-2.35965	-2.87206	-2.54841	0	-3.17575	-1.29041	-1.82329	-2.77754	6.92246	NA	NA	NA	NA	NA	NA
hnt	0	2.80289	2.01463	-0.132732	2.42853	1.82372	0	1.57698	2.76402	2.78463	1.08937	2.41343	0	3.60444	2.07083	3.29858	3.00825	1.81453	0	-0.0429006	4.15865	4.37784	3.99586	4.14998	0	-0.0696533	1.49328	2.68155	2.03993	3.47423
ho1	0	0.745453	2.93419	3.20783	2.53181	1.19626	0	-0.42608	2.43824	3.53401	2.31784	2.40778	0	-0.0170429	3.26144	2.83978	2.4937	2.38573	0	0.929342	2.92521	2.7804	1.87274	1.42411	0	2.4331	0.930881	3.73571	2.05483	4.04549
hovo1	0	-2.24679	0.751336	-0.0216495	-0.392757	-1.92126	0	1.14124	1.75489	1.83663	1.12858	0.603346	0	4.38257	2.60009	2.91152	3.23297	1.87762	0	1.74197	3.29296	1.11241	0.199969	0.442207	0	3.07678	1.2269	1.44197	0.516484	1.01627
hp	0	-2.4437	-2.77159	-0.0728094	-1.85525	-6.43274	NA	NA	NA	NA	NA	NA	0	-4.36817	-4.30264	-2.84372	-1.41784	-2.12053	0	-3.89382	-6.17649	-6.36332	-6.44498	-5.7245	NA	NA	NA	NA	NA	NA
hsp90ab1	NA	NA	NA	NA	NA	NA	0	-0.0143871	1.01309	2.16935	2.04054	13.7795	NA	NA	NA	NA	NA	NA	0	0.199518	3.42513	1.72459	3.71533	2.68363	0	1.93026	0.191023	5.03503	6.85045	-0.161037
hst17299	0	0.0224883	-0.458973	-0.755471	-1.65339	-4.18734	0	0.15157	-0.899303	-1.16171	-1.78248	-4.49094	0	-1.13494	-1.26347	-2.33398	-2.40527	-4.51814	0	-3.39315	-4.08247	-4.55038	-4.6492	-4.42144	0	0.283251	0.723975	-1.07714	-1.70056	-2.36885
htkl	0	2.50998	3.70355	3.40636	2.92288	0.59248	0	0.580071	2.59315	2.73393	1.66319	1.49146	0	2.36166	3.2182	3.65505	2.87915	1.901	0	2.01084	1.32896	1.23126	-0.618573	0.724786	0	4.16325	1.46067	2.41967	3.03219	2.17696
htra1	0	-0.0410618	0.384081	-0.582227	-0.232314	-0.6692	0	-0.448156	-0.92389	-1.84966	-3.43173	-4.73255	0	0.164565	-0.298071	-0.469854	-0.61241	-2.38823	0	-1.98494	-0.131658	-1.54552	0.0251196	-5.37434	0	0.923897	1.07342	-1.12027	-2.26867	-3.97288
hum3cl	0	-0.133352	-0.402069	-1.48892	-1.44298	-1.12867	0	0.340196	-0.0621748	-1.12923	-1.27047	-2.1513	0	-3.08363	-3.01923	-3.40568	-3.6869	-4.94856	0	-2.94024	-4.26543	-2.71152	-4.14351	-2.7617	0	-0.374112	0.0829796	-0.731899	-1.10973	-2.93559
hvlp	0	-0.379043	0.0669818	-1.23435	-3.09621	-5.35929	0	0.0145484	-0.199392	-1.40461	-3.10321	-6.40036	0	-1.51063	-0.955442	-2.26773	-4.35049	-8.57438	0	-4.60661	-5.22402	-3.19017	-8.7556	-8.07908	0	-0.155184	0.319947	-0.994209	-4.2796	-8.00636
hzf	0	0.0637759	1.41809	1.14342	-0.311101	1.05876	0	3.88701	4.16862	3.42333	3.59728	3.68045	0	5.02817	4.61454	3.89489	4.59358	2.83929	0	-0.552722	0.99728	1.37017	-0.580893	3.34911	0	3.92632	2.8178	3.51098	3.00463	4.42405
iba1	0	1.19938	-0.405962	0.898905	2.68543	-0.0216192	0	-1.04027	0.0355623	2.86522	3.06573	-4.02645	NA	NA	NA	NA	NA	NA	0	-0.356238	-2.82755	-1.31969	-4.90274	4.04402	0	-0.0639074	-0.600012	-0.4349	-2.00457	-2.94623
ibp3	0	-2.22153	-1.8903	0.150123	2.05385	0.731877	0	0.328401	2.28841	4.29859	4.5353	5.03662	0	2.38329	3.81278	6.21822	6.74082	5.79787	0	2.58367	3.46489	5.41583	3.42536	4.92698	0	1.90906	0.0648126	3.21612	3.43129	2.80663
ibrdc3	0	1.29147	0.957415	2.36361	2.42185	2.53831	0	0.669035	2.39267	3.14929	5.61149	5.62633	0	1.64464	2.0131	2.89029	4.39079	5.60753	0	1.9873	2.52797	1.47401	3.2336	4.23125	0	2.82982	1.06805	2.94038	4.44417	6.66641
icam1	0	0.1265	0.486598	2.34217	1.99476	2.39091	0	0.519151	2.2417	2.47786	3.82755	3.72753	0	1.43052	1.93942	3.20969	3.74948	4.76819	0	3.41512	3.21157	2.95139	4.29852	2.9731	0	1.90474	0.0592227	2.58444	2.73501	4.18967
ice	0	4.76939	5.06339	3.29751	4.14041	5.00315	0	0.649808	1.53301	3.25927	-1.28875	-1.36197	0	-0.578207	-0.858943	0.857333	3.36066	4.2226	0	1.76111	1.33332	1.96683	4.14049	4.85893	0	-1.35302	-0.76769	0.614994	5.19584	5.42503
ier3	0	2.93761	2.74451	2.99691	1.55906	0.934493	0	2.93576	4.35746	3.7497	4.03683	3.62422	0	3.31768	3.57933	3.51595	2.67546	4.04239	0	5.36951	4.63	2.51271	3.30383	2.48327	0	3.37443	0.87325	2.98508	3.51123	4.96503
ifit2	0	0.186897	0.0361416	2.28218	2.3014	2.54659	0	-0.62363	-0.998691	3.57021	5.3521	4.11965	0	-0.236904	-0.243099	2.02241	2.35532	2.36529	0	-0.557963	-1.00275	1.68002	4.93379	5.04413	0	1.46419	0.211457	1.87725	4.58085	3.99836
ifit5	0	-0.275452	0.131849	1.84687	2.5497	3.08202	0	-0.50045	-1.7961	3.36263	4.87312	4.08134	0	-0.401253	-0.43882	2.29185	2.80166	3.51789	0	-0.559255	0.246349	2.95103	5.81144	4.94819	0	-0.479057	0.108448	2.50977	4.47995	3.86605
ifna10	0	0.0881358	-0.114211	-0.0858022	0.0774094	-0.124495	0	0.0881358	0.382989	1.04987	4.56036	4.78899	0	0.105838	0.0447432	0.757275	0.882264	2.31451	0	-0.00378666	0.233713	1.8582	6.09895	7.14465	0	0.434786	-0.0579424	2.64786	4.12113	5.17235
ifna8	0	0.0479149	0.0515352	0.18278	0.0907703	0.0381032	0	-0.0188542	-0.0476248	-0.0547773	4.34081	3.68625	0	-0.00374726	0.0149166	-0.00750918	-0.0284389	1.43473	0	-0.0651478	0.0942848	1.08424	3.91834	7.32032	0	0.101288	0.104777	1.78287	3.12689	4.16972
ifnar2	0	0.344254	1.02211	0.849909	2.78167	1.96353	0	1.16898	2.79677	2.1177	2.91099	2.81794	0	0.975698	2.2716	1.87053	1.6533	1.47622	0	-1.38306	-0.613247	1.62572	-1.36568	1.71482	0	2.95769	1.90674	3.41731	2.74481	3.64856
ifnb1	0	0.473854	0.126188	0.389222	0.324682	0.125426	0	0.118956	0.173897	4.66182	7.0624	6.52502	0	0.0253636	1.45531	0.395221	0.251642	2.28096	0	1.04266	0.654759	1.81849	0.96009	8.03813	0	0.104384	0.133383	1.26094	4.32491	8.31872
ifnl1	0	0.00591944	-0.001837	0.0516023	0.066514	0.0320485	0	-0.0573321	-0.00615785	0.0515244	3.61049	4.19717	0	-0.0214125	-0.0695068	0.0553447	-0.0202826	1.15906	0	-0.073588	0.135313	0.045822	-0.00573092	3.16072	0	0.121099	0.0365348	0.0307423	2.69495	6.15223
igf1	0	-0.860612	-1.2188	-3.44738	-3.64054	-3.65338	0	-1.22576	-1.61493	-2.22194	-3.55512	-3.653	0	-0.710416	-0.932176	-3.41167	-3.64261	-3.62721	0	-2.99751	-3.62002	-2.45315	-3.62002	-3.59979	0	-0.736687	0.994356	-2.724	-3.68675	-3.653
ikbz	0	2.34064	1.43267	-0.423858	-1.28015	-0.747157	0	2.82952	2.75403	1.29728	0.755244	-0.169405	0	3.60665	2.46573	2.05811	1.59647	2.10509	0	3.64375	3.85	2.29539	1.93523	0.487851	0	3.14664	1.40746	1.10964	1.79383	1.71512
il1	0	3.69687	4.59017	3.83488	3.30079	3.23411	0	4.62848	5.60671	4.88563	4.9972	5.49738	0	4.00523	4.0286	3.35498	3.26128	4.71869	0	3.65576	2.30641	2.86794	0.266017	2.72306	0	2.13084	0.624086	4.4102	5.86619	5.93676
il12a	0	-0.0881266	0.660154	0.54768	3.77051	1.67916	0	-0.126498	0.306821	2.86272	3.89884	3.106	0	0.54768	1.19465	3.05975	3.41043	2.29858	0	-0.047064	1.11959	3.23379	0.3744	1.26748	0	2.40969	1.44675	3.7606	3.80016	6.36799
il12b	0	-0.00202322	-0.018325	0.173295	0.0575187	0.50182	0	0.0882974	0.242354	0.470004	2.74227	5.97236	0	0.0691378	0.0140964	0.180455	3.23519	5.99552	0	-0.00608143	0.184021	1.9919	0.826024	-0.00202322	0	0.0100834	0.0260691	0.90899	4.70155	9.64008
il15ra	0	0.00572082	-0.958235	2.61559	3.16746	3.35766	0	-0.42734	0.185261	2.01525	4.51869	5.09886	0	-0.698886	-0.509963	2.81943	4.11036	4.54163	0	-0.534325	0.0514559	0.88031	4.35863	4.1151	0	-0.199093	-0.0317672	2.24925	3.73416	5.12203
il1a	0	3.35506	4.62098	4.07444	3.21698	3.477	0	4.76414	5.53457	5.1237	5.01247	5.68147	0	5.07311	5.416	4.00741	4.92421	5.05906	0	6.05129	4.52558	4.2178	2.35123	3.40375	0	2.77332	0.960038	4.82386	6.41908	6.02531
il1b	0	2.40105	4.44708	3.93904	3.62071	2.7624	0	5.62493	7.21976	5.79984	6.73011	6.76187	0	2.37113	2.88912	2.52164	2.40158	4.08788	0	3.65894	1.2456	3.28156	1.64621	2.67589	0	1.4557	-0.949374	6.67595	7.00482	8.35647
il1f5	0	-0.00373272	-0.104337	3.45298	3.46315	4.42841	0	-0.0416009	0.0457704	2.42744	2.82045	4.10403	0	0.0548619	0.0832903	0.781021	1.99581	0.667593	0	0.111169	1.01299	1.01567	2.16785	0.325651	0	-0.0187609	0.63743	3.0749	3.11095	4.69814
il1f9	0	0.378512	0.428843	0.784987	1.43706	2.88199	0	0.0365259	0.426991	3.26939	3.41162	3.72638	0	0.638222	2.50901	2.2522	3.5448	5.04347	0	-0.0148733	0.187086	1.22724	0.485427	0.308549	0	0.0826677	0.626289	3.35884	4.03992	5.76798
il2ra	0	-0.686909	0.0246763	1.38404	3.13988	5.40575	0	-0.0433146	0.586945	3.48263	5.02129	7.27146	0	-0.339266	1.06063	1.96004	3.80033	6.66761	0	-0.590609	-2.26013	-0.063072	-0.221652	8.77533	0	1.5586	1.49389	4.03566	6.09771	9.02012
il4i1	0	-0.464776	-0.406668	0.658753	1.92414	3.81981	0	-0.238332	0.00914944	1.57849	3.13417	4.38947	0	0.297682	0.760503	1.5019	3.40694	4.33814	0	0.806983	0.518414	0.757321	4.04821	4.21711	0	0.780668	1.0904	1.53133	2.87127	3.32057
il6	0	4.83731	5.0218	2.13293	1.92029	2.89268	0	5.41485	5.94178	6.10722	7.7078	7.46217	0	5.97678	6.23899	5.66232	6.23216	8.64443	0	6.28246	3.92608	3.96474	1.94257	5.85502	0	2.41048	1.71599	4.534	6.9669	9.01581
il7r	0	0.289618	1.1784	1.85324	1.71527	1.87689	0	1.50053	2.94614	2.8685	3.672	3.5283	0	0.40266	2.24277	2.37327	1.99113	1.9798	0	-0.811661	0.877305	2.08461	0.76461	0.857878	0	1.23474	-1.33649	1.95521	2.54215	2.32836
il8	0	2.57376	3.22178	3.82647	3.56461	3.33228	0	3.83186	3.88264	3.76696	3.86142	3.91012	0	3.26856	3.66816	3.76868	3.19494	3.48923	0	2.50851	2.89637	3.28258	1.92228	3.63791	0	1.90955	0.229704	3.8643	3.61976	3.8369
imb1	0	0.634047	-1.3238	0.718833	0.825593	0.768159	0	-2.05091	0.191211	1.15553	0.970134	1.29138	0	-1.07691	-0.987571	1.21954	0.778012	-0.842412	0	-6.16823	-5.1795	-0.898256	-3.78111	-0.00589658	0	0.588495	0.791924	0.395839	-0.296452	1.01572
indo	0	1.03737	1.90984	3.85969	4.40401	4.7533	0	1.02395	2.33025	4.14153	5.22192	5.70251	0	1.35097	2.06655	2.64638	4.41693	4.92026	0	0.882896	0.909849	2.74654	2.91852	5.96827	0	2.44991	0.659023	5.11994	5.32635	6.06584
inhba	0	-0.164956	1.42938	2.9745	2.86295	-0.319018	0	1.07752	3.78021	4.70935	4.6848	4.79623	0	2.18592	3.66528	3.60449	3.71751	3.87869	0	2.56183	4.04077	3.34101	3.72027	1.72306	0	1.38332	-1.54074	4.25419	4.76524	6.73848
inpp4a	0	0.288	0.492141	-2.99596	-2.98476	-0.689127	0	-1.93542	-2.25247	-2.5606	-0.190705	-2.89119	0	1.30483	-0.103885	0.759702	0.626825	0.0437261	NA	NA	NA	NA	NA	NA	0	-2.94805	-0.693651	-2.91452	-1.40963	-2.97365
ip9	0	0.0149117	0.0186157	0.0333372	0.0766213	0.147095	0	-0.0341258	-0.0612588	-0.0361082	5.97225	7.61534	0	-0.0150674	-0.0112858	0.0333372	2.15689	4.95516	0	0.0333372	0.525028	0.21938	0.642507	2.4686	0	0.0659214	0.104772	0.138877	3.14402	4.25638
irap	0	0.323286	0.188143	-0.635788	-0.531048	-1.27305	0	1.06427	1.20751	1.48164	4.51343	4.42542	0	-0.258328	-1.12731	0.934825	-0.253963	0.0604543	0	0.963792	-0.144874	0.926547	1.41873	1.93493	0	-0.807655	-0.155959	1.04586	2.22072	4.65208
irf1	0	0.534607	-0.238803	1.43198	1.71457	1.69162	0	0.53649	0.504106	2.29758	3.55001	3.89528	0	0.932639	0.871515	2.36409	3.39648	3.78639	0	-0.134102	-1.10517	0.113856	0.307867	3.06737	0	1.21854	0.160577	1.78342	2.64274	4.59576
irf7a	0	0.386874	0.378036	1.88992	1.38708	1.64462	0	0.632414	0.593924	1.40312	4.10836	4.55316	0	-1.78809	-0.685312	0.974846	1.14587	1.84266	0	-1.65577	-1.53529	-0.825212	1.24341	3.65301	0	0.375496	0.63603	2.35042	2.65481	3.25108
isg20	0	-0.306289	0.196936	0.327825	0.736545	1.50906	0	0.110423	0.819618	2.3102	3.98665	3.89012	0	0.300369	0.795805	1.52809	2.8145	3.51269	0	-0.665189	-0.792622	0.337631	2.2942	4.1493	0	1.48268	0.851996	2.00159	3.791	3.90672
isgf3	0	-0.312255	-0.111262	1.76083	3.12459	4.11435	0	-0.272503	0.0125444	2.70163	3.62938	3.88746	0	0.362591	0.671557	2.52458	3.64009	4.19696	0	0.439418	1.01828	2.39371	4.64589	4.25534	0	0.280177	-0.399918	2.00699	3.07036	3.32278
itga2	0	-0.505078	0.243075	4.48245	5.76943	5.14643	0	-0.0432919	2.56188	6.46634	6.744	6.48945	0	0.0449088	3.38792	5.85574	5.95437	4.997	0	0.453293	-0.177975	4.47644	3.66461	4.46946	0	0.114033	-0.315135	5.2826	6.50455	5.04592
itga4	0	-0.327679	-0.750114	-2.64504	-2.91168	-2.08574	0	0.450931	-0.669546	-2.18917	-1.27854	-2.35684	0	-2.64624	-2.82218	-4.18747	-4.29816	-4.35467	0	-4.23361	-4.43452	-1.58435	-4.12258	-3.94377	0	0.258086	0.147503	-0.788566	-2.17812	-2.22641
jak2	0	-0.193954	-0.434932	-1.17315	-0.284911	0.116829	0	0.508325	-1.02452	-1.00324	1.19129	1.57168	0	-2.18519	-2.10929	-2.97964	-0.309652	0.0211949	0	-5.64167	-6.13657	-3.84468	-4.62408	0.257479	0	-1.0588	-0.337779	-0.627061	0.581957	0.19215
jaw1	0	-0.223883	-0.728647	-3.14467	-4.0198	-2.44613	0	0.616205	-0.40449	-1.48271	-1.5499	-1.70587	0	-1.77302	-2.13384	-3.46167	-3.89988	-3.56314	0	-4.16858	-3.3873	-3.04356	-4.16057	-2.72126	0	-0.268677	0.279109	-0.798583	-2.48729	-1.76997
k60	0	3.04695	4.38047	4.31185	3.97955	3.63705	0	4.68787	5.56894	5.15228	4.94764	5.4176	0	2.7054	3.03377	3.79999	2.8623	3.21173	0	3.09714	2.08796	3.77175	1.34979	4.55211	0	2.77179	0.197211	5.62042	5.32524	5.87757
k6b	0	-1.12544	-0.315199	2.45277	0.69399	1.01646	0	0.695135	2.79018	5.77956	5.72407	6.47312	0	2.4168	4.27933	5.70077	6.74996	7.41469	0	2.11631	2.95488	3.87744	2.50624	6.45267	0	2.33032	0.497033	4.69284	4.89851	7.60322
k7	0	-1.15492	-1.11428	1.6314	-0.444429	1.40354	0	-0.210308	0.676478	2.64851	4.8733	4.16991	0	0.729054	2.08172	4.39695	4.61619	3.44894	0	-1.01572	-1.12525	1.34593	-1.22008	3.45097	0	1.6684	1.99657	3.7202	2.73621	4.04834
kbtbd10	0	-0.0998342	-0.0956945	2.64581	0.765561	3.3853	0	0.451576	1.80603	4.51878	6.12906	5.58747	0	0.0496794	0.949075	5.5131	7.55219	4.9079	0	-0.031025	-0.0389519	1.19292	-0.0833461	5.89958	0	-0.0389519	-0.0389519	3.92157	5.66772	6.29061
kbtbd9	0	-0.762195	-1.09226	-0.777023	-0.961177	0.101334	0	0.736656	0.0983156	0.984954	1.85365	-0.242616	0	2.58082	2.53893	1.67643	3.65675	1.44211	0	0.635031	0.201959	-0.314228	-0.286495	0.429527	0	0.0183594	0.404776	1.18048	1.11262	3.20574
kcna3	0	0.345699	0.429441	-0.590669	-1.67054	-1.30135	0	2.25884	1.48345	-0.931294	-0.444131	-0.424248	0	-2.7561	-1.13656	-4.16041	-4.16935	-4.1935	0	-1.80399	-4.23723	-3.11608	-4.31836	-4.10794	0	-1.07442	-0.565391	-0.85855	-1.5104	-1.53737
kcnn2	0	0.392699	-0.178108	-2.27741	-4.20521	-2.02856	0	-0.0611048	-1.17882	-3.32272	-4.26156	-4.26347	0	0.145734	-0.493106	-4.14921	-4.18628	-3.31951	0	-1.99155	-2.49864	-3.71099	-4.25951	-4.16024	0	0.0316547	0.146666	-4.15854	-4.25561	-4.19762
kd	0	-0.342505	-1.37205	-1.99087	-2.96647	-1.71306	0	0.369375	-0.302463	-1.995	-2.26075	-1.52352	0	-0.978478	-1.19569	-2.54419	-1.72292	-2.11822	0	-3.51129	-5.33998	-3.33643	-5.72293	-2.06422	0	-1.32658	0.304503	-1.57705	-1.74988	-0.877202
kdr	0	-0.89028	-0.87578	-0.286017	-0.8543	1.37101	0	1.00491	0.57168	1.81675	4.75074	4.35861	0	0.94082	1.17036	3.46567	5.53074	4.94514	0	-0.904926	-0.968889	-0.737375	-0.988255	3.2102	0	-0.826149	2.20232	0.947782	3.66865	4.02485
kiaa0619	0	0.638714	-0.0871961	0.912804	2.19226	2.41998	0	1.20731	1.33775	1.85647	3.70632	3.65334	0	-0.131934	-0.0581232	0.984416	0.76875	0.971509	0	-0.128153	-0.128153	0.733881	-0.113125	0.739433	0	-0.0908717	0.712271	1.72735	2.00777	2.97961
kiap	0	-0.174599	-0.29443	-2.0846	-3.48896	-3.36559	0	0.130924	-0.436203	-0.815657	-2.278	-3.90507	0	0.101751	-0.0400793	-0.521451	-2.13631	-3.70124	0	-1.46506	-1.11775	-2.0323	-2.95745	-3.03979	0	-0.55764	-0.441547	-1.97492	-4.38806	-4.836
kif6	0	-0.0262225	-0.0568379	0.901967	-0.0920751	0.01937	0	5.49363	3.77849	2.39661e-05	-0.0920751	-0.0841699	0	1.4225	0.0725556	0.0725556	0.0790008	-0.0320652	0	0.524828	-0.0802335	-0.032827	0.0901283	0.0221821	0	0.0901283	-0.0491229	-0.0283276	-0.00581678	0.0258391
kifc3	0	-1.72857	-0.501501	1.50316	0.982549	1.3917	0	0.147016	1.82028	4.30823	4.77155	5.12751	0	1.4743	2.72816	4.5013	4.91164	4.31322	0	-0.00230039	1.19732	2.69148	-0.0122443	3.93363	0	1.41338	0.201988	3.61695	4.54821	6.04462
kir	0	3.17339	5.76686	6.95606	6.46483	2.24392	0	2.40464	6.19768	6.46104	5.59187	5.4765	0	5.63672	6.32406	6.88168	6.11583	5.9453	0	6.20784	6.71232	6.51381	4.3772	-0.617555	0	-0.0175421	1.03556	6.81249	6.44456	6.863
kir1d	0	0.848164	1.94753	3.493	3.50045	2.32773	0	0.850223	2.52681	3.41857	3.48343	2.56253	0	-0.163042	1.2545	1.23007	1.41235	-0.151025	0	-2.05376	0.532276	1.68732	1.1063	-0.0931145	0	0.773087	0.627402	0.552192	0.340007	-2.11137
kir44	0	0.610633	1.8046	2.9817	3.38131	3.31279	0	1.13673	2.92484	3.59327	2.18622	1.07803	0	1.45803	2.3463	2.54695	1.28245	0.412895	0	2.49501	2.66716	2.43671	4.4099	0.192886	0	1.42331	-0.953904	1.98815	0.390595	-1.33744
klhl13	0	-0.249191	0.298251	-1.88615	-2.22744	-2.98816	0	-0.125308	-0.403751	-1.43036	-3.3883	-4.83729	0	0.335663	-1.1258	-1.93673	-2.76442	-3.92019	0	-0.848696	-0.67808	-2.3405	-3.89965	-4.54342	0	-0.7758	0.132365	-1.79642	-3.03899	-4.29048
kox9	0	-0.113667	-0.654635	-0.515287	-0.756681	-0.514021	0	0.0650087	-0.664869	-0.280567	-0.803777	-1.14841	0	-1.1428	-1.30963	-1.08573	-1.19859	-2.6366	0	-5.78986	-5.44251	-3.00378	-5.78586	-1.31809	0	-0.525886	-0.00137693	-0.385809	-1.373	0.114424
kynu	0	-0.0975715	9.58035	8.23404	6.39089	6.44418	NA	NA	NA	NA	NA	NA	0	-0.00393641	0.0540109	0.106073	5.09666	5.2927	0	0.0349526	-0.0808444	-0.06049	0.0646538	-0.0891837	0	9.32015	6.96824	2.82764	5.54109	-0.0891837
l56	0	-0.0936183	0.0545784	-1.00609	-0.562421	-0.866208	0	-0.0792459	-0.818941	-1.51965	-3.46641	-4.87123	0	-0.292654	-0.389165	-1.0015	-0.79763	-2.74645	0	-2.28871	-1.05435	-1.81306	-1.05689	-6.06962	0	0.557356	0.684589	-1.29486	-2.99006	-4.94574
lamb3	0	-1.00549	0.930979	0.586461	1.43858	0.999066	0	-0.367808	2.70563	2.79311	2.96666	2.69818	0	1.33038	1.91719	2.40011	2.86211	2.10866	0	1.78121	2.65867	1.65852	-1.08836	-0.196133	0	1.06227	0.0359322	2.6108	2.34401	4.16492
lamr1	0	-8.61781	-6.77413	0.0478771	0.598397	-3.27319	NA	NA	NA	NA	NA	NA	0	-1.46996	-1.26811	-7.78662	-5.82166	-5.42171	0	-1.629	-10.3959	-9.88448	-10.3814	0.875818	0	-8.13287	-7.22446	-4.84674	-8.63	-8.0268
lap1	0	0.261795	0.755746	-0.0617094	0.797573	1.28531	0	1.10383	2.2911	4.01576	3.53796	3.272	0	-0.0895692	0.867606	1.61242	1.39409	0.0786157	0	8.74641	8.44775	5.11858	-0.0617094	0.622263	0	-0.0617094	-0.0113552	3.37923	2.75981	3.54056
lap3	0	-0.225347	-0.845374	-0.167588	0.0956673	0.561012	0	0.50961	0.0822986	-0.203107	2.52478	2.17708	0	-3.17721	-2.59526	-2.71838	-0.538776	-0.310441	0	-5.26529	-6.0216	-2.9401	-1.16596	1.52514	0	-0.3396	-0.141906	0.522942	1.64951	2.09405
ld78	0	2.35315	3.19235	3.27497	3.24407	2.18895	0	3.30874	3.48262	3.41165	3.47615	3.49555	0	3.25394	3.10294	3.35966	3.22508	3.26429	0	3.23136	3.19718	1.79542	2.34398	3.29736	0	3.41965	0.702736	3.07983	3.29486	3.42089
ldhb	0	-3.19194	-1.30889	-2.26188	-1.72549	-2.31916	0	-0.0472574	-3.24083	-3.54158	-5.04672	-5.05222	0	-4.66237	-3.70535	-3.68657	-2.37219	2.98907	0	-3.77081	-3.31193	-2.64765	-3.67087	-4.11845	0	-1.30833	0.0853889	-3.6632	-3.46563	-5.07835
lgals10	0	-2.651	-1.87152	-3.89705	-3.53172	-3.19565	0	1.94572	-1.06218	-1.9457	-3.35258	-3.87239	0	1.27632	-0.78349	-2.45125	-2.3732	-3.12921	0	-0.988742	-1.1398	-1.72415	-2.28394	-0.890848	0	-0.2741	1.02562	-0.93532	-3.82447	-3.944
lilrae	0	-0.850708	0.197889	3.85281	4.82334	4.97741	0	1.15335	0.684274	3.35991	3.23553	4.47597	0	0.369359	2.66637	3.99957	4.24741	4.16891	0	0.532224	2.70348	2.31741	6.09809	5.96742	0	1.67095	1.17993	3.5427	5.46745	6.38107
lilrbc	0	0.205589	-0.197305	1.40964	3.97751	6.14413	0	0.500234	1.12379	2.1602	4.31803	5.95984	0	0.0476602	1.13277	2.1241	3.30313	4.90397	0	1.17081	0.94893	0.887418	3.86613	4.77578	0	1.24353	1.04425	1.4752	3.87917	6.02569
lmcd1	0	-0.142668	1.11732	0.417087	-0.979208	-1.69256	0	-0.0185051	3.02114	2.22585	0.444	-1.06359	0	3.72865	3.83606	3.47959	2.02958	-0.0665145	0	1.43236	2.92162	0.304385	-3.74131	-0.654734	0	2.20059	-0.009428	1.21624	-0.558369	-1.73102
loc574097	0	1.18093	2.50475	3.0995	2.99239	3.57012	0	1.02114	2.96893	3.4076	4.06762	4.39035	0	1.41935	1.73531	3.06223	2.96891	3.15161	0	0.352884	0.599885	2.59076	0.857981	4.11038	0	1.77876	0.280903	4.61357	3.97603	4.79362
loc574118	0	-0.186098	0.471696	-0.273323	-0.661347	-0.633212	0	0.00606207	0.519882	0.0686522	-0.713897	-1.9727	0	-1.18862	-0.214925	-0.380444	-1.40047	-2.88813	0	-6.65036	-5.67889	-3.66632	-6.65036	-1.86742	0	-0.328995	-0.431974	-0.681218	-1.07235	-0.811533
loc574216	0	1.39318	2.79316	1.51769	1.87077	0.683521	0	0.625638	1.94268	1.59608	1.77299	0.580507	0	3.17645	3.55306	2.80588	2.58352	1.89066	0	1.80162	3.19319	1.20484	2.08639	1.23387	0	3.06611	0.346232	1.73461	1.50759	1.70333
loc574282	0	-0.537923	1.86591	1.04769	0.480086	1.54273	0	-0.120945	1.58385	3.99762	5.0703	6.68781	0	-0.125801	1.23887	3.00256	5.82383	8.82084	0	-1.14047	-1.58062	0.0156261	-0.500864	4.24686	0	1.58649	0.800096	0.927236	4.78818	5.49467
loc574366	0	0	0	1.51096	2.73278	4.7425	0	0.00379158	0.411019	3.40009	3.8337	5.14514	0	-0.177538	-0.0740006	0.689888	5.64553	6.12256	0	-0.143591	-0.173251	-0.0410078	-0.0981804	1.37559	0	0	0	1.20139	4.99049	6.13648
loc693305	0	2.93082	2.04326	-0.850689	-2.35732	-0.133015	0	1.81355	4.78465	2.88521	0.00301915	-2.41113	0	5.21717	3.28929	2.92096	3.5024	5.22818	0	5.75569	5.53731	3.33784	5.37537	4.7763	0	2.75779	2.27409	1.06442	2.15056	3.7897
loc693393	0	-1.12892	-0.687645	0.0218056	0.216412	0.364193	0	0.475131	1.26873	2.41326	2.68143	2.03069	0	2.5019	3.37592	3.21252	3.07274	1.96026	0	0.615398	0.288459	1.70947	-0.193358	1.09653	0	0.937566	0.729243	1.95781	1.79108	1.61079
loc693432	0	0.328576	0.152003	-2.77885	-2.86907	-4.36254	0	-0.859247	-2.01816	-3.36685	-3.9867	-5.02662	0	-0.343536	-0.835011	-1.80836	-2.3071	-2.95391	0	-0.83614	-1.72271	-2.31831	-3.29935	-2.67084	0	-1.54516	-0.527944	-3.27233	-4.57557	-4.84092
loc693452	0	-0.638174	-5.09592	2.57337	2.23354	2.27724	NA	NA	NA	NA	NA	NA	0	-3.8505	-4.7878	-2.72127	-1.82033	-5.20251	NA	NA	NA	NA	NA	NA	NA	NA	NA	NA	NA	NA
loc693560	0	-2.61056	0.89349	-1.52262	-0.755194	-0.223064	0	0.367395	0.80653	1.44384	-1.92322	-1.88036	0	-4.66536	-2.59245	-2.52064	-2.68164	-4.24233	0	-3.8925	-4.65781	-4.68683	-3.33062	0.825733	0	-4.04919	-3.41883	-2.90893	0.0143362	1.99936
loc693567	0	-0.0536833	-0.658151	-0.17684	1.26156	2.51799	0	0.764573	-0.264194	0.396394	3.86172	3.64502	0	-2.0331	-1.70126	-1.54362	-1.38701	-0.649557	0	-2.11724	-2.27218	-1.09087	-2.04023	2.66295	0	-1.0438	0.42568	1.00196	2.6217	2.62532
loc693569	0	-1.40651	-0.164595	1.80644	-0.901007	1.12834	0	0.683955	2.92853	4.53	4.09738	2.82686	0	3.62027	4.71805	4.89916	4.87347	2.58226	0	-1.20505	0.909114	2.17453	-0.95748	0.893234	0	2.43278	0.51424	3.35835	3.34133	1.53277
loc693574	0	0.270811	-0.52678	-0.967478	-0.483866	0.751037	0	0.200506	-1.06154	-1.82052	-0.59623	0.400219	0	-2.89324	-2.71347	-2.40545	-1.29646	-0.881771	0	-4.24103	-4.29577	-2.95344	-4.28386	-1.03822	0	-0.34724	0.51443	-1.00789	-0.492409	1.73978
loc693593	0	0.420393	-0.566419	3.03321	4.8469	5.0096	0	-0.463754	-0.618447	2.47796	6.60025	6.71365	0	-1.59715	-0.803162	2.16327	4.74819	5.70722	0	-1.96862	-2.02827	0.623317	4.48295	6.50815	0	0.741624	1.27064	3.06208	5.74247	7.00757
loc693648	0	0.00871199	-0.541358	-1.6465	-2.17671	-1.2044	0	0.425158	-0.562465	-1.77002	-2.10375	-1.83555	0	-1.13151	-1.62278	-1.65997	-2.99391	-4.24139	0	-5.95096	-4.84904	-3.43854	-6.08203	-3.1978	0	-0.927876	0.173047	-1.73873	-2.67553	-2.15774
loc693687	0	-3.13505	-3.24008	-3.69762	0.0291597	-1.52159	0	-0.201924	-0.962552	0.0124476	-1.30129	-4.017	0	-3.27915	-2.60355	0.564701	-1.59986	2.84626	NA	NA	NA	NA	NA	NA	0	0.589858	0.477337	-0.0372079	-1.51073	0.50526
loc693816	0	-0.337816	-0.000803954	-1.66557	-1.46184	-1.64438	0	0.343611	-0.103508	-0.981905	-1.84811	-2.76388	0	-1.97889	-1.55024	-2.28265	-2.62308	-4.53236	0	-4.38962	-5.49441	-3.43873	-5.73392	-5.43315	0	-0.10555	0.20533	-1.00833	-1.61839	-5.60742
loc693886	0	-1.21564	0.175071	0.992901	-0.625455	-0.265997	0	0.919717	2.11016	3.03438	1.72339	1.78716	0	2.88417	3.27446	2.65443	2.38627	1.0481	0	1.53949	1.86587	1.88731	0.55897	1.58882	0	2.16756	0.263037	2.77239	0.661056	2.23561
loc693913	0	-0.452782	-0.0407609	1.60784	3.01144	1.91565	0	0.244367	-0.0505635	3.0881	2.75031	3.13645	0	0.706904	0.290263	1.7382	4.41013	4.79581	0	2.20539	1.99084	1.19923	3.42905	2.30271	0	1.07207	-0.102856	1.42058	1.52117	1.68481
loc693991	0	0.0242486	-0.279049	-0.412871	-0.501007	0.234339	0	0.0511091	-0.218008	-0.500698	0.0715026	0.0177627	0	-0.490358	-0.512032	-0.408244	-0.687047	-0.537721	0	-4.91944	-5.20305	-2.55621	-4.00656	0.234195	0	-0.0365344	0.0764731	-0.0685443	0.342544	0.545926
loc694029	0	-0.113712	-0.188293	1.5531	3.28193	3.23138	0	-0.0719218	-0.166881	1.81762	4.26048	4.49254	0	-0.296927	-0.0171726	1.24906	3.25253	3.80799	0	-0.144233	-0.412591	0.298831	2.96314	4.1765	0	0.149716	-0.165666	0.452955	3.27842	2.95621
loc694057	0	1.5779	2.46806	2.28129	1.96117	0.933523	0	1.73279	3.0131	3.12229	2.48543	2.21192	0	2.90075	3.59037	2.6961	2.57301	3.22813	0	3.8573	3.73593	3.24975	2.98688	2.27891	0	3.02951	1.0919	3.00596	3.07562	4.05875
loc694077	0	-0.856487	-0.146595	2.42549	3.02525	3.26169	0	1.08378	2.8554	4.01285	4.15518	3.89116	0	1.19707	3.10125	3.68871	4.16231	4.70385	0	1.2384	1.70214	2.70717	3.02174	4.16665	0	1.56629	0.791495	3.66312	5.74578	5.54256
loc694113	0	-2.24645	-1.21927	-3.27262	-4.0578	-4.06834	0	0.706911	0.464876	-0.434507	-2.46059	-3.80179	0	-0.38455	0.120853	-3.12959	-3.30321	-4.10813	0	-2.7872	-4.06834	-3.7184	-4.21292	-3.46818	0	-2.30759	0.125487	-2.9383	-4.12593	-4.1113
loc694120	0	-0.0989986	0.364446	2.54823	2.74632	1.83842	0	0.123968	0.124621	2.44313	3.66614	3.73255	0	0.00187597	0.0926414	1.98302	2.70624	2.88628	0	0.204324	-0.0245962	2.52727	0.00935109	0.0749394	0	0.197796	0.542444	3.98255	3.63499	4.71466
loc694134	0	1.14001	0.0298865	-0.679906	0.155417	1.49921	0	0.322196	0.281693	0.995917	3.63637	4.11205	0	0.431359	0.607113	1.69974	4.19533	3.80218	0	0.153058	0.119617	0.155737	0.488617	2.72656	0	-0.566695	-0.183107	1.19773	3.48102	3.76241
loc694140	0	-0.0787533	-0.315328	-1.59724	-0.790823	0.0466264	0	0.856852	0.241204	-1.36222	-0.312758	-0.343726	0	-2.19528	-1.06052	-1.47662	-1.68133	-2.04247	0	-5.02752	-5.44081	-3.31523	-5.49057	-0.827602	0	-0.560956	0.014165	-0.549117	-0.744816	-0.327185
loc694148	0	0.906085	1.87287	2.2467	2.67241	2.41112	0	2.18403	3.12985	2.98842	1.55826	0.518308	0	2.28706	2.75164	2.89345	1.81631	1.12438	0	3.72063	3.60675	2.1603	3.98111	1.19256	0	2.07141	-0.547449	2.53267	0.737319	-1.18467
loc694172	0	0.0789924	-2.2561	-1.66488	-2.63937	-2.51509	0	-0.131242	0.186045	-1.43871	1.0601	0.968147	0	-2.36039	-2.26802	1.55888	-0.593133	-1.09907	0	1.31604	0.839997	-4.14105	-3.69192	-3.2809	0	-4.61379	-3.34258	-0.39692	-0.758168	1.8065
loc694357	0	0.0432879	0.75877	0.274531	0.176116	4.36043	0	9.80554	9.68572	5.00917	4.78946	0.439315	0	-0.193053	-0.883437	-0.412807	0.124593	0.243604	0	-1.36598	0.534946	-1.8251	-1.82685	2.82112	NA	NA	NA	NA	NA	NA
loc694379	0	0.212151	-0.967133	-2.88211	-3.79227	-1.6619	0	-0.356889	-0.909216	-2.62571	-5.06417	-5.49162	0	-1.27036	-1.23923	-3.44038	-4.2412	-4.63958	0	-0.838035	-1.41585	-2.68563	-2.61618	-5.67219	0	-0.257716	0.724653	-2.91515	-5.65248	-2.28753
loc694383	0	-0.693928	-0.153127	-0.231308	-0.620032	-1.03958	0	0.594161	-1.36646	-1.51964	-0.82809	-0.642076	0	0.905536	-0.814668	1.10192	1.06171	-0.0381935	0	1.67765	1.98896	0.458384	2.01224	0.532678	0	-2.54113	-2.55121	-1.5586	-0.607868	-2.28285
loc694402	0	0.022667	-0.137415	0.12429	0.554973	0.465026	0	0.081212	-1.18128	0.332427	0.358034	-0.0768822	0	-1.84433	-0.343155	0.0817577	-0.989879	-1.00447	0	-5.93317	-5.89831	-1.20697	-3.30382	-0.737452	0	-0.435321	-0.272169	0.545417	0.920134	0.706955
loc694403	0	0.288078	-0.455383	-0.101271	-0.931647	-0.541799	0	0.500218	0.474779	0.0135662	0.735111	-0.0361339	0	-1.46546	-1.17363	-0.940007	-1.80734	-1.43508	0	-5.30032	-5.90945	-2.96326	-4.46502	0.0211938	0	0.101662	0.476794	0.135032	-0.782935	-0.049736
loc694472	0	0.150796	-1.14275	0.399588	0.270456	0.926327	0	0.570769	0.491504	0.421968	1.0857	1.40415	0	-0.728248	-1.40621	0.106884	0.829994	-0.540778	0	-5.46022	-5.13086	-2.51495	-4.88668	-1.05012	0	-1.48099	-1.21592	-0.777071	-0.48275	0.264503
loc694508	0	0.0164002	-0.00826185	0.08407	0.0164002	1.31181	0	-0.0249406	-0.0165771	0.809595	3.95421	3.81851	0	-0.0124135	0.0406478	0.174504	2.78589	2.52287	0	0.0879535	0.0406478	0.0138572	-0.0207528	0.365778	0	-0.0207528	0.0486405	1.07461	2.20382	4.6565
loc694608	0	-0.325411	-0.228279	-1.72251	-2.17201	-1.18939	0	0.623137	-0.0635595	-1.53695	-2.06249	-1.9008	0	-2.49553	-2.26442	-2.44759	-3.19737	-3.81092	0	-5.28638	-3.68556	-4.27086	-5.89304	-2.69784	0	-0.819467	-0.155188	-1.62845	-2.97246	-1.22936
loc694631	0	-0.441286	-0.922198	-0.907928	-1.15178	-0.798658	0	0.0604893	-0.916883	1.29545	5.28665	3.72818	0	-0.485102	-0.40476	-0.581463	0.566998	1.99152	0	1.36019	0.454326	2.51255	4.5968	7.31586	0	-1.20661	-0.44953	0.232302	3.14381	4.80751
loc694659	0	-3.46954	-1.5173	-2.835	-6.59233	-3.92833	0	0.841752	0.806151	-0.575862	-1.26695	-0.384308	0	-0.108592	0.143415	-1.38753	-1.32554	-1.60491	0	-6.62941	-6.79231	-4.44517	-6.75905	-1.67655	0	-1.80777	-0.310119	-2.36526	-3.16569	-2.34903
loc694673	0	0.0285377	0.493491	0.0109793	-1.73736	-1.66949	0	1.19468	-1.72002	-2.24008	-1.42271	-0.167692	0	-0.80114	0.0825545	-0.772009	-0.856375	0.216736	0	1.02024	-0.147834	-1.36005	-0.399686	0.0114322	0	-2.98947	-3.01877	-2.05946	-2.42097	0.211135
loc694681	0	-0.298854	-1.2072	-3.03525	-1.34491	-0.230277	0	-0.691657	-1.55102	-2.46123	-1.98054	-1.798	0	-1.95673	-1.717	-3.59177	-3.31617	-3.20154	0	-2.639	-1.94185	-5.71636	-4.28002	-3.15744	0	-1.51328	-0.882008	-3.59379	-2.81106	-5.20058
loc694684	0	0.726747	1.28157	2.21605	4.36923	4.02915	0	1.44807	1.29458	3.17417	5.68457	5.88407	0	-1.12477	0.571488	2.96199	4.39224	4.32442	0	-1.02282	-1.42201	0.786023	1.82573	4.02872	0	2.50818	1.4612	3.2666	5.16632	5.18633
loc694699	0	3.00523	4.72158	4.07806	5.55274	6.53809	0	2.95095	5.72266	6.1746	7.31332	9.32683	0	4.19304	6.35339	7.15954	8.31247	9.2903	0	3.0153	1.90764	4.04334	1.05486	3.97834	0	2.6555	1.6263	6.4308	8.0205	9.92314
loc694709	0	-1.94057	-1.87472	-1.87472	-1.90147	0.610483	0	-0.990986	-0.980925	-0.627387	3.51373	5.75481	0	2.09612	0.542447	0.510911	4.29028	4.70186	0	-1.91699	-0.123061	-1.88047	-1.83734	5.77518	0	-1.34508	1.49268	-0.183302	2.93697	4.20067
loc694774	0	0.000170347	-1.01944	0.322398	-1.24234	0.0248114	0	0.61332	1.64117	3.17765	2.67019	1.95142	0	2.0495	3.07426	3.49591	3.59562	0.727044	0	-0.292836	0.641447	1.882	-1.24589	-0.222971	0	1.76032	-0.571372	2.89659	1.38997	0.160241
loc694801	0	-0.022493	-0.0307606	0.0654547	1.63613	1.86903	0	0.107496	0.0959067	2.39765	6.91846	8.79775	0	0.0020293	-0.0142725	0.152005	4.99094	7.42161	0	0.0731903	0.00607614	-0.0233415	0.314198	8.26045	0	0.00607614	-0.00609858	0.938314	5.12812	8.75295
loc694818	0	-0.551394	-0.954004	-2.42595	-2.45142	-1.02261	0	0.265995	0.0708873	-1.48582	-2.73998	-3.26289	0	-1.59103	-0.624525	-4.28104	-4.3427	-4.36482	0	-4.41489	-4.45142	-3.0037	-4.38318	-4.21675	0	0.215274	0.734742	-1.04214	-4.05686	-4.49312
loc694829	0	0.0301505	-0.228933	-1.64448	-1.9229	-2.17513	0	1.16306	0.237696	-0.774354	-1.42187	-1.90762	0	-2.13975	-2.636	-1.54133	-1.99766	-4.47547	0	-0.804668	-2.31901	-1.39139	-1.98363	-2.13783	0	-0.292543	-0.024779	-1.3739	-2.48761	-4.35231
loc694896	0	-0.0233409	-0.591634	-2.53244	-1.82288	-0.296518	0	0.342113	-0.223887	-1.28909	-2.2787	-1.83917	0	-0.824038	-0.64121	-0.930101	-1.97038	-3.13911	0	-2.30758	-5.64486	-3.2886	-6.42213	-1.60949	0	-0.536436	-0.122364	-1.43	-2.86892	-2.94136
loc694907	0	-3.59926	-2.28086	-4.9737	-4.15733	-4.02184	0	0.512904	0.396518	-0.470362	-1.55145	-2.93722	0	-0.686676	-0.624584	-1.76292	-2.62066	-4.98919	0	-5.08713	-5.2061	-3.51626	-5.1257	-5.11402	0	-1.29261	0.354635	-1.43196	-3.20069	-5.04955
loc694910	0	-0.178884	-0.43813	-2.67567	-3.56308	-1.41674	0	0.880535	-0.200153	-3.86254	-3.30016	-3.92142	0	-2.74021	-2.03713	-4.69131	-4.65972	-5.62694	0	-5.67293	-4.89349	-4.06258	-5.7556	-5.16935	0	-1.43058	-0.0132332	-2.90746	-2.69701	-1.48225
loc695038	0	0.210109	0.690149	-0.501982	2.40847	2.75207	0	1.58088	2.11299	3.04402	2.6919	2.56772	0	0.858074	1.96006	2.62248	2.04571	2.21178	0	-0.372347	0.0925393	1.48193	0.244815	3.33932	0	2.23806	1.01711	3.5276	3.04815	3.98759
loc695083	0	-0.633558	-1.51715	-3.70918	-2.02792	-1.06746	0	-0.0334436	-1.13091	-2.74936	-2.14932	-2.71706	0	-3.47727	-3.6289	-2.91593	-3.60591	-3.73286	0	-3.64385	-3.59219	-3.67237	-3.63263	-3.51457	0	-1.52405	0.432517	-1.41494	-2.61596	-3.79836
loc695086	0	7.765	8.72929	8.23657	3.88809	0.837367	0	5.20254	7.08462	6.72331	4.52712	1.52841	0	7.09123	8.8134	9.05277	5.90742	2.70251	0	7.78805	6.0634	5.468	-1.61553	1.06932	0	3.75882	4.31461	7.01733	3.90181	5.7705
loc695114	0	-0.304873	0.506093	-0.230872	1.48185	2.13081	0	1.14455	1.98724	1.32789	2.74868	3.99281	0	3.21796	1.02211	1.41683	3.97247	3.86053	0	4.5097	2.93012	1.54941	2.30725	0.159917	0	-0.313335	-0.313335	0.192136	-0.290439	-0.267398
loc695158	0	0.29812	0.170969	-0.126847	2.06767	1.77648	0	0.481832	0.146898	0.139379	4.45746	5.08368	0	-0.17961	-0.0992158	-0.000983984	2.55898	4.62704	0	0.0350853	-0.0644504	0.315035	1.73963	3.07937	0	-0.130838	-0.0953114	0.218712	2.10194	4.35755
loc695163	0	1.67953	4.00663	1.15136	0.35594	0.923757	0	1.78325	3.60107	1.7316	1.68253	3.05216	0	2.01606	4.01856	3.29202	3.28669	4.04049	0	0.978863	1.65983	0.919227	-3.34115	-1.48563	0	0.518698	0.0788288	1.82508	2.43291	4.54052
loc695178	0	0.767328	0.220198	4.02142	3.7256	2.45585	0	0.0967859	0.0481026	2.12868	3.48537	6.87962	0	-0.0310269	1.56435	2.58879	1.62649	0.0533009	0	0.422691	0.121368	3.33121	1.15277	2.68977	0	2.91302	0.117836	1.36334	1.71222	0.0152668
loc695267	0	-0.0837014	-0.396156	-2.67025	-2.38036	-2.33212	0	0.817415	-0.30474	-1.56894	-2.15908	-3.05195	0	-2.76043	-1.87117	-3.51233	-3.59008	-4.36239	0	-3.91507	-5.26425	-3.59126	-5.48132	-5.40528	0	0.200551	0.606087	-0.773607	-1.96687	-2.35459
loc695271	0	0.0117988	0.124567	0.0234807	1.40616	1.55806	0	0.307689	-0.0118524	0.109124	3.93487	4.0988	0	-0.0039255	2.168e-05	0.0078838	0.904244	2.34312	0	-0.0118524	-0.0039255	0.0252612	0.0078838	0.972162	0	-0.0158323	0.0503759	-0.00397424	2.63444	4.5079
loc695297	0	-0.608425	1.31602	0.0861143	-0.484367	-0.923573	0	1.21815	2.29411	2.60366	1.85897	-0.198549	0	0.940767	2.98095	2.75929	1.93114	0.219465	0	-0.894011	-0.883285	-0.318918	-1.03727	-1.01368	0	2.77968	0.959756	3.17278	0.800474	4.1964
loc695300	0	-0.253766	0.944221	-0.701755	-1.25259	1.33412	0	1.05546	1.17982	0.634969	1.11567	-0.234379	0	-4.92956	-5.05133	-4.89317	-3.54558	-2.95257	0	-0.717148	1.26024	0.0851354	0.932437	0.209301	0	0.608463	0.419649	-0.239559	-0.255637	0.923531
loc695344	0	-0.0556359	0.0617542	1.42118	2.85867	3.19695	0	0.0461499	-0.233936	2.94801	4.80811	4.65354	0	-0.566805	0.516988	2.0126	3.17869	3.24457	0	0.0373171	0.11264	1.77308	2.32576	4.68383	0	0.528129	0.0692142	2.3148	4.19754	4.06925
loc695393	0	-3.67091	-2.44191	-4.82658	-5.41971	-5.41576	0	-0.307036	-0.227318	-0.662302	-2.15317	-3.91192	0	0.281909	-0.272161	-0.607681	-1.67956	-4.88243	0	-1.86234	-2.41715	-3.28319	-5.30929	-4.90186	0	-1.10045	-0.0710851	-1.63512	-3.8471	-5.41971
loc695426	0	-0.288289	-0.0767146	0.382205	0.257818	-0.0174334	0	0.127199	-0.108715	0.486193	0.787536	0.0121777	0	-1.76263	-2.64862	0.035269	-0.649182	-1.83207	0	-6.74027	-5.24575	-3.10072	-4.88748	-1.05984	0	-0.897857	-0.59079	-0.23147	0.582284	-0.575366
loc695677	0	1.5029	1.87136	-0.18194	3.84923	3.24028	0	0.598573	1.40813	3.35847	4.24896	3.96584	0	-0.0345987	1.34095	1.69464	1.27437	1.58798	0	-0.0416191	-0.201463	2.56595	1.80638	0.564303	0	1.41589	1.37034	4.09385	3.7762	4.73384
loc695727	0	-1.29753	-0.350597	3.51583	3.78076	2.65439	0	-0.196906	0.589513	3.07707	2.7645	1.47665	0	2.21157	2.09758	4.59598	4.01041	2.6442	0	0.259116	1.80246	4.38849	5.22473	1.56937	0	2.60893	1.836	3.17258	2.56511	1.27234
loc695728	0	-3.50121	-1.69646	-4.99367	-5.02969	-4.98454	0	0.329636	0.332241	-0.628085	-2.9257	-4.87243	0	0.58865	-0.374696	-1.83433	-3.02806	-3.97806	0	-3.29232	-1.99121	-3.52588	-4.99367	-4.47476	0	-0.757234	0.5376	-2.25717	-4.33251	-5.046
loc695771	0	-0.168017	-0.264023	-0.61952	-0.954884	-1.43813	0	-0.909448	-0.802576	-1.98412	-1.29717	-3.94145	0	0.380998	-1.06996	0.740287	0.221634	-0.523739	0	0.0897076	-0.146721	-1.21481	-0.772674	-2.38671	0	-4.16499	-2.56267	-1.5345	-0.912574	-1.40921
loc695859	0	-3.98983	-2.21173	-5.51726	-5.74325	-4.43378	0	-0.432063	-0.349592	-1.27329	-3.10659	-4.60771	0	0.464649	0.189022	-1.89111	-3.04843	-4.98721	0	-1.62376	-0.659493	-3.66595	-5.04863	-5.73249	0	-1.52092	-0.127951	-1.96832	-5.19824	-5.85932
loc695886	0	0.38451	1.74344	2.4958	1.75951	2.24732	0	0.193246	1.99393	3.01058	2.62945	2.65449	0	1.60842	1.95202	2.64818	2.8377	2.97672	0	4.87314	4.55959	4.06142	4.8233	2.16175	0	2.36504	0.583624	2.66316	2.55841	4.02447
loc695903	0	-0.85118	-1.63057	-0.756477	-0.300804	-1.60532	0	-1.71417	-0.130159	-0.613904	-0.297379	0.920649	0	-2.30011	-0.828074	-0.939884	-0.239061	-0.129248	0	-5.68977	-5.70137	-1.9486	-5.00617	0.929826	0	-0.862398	-0.114147	0.94084	1.26801	2.5245
loc695925	0	0.143593	-0.226691	-0.288818	-0.518582	-0.634716	0	0.143717	-0.375318	-0.0867216	0.121412	-0.173822	0	-1.91476	-2.02483	-0.340457	-0.87032	-1.55693	0	-4.70679	-5.49439	-2.27066	-4.7762	-0.336299	0	-0.449233	-0.0392141	0.0376618	-0.64055	0.0788843
loc695983	0	-0.900669	-1.10766	-0.45623	-3.88753	-3.99486	0	-2.08445	-3.33609	-3.99511	-4.05387	-1.72343	0	-4.07911	-3.89502	-3.91013	-2.63551	-2.07492	0	2.2681	-3.89127	-2.08269	-3.88753	1.28892	NA	NA	NA	NA	NA	NA
loc695991	0	6.82231	8.47915	7.2832	7.74615	6.92378	0	7.06712	8.82186	8.59292	9.61267	9.81241	0	8.11293	9.16899	8.41058	8.75638	9.81248	0	9.0015	8.39415	7.09089	7.43359	7.84673	0	2.6555	2.61612	8.07122	9.02505	9.15413
loc696011	0	-0.10294	-0.111255	0.020171	-0.0905558	0.341617	0	-0.119618	2.35201	3.85667	3.39495	1.74529	0	-0.0620673	0.137112	3.13667	2.95252	2.41767	0	0.0798258	-0.0905558	0.018235	-0.0905558	-0.0864514	0	2.51953	-0.05403	2.80739	1.31839	2.98939
loc696050	0	0.923241	-0.374075	1.6701	4.27093	6.22333	0	0.969227	0.276966	3.82701	6.30621	5.85799	0	-0.410416	-0.39577	1.50137	1.7155	5.28836	0	-0.208143	-0.392131	1.93163	3.65896	7.00843	0	-0.237224	1.20008	2.64673	5.93817	7.44712
loc696132	0	0	1.85623	3.48515	4.08286	2.60719	0	-0.00391505	0.516544	4.04956	3.99211	3.15244	0	-0.00391505	2.08447	2.46688	2.89951	1.41629	0	0.0461702	1.35364	2.21725	0.123575	0.884034	0	2.11186	0.0271118	3.77995	3.8482	4.16753
loc696193	0	0.741628	1.64637	1.61512	2.54806	1.31822	0	1.02136	1.22322	2.36769	2.65426	2.20592	0	-0.102088	0.00180109	0.274943	0.0612102	-0.10999	0	0.597463	-0.10594	1.84726	-0.0492086	0.45569	0	2.51207	0.0301596	3.61917	2.00549	4.23496
loc696210	0	-1.21696	-2.43056	-2.89769	-2.8427	-2.18206	0	-1.62584	0.122466	-1.07009	5.81968	6.35157	0	-0.898747	-1.75441	-0.754407	-0.903135	-1.28662	0	-1.7757	0.602066	3.20567	-0.495702	-1.99419	0	-2.80325	-1.67339	-2.34447	-1.51709	-2.79138
loc696291	0	-0.610456	-0.376407	-3.18879	-4.461	-5.48336	0	-0.0857382	-0.428203	-2.37486	-4.63606	-4.02247	0	-0.0154106	-0.260758	-2.24831	-4.78837	-4.9608	0	0.0802474	-0.0790847	-2.53497	-5.86513	-3.1548	0	-0.068753	0.22475	-1.83609	-4.19822	-5.11399
loc696304	0	0.71282	0.182553	-0.153127	1.8909	2.06892	0	1.3323	0.860728	1.30906	3.66899	3.89114	0	0.613603	0.76106	0.613603	2.65505	2.71164	0	0.182553	-0.0549464	1.03709	2.82589	1.77287	0	-0.153127	1.20651	2.03946	3.10576	3.07737
loc696314	0	2.45766	1.75078	1.39799	2.06496	2.08771	0	0.30139	1.96085	2.05101	3.36381	3.25328	0	2.26867	2.41232	3.4171	4.36125	4.30251	0	1.79959	0.991841	-0.401735	0.686185	-0.35762	0	2.48058	-0.392792	1.11957	1.25639	2.40702
loc696317	0	0.581195	-0.183861	1.39445	2.79531	3.27575	0	0.332864	0.849181	2.80479	4.89183	5.20873	0	-1.42	0.851564	1.94707	3.44923	4.804	0	-1.39016	-2.09329	1.21763	2.24186	2.11736	0	0.728816	0.599138	2.86069	4.83266	5.12283
loc696339	0	-4.51349	-2.38881	-4.57941	-5.37371	-4.68561	0	-0.452162	-0.579985	-2.29643	-3.4065	-5.44702	0	0.193272	-0.500347	-2.10574	-3.17934	-5.40101	0	-5.68028	-4.37696	-3.56697	-5.62123	-5.54607	0	-1.42161	-0.0381162	-2.40749	-5.6828	-5.72518
loc696345	0	-4.76747	-2.46851	-3.68871	-5.11572	-4.14283	0	0.0624068	0.0388269	-1.03552	-1.5196	-1.28243	0	-0.147558	0.50719	-0.904083	-1.11346	-2.43775	0	-2.93818	-4.11572	-4.30648	-6.453	-2.10773	0	-1.84413	0.21344	-1.62445	-2.612	-2.74427
loc696451	0	0.59749	-0.248591	-1.22421	-5.15686	-7.85335	0	-0.384959	0.0240465	-1.11772	-4.69193	-9.10744	0	0.421172	0.162241	-1.5396	-3.6233	-8.72432	0	1.14716	1.2286	-0.644711	-4.29699	-8.18926	0	-0.184746	0.0483516	-1.45321	-5.98627	-4.75421
loc696461	0	-0.0891563	0.604896	-0.480581	1.26386	-0.278754	0	1.79102	3.29895	4.23455	3.57368	3.63569	0	2.35014	2.77305	3.01916	4.50569	2.40318	0	2.61018	2.42005	1.41456	-0.214428	1.01551	0	2.28438	0.340095	3.53077	3.57294	3.00015
loc696539	0	-0.398434	-1.54117	-0.738908	-0.715763	-1.59516	0	0.142614	-1.48794	-1.25815	-0.697686	-0.710034	0	-0.322899	-2.58419	1.14841	0.416462	1.54563	0	1.4321	1.76474	0.0650622	2.22117	2.87699	0	-2.61955	-2.58768	-1.86537	-0.141173	-0.218901
loc696547	0	2.86091	3.47279	0.704976	-0.796112	-1.49848	0	1.37529	2.25799	1.4459	-0.368857	-0.987289	0	2.96364	3.20478	2.86253	0.383811	0.435878	0	3.37711	1.97094	0.814936	-1.79009	0.313336	0	3.09777	0.892546	1.07374	-0.270965	1.43658
loc696549	0	0.51318	-0.634064	-2.18715	-4.64515	-4.00021	0	0.100751	-0.467808	-3.42874	-5.26815	-5.30886	0	-2.02835	-2.99107	-3.73702	-6.61728	-6.66895	0	-3.00556	-4.39812	-4.9046	-7.10321	-7.04764	0	-0.199182	0.20963	-2.56713	-5.0042	-5.44582
loc696622	0	-0.333365	0.331495	-3.02923	-3.80199	-2.96141	0	0.0700015	-0.551004	-1.86577	-3.94252	-4.35825	0	-0.517026	-0.399243	-3.0506	-4.30807	-4.13862	0	-4.51579	-4.06648	-2.82754	-4.54785	-4.40153	0	-0.0996966	0.446315	-1.91367	-4.15229	-3.22917
loc696647	0	0.213525	-0.728259	-1.66367	-3.1527	-2.32304	0	-0.525635	-0.851173	-2.07486	-3.87521	-3.93778	0	0.140121	0.201606	-1.3521	-2.52858	-2.63032	0	0.101811	0.430463	-1.71504	-2.06067	-1.97704	0	-0.0983748	0.179056	-2.04458	-4.46582	-2.77577
loc696651	0	-0.914827	-1.27879	-3.37498	-3.97224	-3.37514	0	-0.673698	-0.934593	-2.20775	-3.52766	-3.73663	0	0.399687	-0.495602	-1.76684	-1.48095	-2.98941	0	0.353248	-0.186294	-1.49861	-1.29705	-2.98944	0	-1.41132	-0.298975	-2.66288	-3.68356	-3.86199
loc696664	0	0.610453	1.60806	2.72826	3.1421	1.84187	0	1.86691	1.27874	3.16494	3.16889	1.27235	0	3.08589	2.65692	3.85456	4.38001	2.88535	0	1.54896	2.03938	3.61641	0.966059	4.1178	0	2.01642	0.438075	2.76475	3.22026	4.41375
loc696669	0	-0.0547747	-0.420611	-2.06805	-1.98319	-3.02358	0	0.533191	-0.558866	-2.26276	-2.34099	-3.18407	0	-0.934306	-1.68011	-2.55699	-2.652	-3.84956	0	-4.27109	-4.94242	-2.78079	-5.6749	-5.67739	0	-0.918726	0.051776	-1.881	-3.20908	-3.4456
loc696670	0	-0.210641	0.561849	2.12916	3.04864	3.45226	0	1.28584	0.681076	2.08085	5.41205	4.96789	0	-0.256313	-0.0929648	0.232725	0.977321	1.11235	0	-0.186325	-0.239537	2.02584	-0.17831	2.67567	0	-0.19035	1.44607	4.06409	3.97643	4.08093
loc696737	NA	NA	NA	NA	NA	NA	NA	NA	NA	NA	NA	NA	0	-2.89044	-2.94416	0.613833	0.466255	-1.57838	0	-2.62302	-2.91322	-2.17287	-2.89421	-1.91131	0	-2.89421	-2.24764	-1.43211	-2.92671	-3.01631
loc696781	0	-0.222153	0.0534608	-2.66837	-3.36945	-3.4569	0	-0.189803	-0.627641	-2.05225	-3.30511	-3.93141	0	-0.0861292	-0.0217474	-2.85927	-3.43252	-3.31946	0	-5.31261	-4.38946	-3.68259	-5.58908	-3.2045	0	0.278641	0.239265	-1.66977	-2.51805	-1.99963
loc696898	0	-0.167533	1.9227	3.45684	0.0170625	2.2917	0	-0.163259	1.40117	3.82642	2.47541	-0.142073	0	0.00950913	-0.0405024	0.0761069	-0.0570025	2.09915	0	0.251999	-0.117055	-0.135901	4.17248	2.39006	0	3.58561	4.82536	4.73314	-0.163265	-0.154747
loc696952	0	-0.311824	-1.00812	-2.24936	-2.01512	-1.37802	0	0.372138	0.0778421	-1.5195	-1.72493	-1.45706	0	-2.45858	-3.4481	-4.05911	-4.23317	-4.42315	0	-5.56175	-5.46301	-3.9534	-6.24888	-2.19882	0	-0.247748	0.155727	-1.00288	-2.57318	-0.976789
loc696961	0	0.286752	0.637846	-0.957225	-1.71686	-1.2898	0	0.0770259	0.0296179	-0.70666	-2.75985	-3.55619	0	0.139601	0.436731	-1.0805	-1.56887	-2.93298	0	0.228852	-0.00432833	-1.08946	-1.27641	-3.47607	0	-0.226663	-0.158781	-1.10494	-3.70104	-5.73201
loc697038	0	-0.647256	0.660778	-0.030384	-0.401999	-0.747484	0	-0.577525	-0.738918	0.598256	0.321699	1.68295	0	-0.421575	-0.259555	-0.977273	0.217788	-0.562998	0	-1.24379	-1.2755	0.234509	-1.28264	0.127468	0	2.53922	2.52369	3.09028	0.764364	2.93482
loc697083	0	0.611219	-0.207787	-0.929081	-1.5716	-1.86275	0	-0.840658	-1.11694	-1.61218	-2.59769	-3.12018	0	0.0982253	-0.500807	-1.64832	-2.70228	-1.98629	0	-0.6582	-0.526751	-0.76333	-0.249777	-4.15606	0	-0.94289	-0.577928	-1.56982	-3.9425	-5.59296
loc697108	0	1.56229	1.57529	-0.283095	1.90453	3.26829	0	1.18802	2.95616	2.63745	1.98981	2.16885	0	1.12607	2.06748	0.742097	1.24646	0.52804	0	-0.314717	0.703156	1.02104	1.60411	2.35935	0	0.833285	-0.15236	2.02885	3.65411	5.08926
loc697113	0	-0.540688	-0.0831268	-0.959821	-2.08275	-4.40993	0	-0.460205	-2.10016	-2.43976	-3.41587	-4.08931	0	-0.548659	-2.22018	-2.77163	-3.18947	-3.94962	0	-1.04832	-1.59689	-3.32547	-3.3007	-3.35923	0	-1.42565	0.148744	-3.43391	-3.34073	-1.68543
loc697161	0	-0.0039689	0.1752	0.0658525	-0.0199546	-0.0283767	0	0.0352372	0.0168957	0.459051	4.80942	5.47653	0	0.0467942	0	0.0196824	0.0522534	2.12602	0	-0.0159415	0.0734059	0.00875014	0.110591	5.01564	0	0.0658525	0.0506261	0.00196815	3.75215	7.58178
loc697174	0	0.60792	-0.353191	-2.49234	-1.94625	0.416377	0	0.507625	-0.602185	-2.80439	-4.11722	-3.00175	0	-1.92936	-1.95199	-3.63583	-4.08007	-4.48056	0	-3.18235	-4.28217	-3.10046	-3.69102	-4.27289	0	-0.466127	0.465162	-2.38719	-4.69359	-4.01586
loc697200	0	0.233948	0.457693	-1.11579	-2.41769	-1.92617	0	-0.127813	-0.405748	-1.04621	-3.02552	-5.11946	0	-1.37061	-1.24925	-3.10312	-4.39436	-3.81872	0	-3.99841	-4.6635	-3.4931	-5.29199	-5.20132	0	-0.655479	-0.315944	-1.44389	-3.66283	-5.20498
loc697208	0	-2.24104	-0.91222	1.99935	2.8404	3.37777	0	-0.0231067	0.36684	3.41983	4.08133	4.42815	0	2.0883	2.23396	2.1159	3.23645	4.42048	0	0.775177	-1.37989	0.992473	0.196426	4.67433	0	0.559724	0.40036	2.46754	4.53426	6.68748
loc697227	0	-3.26466	-1.33068	-4.35842	-4.43759	-5.14005	0	0.549555	0.667116	-0.622153	-2.0216	-3.18591	0	-0.0319512	0.402589	-1.63978	-2.30103	-4.8286	0	-3.64975	-4.95393	-3.41861	-5.01518	-4.53713	0	-1.85304	0.57369	-1.44312	-4.81233	-5.00418
loc697240	0	-0.763722	-1.94544	-5.2626	-5.80847	-5.81621	0	-2.37059	-5.18294	-5.35268	-4.85528	-5.06996	0	-1.32504	-3.55204	-3.59215	-5.05476	-4.25073	0	-2.60759	-2.68426	-4.65834	-3.31439	-3.51616	0	-2.92439	-0.672696	-5.83581	-5.8401	-5.89184
loc697273	0	0.251328	1.7816	1.61863	0.886952	-0.0488031	0	0.72816	1.51813	2.1982	1.37612	0.372379	0	1.26703	2.0355	1.4692	0.502233	0.1995	0	0.112245	1.9201	2.3179	0.0151901	-0.0690229	0	2.5852	0.0734887	3.19119	0.395074	2.36218
loc697339	0	-1.86049	6.72692	6.69135	7.57975	7.13671	0	7.33666	7.27629	6.77761	7.52718	7.31072	0	-0.30626	7.33889	8.40368	8.17767	7.49212	NA	NA	NA	NA	NA	NA	0	6.80002	7.33418	7.63983	5.4383	7.05329
loc697356	0	0.264346	1.75721	1.96026	2.39754	2.48905	0	1.92042	3.30501	2.67358	2.9755	3.82157	0	1.42773	3.14931	2.22631	3.97585	3.74562	0	0.0800699	0.0911534	0.935354	-0.00785663	0.6712	0	3.02719	1.89324	2.85247	4.5762	4.62603
loc697425	0	-1.52675	-1.12135	1.2736	-0.13061	1.17454	0	-0.00729249	0.698752	2.63727	4.4312	3.80684	0	1.9924	2.42259	4.4017	4.93	4.31199	0	0.375711	0.192645	2.35219	1.34215	3.19688	0	1.88687	2.40805	3.39464	2.69142	3.69801
loc697447	0	0.00779841	2.2936	6.75299	5.29707	4.01235	0	-0.0475446	3.5565	7.74746	7.00668	5.09834	0	0.108885	5.65196	7.08047	6.36309	3.90503	0	-0.0801493	1.59405	3.63164	1.32772	5.24979	0	1.58473	0.0460684	6.31003	6.37087	4.16213
loc697462	0	-0.0497837	-1.09503	-5.00964	-5.13454	-5.10853	0	-0.903876	-2.24485	-5.18789	-5.0781	-4.99913	0	-1.50673	-2.31844	-5.06342	-5.21549	-5.20764	0	-5.09667	-5.14997	-5.19069	-5.20531	-5.17342	0	-1.32144	-0.727132	-5.19128	-4.33866	-5.22969
loc697468	0	0.261285	-1.25139	0.0490895	0.0224394	0.593115	0	-0.247556	1.34826	2.05733	2.12979	2.8517	0	0.913859	2.06253	2.52108	3.49475	4.21964	0	0.257803	1.15683	1.22276	0.762214	-0.574432	0	1.46883	-0.117928	1.69053	3.3973	4.09661
loc697550	0	-2.73025	1.63605	1.72389	0.20906	-2.04291	0	1.96287	3.25759	2.38334	1.85414	1.22077	0	3.58643	3.72835	2.63056	2.60596	1.72901	0	3.31512	3.49162	1.81843	-1.09053	1.4469	0	2.72805	0.365056	2.30535	0.996225	1.51422
loc697553	0	-1.74105	-1.42973	-0.50689	-0.196114	0.0138345	0	-0.0705834	-0.211072	1.9766	2.58053	2.44926	0	2.64947	2.28829	3.43794	4.00041	3.14776	0	1.02273	1.23924	1.39811	1.06245	2.3433	0	0.528048	0.533217	1.65937	1.4769	0.904684
loc697590	0	0.223206	-0.359891	-0.372925	-1.09937	-0.596025	0	0.536797	-0.419018	-0.703235	-1.1633	-1.2792	0	-3.34056	-2.91891	-1.19857	-2.79525	-4.54394	0	-4.85488	-4.71097	-2.52516	-4.69132	-2.90449	0	-0.369393	0.0626765	-0.971713	-1.61063	-1.18675
loc697670	0	-3.95282	-2.1299	-3.483	-2.72587	-4.19618	0	0.393692	-0.0630458	-1.49737	-2.30403	-3.89368	0	2.52611	1.30616	0.0381537	-0.512179	-3.58241	0	-0.863986	-0.15498	-2.69554	-4.75565	-4.60169	0	0.761289	1.29438	-1.15099	-4.00612	-6.22641
loc697751	0	-0.364174	-0.727856	-3.48118	-4.45136	-3.43956	0	-1.25905	-0.90909	-2.7994	-3.72519	-4.04818	0	-1.40661	-1.44371	-3.5141	-4.56139	-4.76356	0	-1.90226	-4.45609	-5.20897	-4.41407	-4.66199	0	-0.868169	-0.24606	-2.83105	-3.7031	-4.29912
loc697752	0	0.125288	1.88598	2.87219	2.15946	1.63243	0	-0.581932	0.671386	2.77407	2.17084	2.15607	0	0.715286	2.23962	3.30693	2.6911	2.52473	0	1.09625	2.17847	3.12415	0.906083	1.81239	0	2.56149	-0.0942984	3.34255	2.39791	3.85689
loc697818	0	0.137973	-0.839467	-0.661905	-0.84874	-1.4713	0	0.202742	-0.0488541	-1.03803	-0.551401	-0.957378	0	-2.46289	-2.56121	-2.03192	-2.25951	-2.55759	0	-6.92019	-6.37889	-3.63198	-6.24799	0.590612	0	-0.28056	0.310142	-0.537855	-1.06617	-0.781607
loc697863	0	1.48966	3.79036	4.09129	3.758	2.20118	0	-0.398343	4.31076	3.57787	3.02476	2.24879	0	1.13183	5.32153	4.59062	2.27626	1.62628	0	-0.0811145	5.57138	2.9957	2.07118	0.575022	0	2.22615	0.592833	3.04328	2.25478	1.90944
loc697893	0	0.0253564	-0.498994	-2.19443	-2.12239	-3.77423	0	-0.613922	-0.977131	-2.61542	-3.61054	-4.41001	0	-0.885911	-0.500369	-2.32279	-2.99404	-4.06664	0	-1.93154	-0.630683	-3.5548	-2.49954	-3.99911	0	-0.016121	0.64946	-1.2061	-3.34482	-4.33353
loc697910	0	0.452239	-0.760877	-1.98868	-4.17163	-3.03159	0	-0.261053	-0.741395	-3.14499	-3.49019	-2.60456	0	0.455034	0.00130121	-0.808702	-1.65964	-1.94592	0	0.642393	0.179223	-1.57786	-2.01273	1.8094	0	-1.05758	-0.86573	-2.90784	-3.87417	-3.08647
loc697917	0	-0.332819	-0.282019	0.0345364	-0.0962719	-0.248668	0	0.809565	-0.155534	-2.4488	-0.80224	-0.661744	0	-4.92459	-2.69611	-2.83566	-3.52871	-4.26608	0	-4.93891	-5.00517	-2.75939	-5.08652	-3.06281	0	-0.357552	0.2978	-0.334956	-1.276	-1.00941
loc697936	0	0.865272	-1.0992	-1.64193	-1.28967	-1.64344	0	-0.662479	-0.350944	-2.63718	-0.991249	-0.472227	0	-1.55271	-1.34637	-3.419	-3.51172	-2.23254	0	-2.19617	-2.57244	-3.70372	-4.18903	-1.33198	0	-0.744637	0.313475	-1.57728	-2.67746	-0.271716
loc697980	0	-1.23402	-1.71286	-1.53441	-0.355579	1.78403	0	-0.130409	-0.531563	-3.54069	-2.47371	-0.360269	0	-3.55667	-3.52472	-1.09463	-2.59878	-2.12579	0	-1.67244	-3.16059	-3.52648	-3.04281	-2.39875	0	-0.411678	0.119554	-0.971864	-2.18022	-0.0771474
loc697992	0	0.329701	0.4673	-0.0220876	0.188404	0.357492	0	-0.106455	-0.553675	-0.0754687	-0.15447	-0.676479	0	-2.12143	-1.65296	-1.8353	-1.67289	-2.04162	0	-5.1345	-5.15802	-2.77756	-5.08481	-0.765889	0	-0.170299	0.367433	0.312049	0.483655	0.700167
loc697997	0	0.166786	-0.39766	-2.56339	-5.19183	-5.08387	0	-0.43197	-1.47765	-4.13906	-5.21574	-5.20373	0	-0.327047	0.100249	-2.57044	-5.11893	-5.17239	0	-1.42804	-1.17708	-2.66169	-5.11486	-5.07058	0	-0.246198	0.18792	-1.61944	-4.79138	-5.08519
loc698017	0	0.153821	-0.174094	0.30781	0.391904	3.35657	0	0.112936	-1.17381	0.277038	-0.0530161	-0.208282	0	-0.739767	0.113517	0.544185	-0.0762366	-0.0622895	0	0.632765	-0.958892	2.7632	3.13049	6.55235	0	6.41599	6.56314	3.29425	2.74714	-0.562332
loc698022	0	-1.32364	-1.05681	-2.83117	-3.19798	-2.33406	0	-0.442832	-1.22874	-2.64208	-3.00859	-3.35014	0	-1.20099	-0.76099	-5.0361	-3.46572	-4.27375	0	-5.06939	-4.67719	-3.40716	-5.52558	-5.57253	0	-1.32229	0.170613	-2.90365	-3.94736	-1.60431
loc698032	0	-0.180245	-0.535603	-2.42001	-1.24071	-0.499942	0	0.574473	-0.0797551	-0.832908	-1.39963	-1.22998	0	-1.5838	-1.29684	-2.15058	-2.50016	-2.61075	0	-4.6949	-4.39799	-3.8891	-5.67687	-1.46073	0	-0.414629	0.0221908	-1.06067	-1.24073	-0.689432
loc698063	0	0.0400774	0.0121406	0.0161648	0.0321505	-0.0185822	0	0.0597062	-0.0143308	1.31031	1.00788	1.96608	0	2.97023	2.9816	0.154034	1.45037	0.105734	0	-0.0328834	0.0905672	0.00626891	0.0361194	0.0400774	0	0.0241798	1.59037	1.41071	-0.0581031	2.2305
loc698081	0	-0.171395	-0.675657	-1.70043	-2.48994	-1.52611	0	0.175832	-0.691652	-2.04402	-1.48231	-2.17298	0	-1.67423	-1.38724	-3.06555	-3.62448	-1.75994	0	-3.3085	-3.71409	-3.06377	-2.99077	-0.862552	0	0.305367	0.262188	-1.7537	-1.92766	-2.96374
loc698111	0	3.52173	3.32416	1.70437	0.667666	1.3348	0	0.135987	-0.544504	0.839026	0.686264	-1.77519	0	1.18417	0.636471	-0.774443	-3.00543	-0.789667	0	-3.01416	-0.813909	-3.13202	-3.07187	-0.624538	0	2.58174	3.0846	-3.06822	-0.352031	-3.0682
loc698147	0	0.021321	1.84561	2.03623	0.921029	-0.561735	0	-0.154259	1.79575	3.5339	2.85358	1.96185	0	0.970708	2.62141	2.23532	2.20623	2.92232	0	-1.44453	-1.06467	0.877788	1.47848	3.66913	0	2.74261	0.543129	2.86648	1.86387	3.10511
loc698160	0	0.248626	-0.446274	-0.354385	-0.488505	-0.0878276	0	0.577218	0.0465922	-0.284015	0.77741	0.806065	0	-1.6774	-2.65206	-0.586028	-1.06289	-0.674176	0	-6.01255	-5.23942	-2.67861	-4.41721	-0.561009	0	-0.420211	0.187212	0.00210397	-0.15636	1.20402
loc698252	0	0.954349	1.50984	2.50366	1.78225	1.42173	0	1.53831	2.62706	3.0316	3.36465	2.11147	0	0.801675	2.94678	3.16462	2.20671	1.31498	0	2.35269	2.71482	2.05067	1.69463	-0.0069382	0	3.86365	1.34925	4.00991	2.08706	4.35626
loc698254	0	-0.231891	0.0667153	-0.853576	-1.30361	-0.569559	0	0.646271	-0.26894	-0.676006	-0.962249	-1.49972	0	-1.77923	-2.07418	-3.02475	-3.61281	-3.69465	0	-5.33173	-5.74765	-3.02305	-5.73003	-2.10962	0	-0.661542	-0.00489027	-1.11697	-1.52424	-2.26172
loc698346	0	3.19824	3.12019	1.75217	2.97673	2.21206	0	0.806293	2.01359	2.38947	3.40134	4.69459	0	1.44416	2.88166	3.29029	3.80899	3.59062	0	-0.484411	-0.598006	1.62048	-0.598006	0.0429126	0	1.74817	-0.618529	2.29972	2.10251	3.76767
loc698433	0	0.301361	0.462624	-2.71924	-2.70242	-2.24203	0	0.210075	-0.596355	-2.24592	-3.81287	-4.55642	0	-0.117247	-0.317709	-2.49338	-3.66056	-5.9162	0	-2.28628	-2.44825	-3.14605	-6.32219	-4.9159	0	-0.548817	0.125697	-1.87027	-4.3499	-4.42048
loc698434	0	-0.200731	0.461506	2.43858	3.59421	-0.125665	0	0.287857	1.57713	2.9023	3.94256	4.52353	0	2.71261	3.22121	2.01998	3.17239	2.97013	0	1.64604	1.61136	1.50349	0.916875	4.64517	0	2.8654	0.155673	3.09662	2.39371	6.1086
loc698439	0	0.180046	-0.835161	-2.11172	-5.0311	-3.11	0	-0.962456	-0.802562	-2.83628	-4.6108	-4.53082	0	-0.0376509	-0.636397	-3.40221	-4.59137	-5.02277	0	-2.45523	-1.99599	-4.83513	-5.00212	-5.02276	0	-2.41035	-0.734272	-2.67533	-5.00861	-5.00623
loc698446	0	-0.0765794	-0.841486	1.64139	2.78345	-0.631848	0	2.46702	1.21986	-0.974417	-0.107126	-0.932216	0	-1.39223	0.260868	-0.746832	-0.823457	-0.72653	0	-0.306666	-3.05748	-0.879391	-3.52363	2.48527	0	2.6659	2.66639	-0.427586	-0.981358	-0.645959
loc698472	0	0.19944	-6.84701	-6.82854	-3.70672	-3.75155	0	-6.82854	-6.00244	0.85686	1.33501	-0.162242	0	-0.0446091	1.03166	-1.57241	-2.81654	-3.11874	0	-0.244518	0.457337	1.36484	0.572539	-6.96311	NA	NA	NA	NA	NA	NA
loc698485	0	-3.18304	-1.90033	-3.47593	-4.43001	-4.01878	0	0.223069	-0.0366768	-0.471976	-2.47837	-3.26129	0	0.123266	-0.316625	-1.51088	-2.60174	-4.33529	0	-3.19374	-3.16337	-3.56942	-4.64819	-4.45555	0	-1.235	0.377082	-1.27051	-3.58939	-4.67365
loc698625	0	0.234494	0.39379	-0.138474	-1.68951	-1.39385	0	0.6063	-1.57672	-1.42761	-0.875607	-0.4541	0	0.860851	0.388447	0.463424	0.780368	0.600921	0	1.38402	0.964503	0.156824	0.914073	-0.0917964	0	-2.84007	-2.94409	-2.09722	-0.962711	-3.47221
loc698742	0	-0.699219	-0.304821	-3.8233	-3.01594	-2.23427	0	-0.155797	-0.812459	-2.63815	-4.0389	-3.92331	0	0.459254	0.309396	-1.91361	-2.4524	-3.31024	0	-1.03625	-0.310886	-2.87463	-3.80855	-4.02472	0	-0.825094	-0.210934	-2.62103	-3.84218	-3.87393
loc698787	0	0.561574	2.27441	3.14231	2.84394	2.40409	0	1.18002	2.35528	3.42489	3.33381	3.6275	0	-0.945158	1.78114	2.22055	2.00629	0.537095	0	-1.85979	-1.55398	1.52135	0.896836	2.77243	0	2.94404	0.644056	3.98653	3.54653	4.70749
loc698788	0	-0.47219	-0.507803	-1.067	-0.878315	-0.9194	0	-0.23029	-0.832678	-0.409492	-0.450961	-0.794477	0	-0.643566	-1.00282	-0.948112	-1.55004	-2.0562	0	-5.05111	-5.25846	-2.6274	-4.78338	-0.474059	0	-0.0573786	-0.0359019	-0.437435	-1.3557	-0.912911
loc698868	0	-4.74517	-1.97006	-3.13563	-4.19254	-4.39171	0	0.41832	0.299676	-0.35387	-2.78539	-4.01331	0	0.688039	0.9289	-1.47506	-2.42009	-4.33342	0	-1.54576	-0.913968	-2.45842	-5.79902	-5.34292	0	-1.3522	-0.193128	-1.27827	-4.37472	-5.84024
loc698908	0	-0.12248	-2.46406	-1.20609	-1.11934	-2.06188	0	0.413594	-0.481123	-1.31325	-0.722737	-0.19413	0	0.308682	-0.835093	-0.56828	0.086643	-0.00561374	0	1.76663	0.818718	-0.741419	2.1997	2.03867	0	-2.69928	-2.62961	-2.47125	-0.227656	-0.220173
loc698920	0	-0.562416	0.0161092	-0.0338629	-3.26317	-1.25079	0	0.743888	-1.34816	-0.857488	-1.5653	-2.52378	0	-1.7873	-1.11086	0.168445	-0.542699	-1.00681	0	-0.119065	-0.508728	0.108565	-0.542048	-1.52499	0	-3.29174	-3.25109	-2.03155	-1.87743	-2.14489
loc698943	0	0.513329	0.961089	1.9849	2.46788	2.09782	0	0.437233	1.14851	2.61288	4.84034	4.88064	0	0.425477	1.28703	2.13714	3.20108	4.14357	0	1.81222	1.78196	2.65263	4.53141	4.38054	0	1.69009	-0.0837432	3.22716	3.84946	5.20375
loc698961	0	-1.17879	0.23536	3.37395	3.43114	3.25332	0	-0.885435	2.33457	6.43798	6.95903	7.733	0	1.1024	2.91881	5.2806	6.07047	7.48453	0	3.03651	2.92951	3.86716	5.06791	5.56472	0	1.33816	-0.437873	5.05556	6.92707	8.63099
loc699069	0	-2.52284	-1.95224	-2.56634	-2.63802	-2.70137	0	0.428586	0.29593	-1.43288	-2.66339	-2.67326	0	1.02229	0.97408	-1.80168	-2.63064	-2.53724	0	-2.50157	-2.13666	-2.59442	-2.65358	-2.64578	0	-2.49106	-1.98166	-2.6439	-1.29301	-2.69724
loc699085	0	0.684132	-0.226877	-0.252848	-0.675078	-0.256984	0	0.357937	-0.763562	-1.01332	0.0879533	0.0161778	0	-3.98752	-3.51436	-2.42519	-2.56018	-3.8707	0	-3.49565	-4.65898	-2.5773	-3.16261	-1.51237	0	-0.681671	0.145344	-0.485318	-1.2883	0.233646
loc699108	0	-0.15628	-0.524536	-0.89445	-0.2009	0.562373	0	0.806531	-0.0153198	-1.30999	0.799225	0.427278	0	-2.76491	-2.68633	-2.70734	-2.52531	-2.59816	0	-2.79458	-2.74667	-2.77712	-2.86366	-1.91162	0	0.221259	0.293985	0.0843177	0.391557	0.204015
loc699148	0	-0.352598	-2.50549	-2.09222	-1.34941	-2.64185	0	-0.384838	-2.5591	-2.59884	-2.22018	-0.784203	0	-2.79067	-2.7027	-2.51974	-2.65481	-0.678128	0	-2.75231	-2.74392	-2.64142	-2.73143	-0.362194	0	-2.79933	0.19468	-1.2524	-2.78859	-1.15756
loc699208	0	-0.223791	-0.231628	-2.81492	-2.94665	-2.11578	0	-0.548745	-1.78054	-3.18395	-3.07078	-3.46359	0	-0.840254	-1.8641	-3.14946	-2.3196	-2.17799	0	-2.64593	-5.08595	-4.45229	-6.31188	-3.49343	0	-0.71493	-0.00679801	-2.52562	-2.88075	-2.62789
loc699214	0	-4.05491	-1.58891	-4.90471	-4.79489	-3.24863	0	0.36957	0.507205	-0.951821	-2.48038	-3.83704	0	1.50093	1.40822	-1.63676	-2.69234	-4.7035	0	-0.734562	-1.16622	-3.89332	-4.81008	-4.76499	0	-0.95922	-0.00463079	-2.75883	-4.91709	-4.91699
loc699303	0	-0.116581	-0.491635	-0.351047	-0.171781	-0.0964584	0	0.197084	0.116953	-0.915557	-0.595619	-0.506158	0	-1.13059	-0.588664	-2.90629	-2.59192	-2.06651	0	-3.65817	-5.29256	-3.34178	-6.54631	0.621671	0	0.5152	0.397632	-0.66618	-0.447525	0.445442
loc699339	0	-0.830283	0.0710145	-2.52075	-4.36961	-2.08524	0	-0.460135	-1.01734	-1.94301	-4.24727	-4.26491	0	-0.754583	-0.695968	-2.79894	-4.34865	-4.00929	0	-1.80286	-0.964056	-2.09503	-4.26491	-4.0539	0	-0.548744	0.0831082	-1.7167	-3.76896	-4.46168
loc699418	0	-5.68143	-5.65236	-3.57418	-0.939799	-4.17802	0	-0.524396	-3.00771	-3.65171	-4.64674	-5.77024	0	0.0175025	-0.642474	-1.75767	-2.69352	-1.54917	0	0.366947	-0.0999388	-2.19837	-4.90603	0.0746345	0	0.167799	1.01514	-2.30209	-1.88251	-2.43598
loc699559	0	0.192039	1.18524	2.27004	1.87456	1.64399	0	0.218928	1.46512	3.40232	3.5109	2.73338	0	1.16766	1.85648	2.98503	3.39466	3.90523	0	3.12587	4.07107	3.09656	3.92435	3.27785	0	2.71947	0.957225	3.95841	3.49363	6.08427
loc699578	0	0.0133405	0.316414	1.10262	1.77293	1.99207	0	-0.0135289	0.187236	2.10323	4.11341	3.62064	0	0.405668	0.636048	1.39189	2.06391	2.91463	0	1.55335	0.452552	1.36465	3.90116	3.47084	0	0.513523	0.532712	1.9235	2.6902	2.6226
loc699625	0	-0.183337	-0.912143	-3.20642	-3.45192	-3.59567	0	-0.358093	-1.06346	-2.77107	-4.23205	-3.33868	0	0.0819681	-0.884907	-2.57828	-2.70493	-1.85331	0	0.119803	0.976287	-2.95859	-1.43921	-2.11384	0	-0.155965	0.215311	-3.14329	-4.34171	-3.61785
loc699653	0	-3.68483	-4.23188	-6.11153	-6.2169	-7.18481	0	0.508306	-0.877573	-2.74756	-5.51639	-8.19344	0	2.1104	1.31878	-1.03266	-3.09987	-5.11446	0	0.68884	0.575404	-2.45202	-5.9082	-4.74814	0	-0.376671	0.498075	-2.68134	-6.38457	-7.74606
loc699674	0	-0.150017	-0.137722	0.672262	2.41402	2.60358	0	0.0277083	0.755149	2.4351	2.65461	4.5776	0	0.0990641	1.17772	1.85284	3.68067	5.37534	0	1.51467	1.36915	1.76686	2.42603	1.84967	0	0.907778	0.124378	2.23611	3.0948	5.28681
loc699714	0	-2.09428	-1.8811	-3.11667	-1.77516	-1.66564	0	1.20692	0.321457	0.267729	-0.646537	0.571298	0	-3.53527	-2.94978	-2.71955	-3.24399	-1.94669	0	-4.71595	-4.69452	-2.63287	-4.82425	1.25337	0	0.924811	1.30968	-0.332065	-3.82829	-2.02802
loc699761	0	0.0649592	0.0792844	-3.19709	-3.76373	-1.23395	0	0.0581985	-3.51018	-4.00996	-4.21861	-6.54961	0	0.711146	-2.96909	-5.60207	-4.69387	-4.71748	0	0.404247	-0.0760298	-4.76681	-6.68356	-1.61864	0	0.0331655	0.319635	-2.66036	-5.11549	-3.755
loc699817	0	2.13592	2.73496	-0.354732	-0.178794	-0.158125	0	3.05912	3.02791	0.116277	-0.158189	-0.780658	0	1.47721	1.09282	-0.398788	-0.762628	-0.934287	0	-0.90222	-0.709575	0.423343	-0.890379	-0.570811	0	-1.11709	0.278236	-0.304085	0.190576	-0.94649
loc699824	0	-5.89606	-5.70611	-2.4544	-2.1696	-1.89911	0	-0.924409	-1.29793	-1.45504	-2.87116	-1.73287	0	-2.50442	-3.19097	-4.45958	-3.95083	-1.68931	0	-5.82033	-5.7406	-5.56842	-5.82033	-4.81624	0	0.26442	1.04635	-0.992992	-1.05169	-5.66137
loc699865	0	-6.33043	-6.24924	-4.34858	-5.3457	-2.84205	0	-0.0627148	-1.42739	-3.04435	-5.72831	-6.36501	0	1.09732	0.961476	1.87911	-6.35358	-6.36726	0	-6.4909	-6.3457	-5.04666	-6.37673	-6.42051	0	-3.80687	-2.90382	0.987056	1.92893	-6.34187
loc699876	0	0.0650085	-0.521662	-1.9839	-4.53042	-4.46215	0	-0.696399	-0.759493	-2.24285	-4.18924	-4.83755	0	0.332398	-0.516153	-1.66798	-2.60112	-3.23309	0	0.19977	0.151415	-1.7547	-2.49162	-3.76846	0	-1.15527	-0.277943	-2.31415	-4.40093	-4.3038
loc699921	0	-4.94549	-2.1519	-3.0644	-4.04585	-4.01424	0	0.171228	0.348415	-0.0859944	-1.50222	-3.05481	0	0.331762	0.389356	0.0251542	-0.56612	-3.31808	0	-1.45605	-0.881022	-3.06931	-5.88427	-4.96649	0	-1.08378	0.339964	-0.908874	-2.09716	-3.07121
loc700005	0	0.898529	-1.42099	-2.5292	-3.01065	-2.45193	0	-0.222949	-1.84958	-2.56631	-3.16607	-3.96936	0	-0.805267	-2.32812	-2.8336	-3.83761	-4.35625	0	-0.22434	-0.760271	-4.55896	-1.77918	-3.61766	0	-1.67868	0.135567	-2.39692	-5.5516	-5.31719
loc700014	0	0.518505	-0.276943	-2.63919	-4.1497	-2.92832	0	-0.291546	-0.891619	-3.24264	-5.06379	-6.36515	0	-0.483294	-0.710954	-3.37432	-6.38077	-7.79973	0	-1.79592	-3.07478	-4.19703	-7.90036	-5.72772	0	-0.813197	-0.0685426	-2.90745	-6.74453	-7.76805
loc700062	0	0.0158415	-0.39239	-0.0718298	-0.0135675	0.360873	0	-0.702821	-2.78343	-0.200987	-0.4362	0.285106	0	0.231107	-0.599418	-3.39747	-3.71891	-4.77839	0	-2.36661	-2.34286	0.704495	0.268455	0.5466	0	-2.55594	0.362546	-0.393552	-2.35088	-4.87927
loc700095	0	-3.74802	-1.52434	-2.45465	-4.86109	-4.06666	0	0.0310929	0.346997	-0.663766	-1.52517	-1.99933	0	0.40019	-0.318896	-1.05401	-2.14132	-4.45857	0	-0.803684	-2.39454	-3.60961	-4.78102	-4.5329	0	-1.04563	0.456424	-1.12806	-3.67472	-4.80345
loc700109	0	-0.569168	-0.276876	-3.10949	-0.609733	0.122174	0	-3.20571	-2.13774	-2.1737	-1.84821	-2.8126	0	-3.17698	-1.7706	-3.20986	-3.14496	-3.17527	0	-3.20571	-3.19744	-3.11038	-3.04132	-3.20571	0	-1.19538	0.540554	-3.17902	-1.73102	0.0864805
loc700132	0	-0.281711	-0.136008	-1.46869	-1.00277	-1.89457	0	-0.268535	-1.63761	-1.63994	-1.10251	-0.871645	0	0.255026	-0.67703	-0.0196879	0.237083	-0.667712	0	0.782995	-0.0224499	-2.10944	-0.720473	-2.29278	0	-2.9874	-2.95186	-1.75436	-1.62093	-0.560047
loc700141	0	-0.339576	0.393777	0.636457	1.17309	2.76168	0	-0.268353	-0.0299777	1.4196	4.33457	4.35037	0	0.232193	0.282991	0.631553	1.58129	3.27726	0	0.689492	0.536713	0.728707	3.47015	4.23865	0	0.989119	0.68155	1.80781	3.66528	4.26617
loc700168	0	0.696975	-0.932307	-1.7674	-1.98334	-0.385063	0	0.79068	-0.00979605	-2.33112	-1.42235	-0.663753	0	-3.42697	-2.54409	-4.6983	-4.86763	-4.21528	0	-5.83908	-4.99108	-3.61604	-5.82116	-1.12634	0	-0.891996	-0.101053	-2.28762	-2.67965	-0.689534
loc700184	0	0.279973	-0.20284	-2.04462	-2.60409	-1.68302	0	0.547482	-0.392519	-2.27454	-2.87119	-2.55142	0	-1.7627	-1.66024	-3.73581	-4.20715	-5.33311	0	-2.04851	-4.22453	-3.86538	-6.13914	-5.09827	0	-0.912202	0.168571	-2.03179	-4.78302	-1.49927
loc700200	0	4.12876	3.86769	-2.20604	0.555632	3.82804	0	-0.217514	-0.576717	0.56258	-0.508116	-0.660329	0	4.93383	3.9516	3.55383	3.35291	0.746995	0	-1.97458	-2.09085	-1.24632	2.21665	3.26027	0	1.46881	0.0601132	1.9094	0.717827	3.32516
loc700208	0	0.201951	-0.253552	1.80953	2.74826	2.89487	0	-0.432076	-1.49195	2.89659	4.95022	4.07481	0	-0.541575	-0.796441	2.71065	3.58311	3.45627	0	-1.02057	0.118481	1.77612	3.97533	4.7624	0	0.64063	0.48756	3.49869	4.35074	3.78905
loc700364	0	-1.80548	-1.45322	-4.56186	-4.32116	-2.94471	0	-0.25818	-0.464359	-1.29983	-2.47228	-3.97153	0	0.66244	-0.255122	-1.81205	-2.16157	-3.91816	0	-1.44251	-1.19432	-4.52126	-4.53788	-4.01225	0	-0.635488	0.0752116	-1.74511	-3.79049	-4.61105
loc700396	0	0	0	0	0.342063	0.0330135	0	0.030861	0.0942118	4.87183	4.09234	1.11787	0	-0.0475657	-0.0156816	3.40378	3.71676	1.0968	0	-0.0078195	-0.0597062	1.14947	-0.0355264	0.646038	0	0.00389392	1.08149	3.89589	3.05623	4.45943
loc700413	0	-0.332391	-0.694088	-1.34863	-1.6876	-0.978525	0	-0.103968	-0.653161	-1.95045	-2.32477	-2.04134	0	-1.60504	-2.42011	-3.18967	-3.36139	-2.93746	0	-5.41904	-6.23435	-4.76487	-7.96744	-0.125907	0	0.0559538	0.322418	-1.31502	-1.83026	-1.58084
loc700480	0	-0.786568	3.3984	-2.99279	-2.44175	0.15509	0	-2.55854	-1.37303	-3.30378	-2.16123	-3.87049	0	-0.208833	-0.852391	-3.93591	-3.08232	-3.28492	0	-1.99183	-3.95462	-4.05239	0.867055	-1.49691	0	-1.75037	-0.348781	-3.90102	-3.59198	-0.388937
loc700489	0	2.19745	0.913272	-0.231123	-2.13306	2.8839	0	2.08007	1.02438	3.54436	-0.405271	-2.17783	0	4.48025	2.05456	1.42391	1.57823	3.22934	0	-2.14918	2.38053	1.44762	0.817508	3.55437	0	3.77963	4.02636	2.60548	3.17873	1.14575
loc700583	0	0.379796	2.77109	3.88971	4.52574	3.5491	0	1.3669	4.59504	5.75572	7.12129	8.18933	0	1.08648	3.52719	3.03983	4.92238	7.34735	0	1.69658	0.180408	2.6287	-0.358597	2.6275	0	1.48481	0.424061	5.28903	7.16809	9.12228
loc700665	0	-4.35298	-2.26158	-5.78463	-4.14818	-4.0841	0	0.524267	0.172595	-1.18724	-2.90357	-2.86236	0	-0.264747	-0.785613	-1.18727	-3.27397	-4.83253	0	-4.64784	-2.99422	-3.84428	-5.78857	-5.40038	0	-1.9098	-0.0692991	-2.05803	-4.44859	-5.87381
loc700688	0	1.00158	0.499478	0.960735	0.00254345	-1.50781	0	0.774261	-1.21398	-0.663239	-3.8494	-3.90035	NA	NA	NA	NA	NA	NA	0	-1.32103	-1.55469	-2.27485	-6.76007	-5.43384	0	-0.0883092	0.171701	-1.42534	-1.97825	-2.84483
loc700724	0	0.208207	-0.266992	2.55333	1.28591	0.197415	0	0.468387	0.939583	1.19675	1.20353	2.09172	0	-0.344335	0.029344	0	0.161665	2.29816	0	-0.352722	-0.344335	1.03357	-0.263034	5.02874	0	2.62075	1.47314	3.20263	1.11377	3.43223
loc700767	0	-2.22187	-1.11159	-2.26629	-3.15537	-3.77421	0	1.25064	1.10213	0.112225	-1.37871	-2.44295	0	-0.0650685	-0.244023	-1.72002	-2.91757	-4.8579	0	-2.56616	-3.61114	-3.49678	-6.94114	-4.79414	0	-0.346513	1.12882	-1.15802	-3.76036	-4.08464
loc700811	0	0.153296	-1.15854	-2.65553	-4.97898	-5.8005	0	-0.43149	-2.7665	-6.83589	-5.36033	-5.23498	0	-0.998722	-2.70101	-6.93485	-7.02451	-5.41875	0	-3.22561	-4.90555	-6.99715	-5.98759	-6.99143	0	-1.35924	0.0968811	-5.72524	-6.7668	-6.89113
loc700838	0	-1.52286	3.75366	3.78215	4.5292	4.53492	0	0.148222	-1.62058	3.85074	3.66525	3.80239	0	-1.60808	2.15133	4.08979	3.06434	2.74174	0	-1.71089	-0.281577	-1.47254	-1.48382	-1.71089	0	-1.74826	-1.73569	-0.389014	1.14815	-1.71089
loc700934	0	-0.118016	0.136437	0.456587	0.479246	0.651737	0	0.635669	0.669107	0.488502	0.660343	0.898422	0	-2.5599	-0.588633	-0.878644	-0.69395	-0.801995	0	-5.07227	-5.81072	-2.35486	-4.6559	-0.129871	0	-0.298964	-0.585413	0.085732	0.588451	0.967651
loc700947	NA	NA	NA	NA	NA	NA	0	4.50391	4.67402	4.83935	4.57998	-0.181269	0	0.880939	0.268342	-0.206612	4.66626	4.02925	0	4.77686	3.64493	2.43892	0.0865425	5.7049	0	6.37553	6.74366	4.8434	2.92418	2.84628
loc701062	0	0.0215476	1.42531	2.62502	2.92022	2.90781	0	0.161832	1.46257	3.51916	2.84624	2.56651	0	0.353134	2.38451	2.37376	2.63083	2.01308	0	-1.67818	-0.36507	2.55324	0.0548445	2.74629	0	2.44995	0.448472	3.82953	3.06501	3.25248
loc701175	0	1.6968	3.08902	2.76379	2.67326	2.53296	0	2.54395	4.18888	2.58361	3.41338	2.8452	0	2.17637	3.69468	2.4502	2.52328	2.21456	0	2.99933	2.58262	1.58575	0.567439	1.40011	0	2.34154	0.149388	1.88369	2.39711	3.00598
loc701248	0	1.59152	3.18376	2.73371	3.03093	2.9238	0	0.555754	2.88566	2.90053	2.8013	3.29919	0	2.27338	3.46175	2.91107	2.8756	3.0058	0	3.47523	3.4646	3.66017	3.74654	2.99752	0	1.12432	-0.025392	2.98614	3.47529	3.49459
loc701325	0	0.241882	0.94777	1.30616	1.715	2.0491	0	0.810325	0.502365	2.07963	2.79399	2.80203	0	0.960081	1.53712	3.26392	3.98478	4.16124	0	-0.571861	0.916167	1.52023	0.514775	3.47909	0	0.451361	0.361757	2.32233	4.45228	4.86266
loc701387	0	2.25822	3.03485	2.90191	3.34455	3.61423	0	1.52231	3.36296	2.71708	3.25461	3.76067	0	2.57862	3.55923	3.4904	3.49875	3.62352	0	3.00755	3.81566	3.47422	3.74977	2.99261	0	2.33386	-0.472159	2.5322	3.21393	3.02131
loc701416	0	-0.0414726	-0.155854	-1.57224	0.0229707	1.68076	0	-0.0592053	-0.766547	-1.45417	-2.6162	-2.43385	0	-1.0655	-1.26813	-2.16962	-3.74204	-4.1989	0	-3.36142	-3.02273	-3.44647	-5.01102	-1.68056	0	-0.318375	0.727285	-1.43419	-2.10829	-0.0293605
loc701449	0	-5.34046	-3.12138	-4.85995	-6.43632	-4.71062	0	0.101654	-0.0796652	-1.46636	-2.77455	-3.21471	0	1.47514	-0.193716	-1.03416	-1.22483	-3.04809	0	-3.09398	-2.27335	-4.04569	-6.54295	-5.84282	0	-0.375281	0.534974	-2.10034	-3.56849	-4.28735
loc701484	0	-1.93398	-0.0762875	-0.41801	-0.420944	-0.630829	0	-0.174374	-0.598235	-1.45803	-0.108963	-0.139052	0	0.30337	-0.184864	0.362201	1.05616	-0.489336	0	0.715194	0.265547	-1.23782	-0.305291	0.362959	0	-4.01935	-4.01146	-1.88862	-1.24135	-2.10588
loc701552	0	-3.85056	-1.68317	-3.0152	-3.09881	-5.03593	0	0.347755	0.409699	-0.485175	-1.57428	-3.46515	0	0.963376	0.714503	-0.159448	-0.682533	-3.28373	0	0.189879	0.142397	-3.22988	-5.89134	-3.31802	0	-1.01926	-0.0900007	-1.71049	-3.83828	-4.75902
loc701595	0	2.96246	2.94968	1.31228	1.25397	0.672749	0	3.89088	3.5086	2.41453	3.10428	2.34462	0	0.664463	1.68906	1.68977	0.954095	-0.117879	0	-0.0708253	-1.19973	-0.4468	-2.1483	0.185208	0	1.32993	0.00724018	2.05919	2.4282	3.19694
loc701607	0	-2.72865	-1.66856	-2.55188	-4.56123	-4.35034	0	0.447816	0.541487	0.0102967	-1.58371	-3.76699	0	-0.0186398	0.456406	-1.72343	-2.73037	-5.23062	0	-4.33512	-5.05681	-3.36362	-5.77171	-5.71978	0	-1.19701	0.412986	-1.3052	-3.21194	-5.74551
loc701645	0	-0.0364517	0.0237867	0.351948	1.13438	-4.56134	0	-0.34004	-0.0903418	0.798079	0.553511	0.391857	0	-0.392034	-0.882111	0.378481	-4.16481	-9.30744	0	-9.21032	-9.21032	-5.0106	-9.16703	-9.34052	0	-0.294099	-0.331132	0.635761	0.754134	0.548179
loc701681	0	0.416248	0.439773	1.54973	2.63846	3.8478	0	0.54525	0.119599	2.87952	3.62099	4.58967	0	0.0971792	1.04418	4.06702	5.06792	6.26787	0	-1.44655	-0.22628	0.33062	2.1664	5.75539	0	0.66916	0.059973	3.1441	5.89963	6.91677
loc701705	0	0.976673	3.62889	2.68691	2.01102	0.280319	0	1.74179	3.97127	1.4896	2.9665	2.73757	0	0.45228	1.24039	1.66582	0.598551	0.503793	0	1.18306	0.521198	1.29141	0.243791	0.504275	0	-0.0484394	0.184827	2.29798	1.04519	2.58865
loc701788	0	-0.311576	0.0326983	-0.0664763	0.249839	-0.0482051	0	0.392467	0.00847563	-0.223074	0.748212	0.578807	0	-1.30855	-1.28304	0.154861	-0.619433	-0.833927	0	-7.07571	-6.10292	-2.64523	-5.81136	0.121349	0	0.615215	-0.112237	0.460745	0.326935	1.1525
loc701790	0	-0.134073	-0.138213	0.522131	-0.159092	0.722996	0	0.733993	0.0996184	3.54377	3.55744	0.745273	0	0.0590884	-0.0933165	3.79361	3.96478	0.356934	0	-0.00372768	-0.109481	0.772813	-0.167529	-0.113551	0	-0.159092	-0.0973407	3.17383	0.929785	-0.154892
loc701831	0	0.0396137	0.0822267	-1.13163	-1.06575	-0.481206	0	0.41148	0.167094	-1.30154	-1.24782	-1.22446	0	-1.18856	-1.37708	-2.02581	-2.41728	-3.10082	0	-3.6082	-5.35429	-3.88423	-5.50646	-2.38462	0	-0.289264	-0.181021	-1.00329	-0.849556	-1.42172
loc701877	0	0.781118	0.599684	-0.778242	0.770748	1.28274	0	0.202599	0.328894	0.323681	0.605666	0.288699	0	1.45093	1.31481	2.05978	1.72632	2.49969	0	4.04909	5.58718	3.86274	5.95959	0.037247	0	-0.84047	0.641546	-0.585161	1.84634	-0.888969
loc701890	0	-0.632147	-1.62481	-0.624245	-0.699342	-0.354782	0	0.688309	-1.4313	-0.841431	-0.774755	-1.1245	0	-3.16979	-2.59692	-3.22335	-2.77825	-3.43026	0	-2.98497	-3.39712	-3.4185	-3.35915	-2.48026	0	-1.44901	0.920767	-0.948877	-0.769902	-1.74696
loc702037	0	-0.454853	-0.44749	0.538859	0.18479	1.56082	0	0.0591298	-0.422658	2.45073	4.64584	4.7526	0	0.808397	0.628675	3.27746	5.4422	5.30989	0	0.913774	1.10954	2.35867	3.12515	5.01	0	0.851117	0.448219	1.65708	3.80323	4.52158
loc702066	0	-0.0370243	-0.970849	-0.0492271	-0.0717951	0.347	0	0.417861	-0.546994	0.0227437	-0.00575834	-0.00361139	0	-1.19616	-1.22961	-0.348222	-0.759476	-1.90949	0	-6.12493	-6.21404	-2.2052	-3.49983	-1.048	0	-0.762163	0.114719	-0.0275614	-0.380966	-0.940157
loc702076	0	-0.0189167	0.228632	-1.72442	-1.66622	-0.649389	0	-0.235786	-0.935586	-2.77043	-3.5068	-4.14439	0	-1.53864	-1.94371	-3.07881	-3.13904	-5.10714	0	-5.46251	-5.97573	-3.99178	-6.12924	-4.38514	0	-0.364413	-0.443802	-2.02948	-3.31253	-6.1482
loc702168	0	0.561522	0.952996	1.42341	0.785455	1.94487	0	0.426397	0.2553	2.24504	1.94361	2.71276	0	0.543119	1.14843	2.86523	3.09701	3.98526	0	0.0858967	0.760916	1.17368	1.2832	4.57608	0	0.890107	-0.0576555	2.32284	4.04869	4.99876
loc702224	0	0.601042	-0.796396	-0.0304043	0.853002	0.678218	0	0.851586	-0.0207678	1.23409	4.085	4.18368	0	-2.2754	-0.480478	-0.61602	0.334527	0.275821	0	-1.85881	-2.2237	-0.397261	0.719565	2.99589	0	-0.910763	-0.0527823	1.24396	2.45825	3.3219
loc702270	0	1.53901	0.782096	2.19656	2.73413	2.71035	0	2.1654	1.69011	1.75232	3.31041	3.4942	0	-0.473652	-0.434222	0.560465	1.16296	0.183508	0	-0.434222	-0.571372	-0.571419	-0.563615	-0.248666	0	2.05259	0.63482	1.76358	4.03371	3.37692
loc702286	0	0.442794	1.58049	1.93957	3.48241	3.46913	0	1.69265	0.594331	2.42273	4.09309	5.0326	0	1.89298	2.53114	4.49377	4.74195	6.08257	0	2.71246	2.62916	1.24537	3.64095	4.42243	0	-0.201602	0.251688	1.42496	4.6589	5.05075
loc702337	0	0.336734	-0.894031	1.07158	0.427054	1.98179	0	0.513454	0.906554	0.818492	3.50982	4.52044	0	0.2423	0.425167	1.20185	3.09484	4.2718	0	0.32165	0.29666	-1.39079	-3.72943	0.633161	0	-0.710747	-1.37426	-0.0582425	1.59069	4.21789
loc702351	0	-0.342225	-0.844297	-0.661731	-0.502389	-0.136188	0	-0.0677518	-0.799249	-1.38281	-1.13587	-1.12137	0	-2.16178	-1.47251	-1.57455	-0.915677	-2.02069	0	-5.9627	-5.86362	-4.15156	-4.86202	0.332188	0	-0.658176	0.0159486	-1.16621	-1.04875	-0.282408
loc702392	0	-0.390001	-1.18328	-1.12911	-1.25248	-0.803414	0	0.162345	-0.829963	-1.21673	-1.03295	-1.49066	0	-2.83701	-1.24386	-2.31519	-2.74516	-4.42162	0	-4.5143	-4.51845	-2.55989	-4.36853	-2.4805	0	-0.331536	0.290238	-0.49233	-1.79344	-1.31204
loc702396	0	3.9024	3.98337	3.84738	2.29688	-0.737986	0	4.04761	5.74925	4.1518	2.93541	1.26581	0	5.47273	5.09248	3.88768	2.06112	1.05748	0	5.17948	4.35875	3.81066	-2.04896	-1.00433	0	1.64989	0.636265	4.03431	3.17554	5.57724
loc702453	0	-0.582592	-0.206268	0.267772	2.03168	0.783535	0	2.09803	1.75948	4.13098	3.51306	3.0883	0	-0.708769	0.412068	3.91698	5.03234	2.08929	0	-0.49304	-0.659213	2.0452	-0.670499	2.9456	0	1.64386	0.717857	2.68413	2.84201	2.86647
loc702474	0	-0.426118	-0.576207	-2.77994	-4.35208	-2.41003	0	-0.127614	-0.557941	-2.19216	-3.44968	-2.81306	0	-1.35337	-0.640922	-2.86791	-3.82824	-5.21633	0	-5.69015	-6.10257	-4.17871	-6.1486	-2.3027	0	-0.18994	0.17396	-1.55292	-5.44103	-2.86495
loc702502	0	3.48377	4.37067	2.33738	2.39126	0.871647	0	4.87359	6.25572	5.26319	3.99217	4.62119	0	4.43826	5.69631	3.13287	2.57885	4.43324	0	3.85568	3.09354	2.12127	-0.139725	0.782839	0	1.37896	0.355566	3.58564	4.37462	6.68708
loc702517	0	0.0956407	0.635676	0.444591	-2.1964	0.286591	0	3.01731	3.74152	3.07881	2.29181	2.0069	0	3.90209	4.77016	3.10679	3.61535	2.38593	0	1.12026	0.987938	2.10289	3.35412	1.3299	0	3.96793	1.3235	2.92721	2.84369	1.29797
loc702532	0	0.446343	4.50868	4.36665	3.18126	1.35514	0	0.308839	5.40053	4.87543	3.48244	2.2085	0	1.32081	4.50998	4.72838	3.02795	1.56677	0	1.06551	4.15245	2.28878	0.929426	0.16682	0	2.52348	0.415969	3.0433	2.39507	2.43537
loc702649	0	-0.175772	0.355397	-3.60081	-5.37664	-5.19583	0	0.0139461	-1.40043	-4.10245	-5.00121	-5.33861	0	-1.26743	-2.28289	-5.08674	-5.26892	-5.20909	0	-5.18828	-4.86335	-4.23762	-5.29346	-5.32203	0	-0.80836	-0.434227	-4.86483	-4.54929	-2.25115
loc702724	0	-0.979691	-1.12978	-0.438283	-0.492543	-0.170373	0	0.990368	1.74424	2.8141	3.08721	3.08713	0	1.59819	2.57414	3.36837	3.64802	2.23613	0	0.0588375	1.69402	2.10147	0.92566	3.75658	0	1.14684	1.11008	2.09229	2.65326	2.37364
loc702740	0	-0.0754593	-0.0440096	1.6875	-0.00563782	0.782162	0	0.00942963	0.00179262	2.1892	1.84395	0.908555	0	0.0931403	2.8125	3.47803	3.86657	1.95549	0	0.448621	0.575533	1.29391	1.26307	1.99531	0	0.642302	-0.0596488	2.71859	0.889247	0.81732
loc702758	0	-0.550346	-0.526823	-0.530717	-0.473384	1.58581	0	2.37044	1.92366	1.38843	0.763075	-0.558273	0	2.5903	4.4716	-0.526823	0.907289	1.84084	0	-0.511352	-0.511352	0.146894	-0.469641	0.255314	0	1.89355	-0.526823	-0.0361515	-0.556299	-0.503678
loc702766	0	-0.0209246	0.961629	0.308513	-0.426547	-1.43266	0	-0.293379	-0.479055	-0.844389	-1.03569	-0.12937	0	-0.259189	-0.835807	2.60511	2.74312	3.35602	0	2.67034	2.48143	0.481505	1.31221	2.9437	0	-3.06691	-3.06691	-2.52534	-0.90598	-3.14588
loc702846	0	2.48461	2.30469	-0.104854	-0.863338	-0.690054	0	2.66774	2.39328	0.749918	0.46518	0.285159	0	2.80636	2.74356	1.38286	1.07741	1.95714	0	2.58667	1.78208	0.955276	-0.190209	0.612149	0	2.54873	-0.142186	0.966397	1.57488	1.8757
loc702863	0	-1.63298	-1.19884	-1.10278	-1.23813	-0.412508	0	-0.0971254	-0.587476	-0.243209	4.60906	3.77349	0	0.512831	-0.724182	0.353866	3.79595	4.71707	0	0.0969301	0.388543	0.111512	4.54343	3.69749	0	-0.217739	0.591456	0.078859	2.18694	1.98488
loc702876	0	-0.00591555	-0.0378879	1.59347	1.3832	2.41144	0	0.0292263	0.00499299	2.10758	4.73389	6.45621	0	0.122577	-0.0258151	4.24762	6.65797	6.45768	0	0.0369206	0.00196805	1.61791	0.0483858	3.47279	0	0.0137133	-0.00196837	3.02618	4.66747	6.24808
loc702954	0	0.663146	1.46594	-0.413142	-1.21745	-1.46111	0	4.51395	4.9276	2.68315	1.84928	-0.386929	0	0.349637	0.707803	1.31259	-0.674855	-1.33829	0	0.881258	2.44925	-1.38155	-1.37896	-1.31293	0	-1.37499	0.458179	1.87853	0.711762	-1.4357
loc703003	0	-0.327199	0.249257	0.979381	1.25566	0.19933	0	-0.447244	1.08343	2.68484	4.17789	3.62255	0	0.172385	2.15231	3.12245	2.97422	3.81931	0	-0.40823	-0.0222794	1.58663	-1.1573	3.09693	0	1.38721	0.33128	3.46192	3.44325	5.22958
loc703031	0	0.113478	-0.015045	-2.93417	-3.33991	-2.22779	0	0.261392	0.148098	-2.07433	-3.85262	-2.94412	0	-0.0126231	-0.325739	-3.2455	-4.08009	-2.80269	0	-0.145016	-0.266237	-2.46135	-2.9481	-2.05783	0	-0.418741	0.365861	-2.48094	-3.81824	-1.50417
loc703078	0	-0.0803842	-0.60817	-1.0958	-2.37738	-1.9463	0	0.347928	-0.208193	-1.02267	-1.69801	-2.94422	0	-2.8516	-2.87936	-3.89518	-4.68146	-5.87671	0	-5.89418	-5.43222	-3.06313	-5.80182	-4.0988	0	-0.13364	0.243648	-0.866201	-2.16931	-2.26905
loc703097	0	-0.210311	-0.652267	-6.66802	-7.59697	-7.02542	0	-0.770046	-1.09192	-4.5367	-7.25539	-7.54183	0	-0.705845	-1.35053	-5.2713	-7.48106	-7.59157	0	-3.44696	-4.81609	-5.6723	-7.65821	-7.35597	0	-0.389979	0.087834	-3.89959	-7.35207	-4.62918
loc703104	0	-0.298347	-0.772622	-2.20268	-1.96769	-1.07299	0	0.138715	-0.98158	-2.74434	-2.18603	-1.77444	0	-1.44409	-3.28583	-2.83666	-3.53707	-4.33397	0	-4.93224	-6.5143	-4.92955	-7.62081	-1.96941	0	-0.775422	0.0475462	-1.84258	-2.37362	-0.521661
loc703162	0	-1.43805	-0.175535	-0.358893	-2.89435	-1.58269	0	0.983916	-0.0486256	-1.8831	-1.00073	-0.769002	0	-0.713971	-0.803863	-0.229356	-0.312258	-1.44835	0	1.22681	-0.498769	-0.265484	0.341319	0.528312	0	-2.89865	-2.71682	-1.11673	-0.267522	-2.70171
loc703231	0	1.41476	1.01242	1.35407	1.51757	0.771586	0	1.86572	2.77322	2.03952	3.03161	2.27274	0	-0.796743	1.36047	0.277258	-0.0694908	-0.487754	0	-0.996637	-0.918826	-0.0519826	-1.03344	-0.552817	0	2.96399	0.513751	2.29522	1.20757	3.48167
loc703244	0	-4.30325	-1.73985	-3.40292	-4.69732	-5.74024	0	0.424296	0.546514	-0.877367	-3.1488	-4.79498	0	0.16783	0.405134	-2.06464	-3.52821	-5.88133	0	-2.5659	-2.53524	-3.73245	-5.37606	-6.17828	0	-1.43075	0.12366	-2.0206	-4.51808	-7.58865
loc703257	0	-6.34248	-6.56666	-3.65838	0.818768	0.206736	NA	NA	NA	NA	NA	NA	0	-6.53768	-6.42726	-0.145513	0.484675	1.45785	0	-1.89662	-6.50126	-6.57124	-6.43106	-6.57505	0	-0.286525	-0.0335424	-3.07673	-2.92997	0.645669
loc703258	0	0.240115	-0.380401	0.121155	0.0874206	1.1072	0	-0.606037	-0.687493	1.65055	3.80262	3.83097	0	1.03703	0.478899	2.853	4.94775	4.87089	0	1.17505	1.94578	2.1764	3.27116	4.74782	0	0.755812	0.588884	1.1334	2.57855	3.49952
loc703287	0	-0.617735	-1.2511	-1.28681	-0.269964	0.0255922	0	-0.0674077	-0.986487	-1.16956	-0.868647	-1.43919	0	-4.03171	-2.08474	-3.21089	-2.94388	-3.95078	0	-4.10153	-4.1095	-2.00961	-4.13775	-2.23249	0	-0.22057	0.550571	0.431654	-0.907559	0.307348
loc703305	0	1.82363	1.8559	2.32935	1.74315	2.49279	0	1.5613	2.34182	2.40638	2.94155	3.79438	0	1.92569	2.9967	3.74233	4.0338	4.21251	0	2.27794	1.11971	1.16289	1.97722	3.13964	0	2.27456	0.000414453	2.03508	3.38083	4.60271
loc703343	0	1.62304	2.09793	2.57398	2.87626	2.20443	0	0.637219	1.35968	3.16558	3.67002	3.07106	0	0.218195	1.67895	1.63613	1.86031	2.03751	0	-0.302195	-0.217306	1.35351	-0.329516	1.15743	0	1.39808	0.97276	2.24988	2.2568	4.23111
loc703401	0	2.15294	3.6559	2.2625	1.56094	2.3762	0	-0.389687	-0.0161791	0.255368	1.69965	2.54544	0	3.1337	4.24218	2.4116	3.56603	3.86176	0	4.29398	3.78188	0.901926	0.771892	0.279488	0	0.00152886	-1.14052	0.715477	0.282905	4.35788
loc703443	0	-1.01248	-0.451298	-2.08468	-1.16389	-0.576986	0	0.516153	-0.0954955	-3.14369	-1.53776	-1.44071	0	-3.49685	-1.60479	-4.13279	-4.425	-3.97677	0	-4.57729	-5.41163	-2.83868	-5.30755	-1.57427	0	0.0893064	0.28215	-1.1563	-1.05961	-1.02739
loc703498	0	-0.523006	-1.07257	-2.76534	-4.31755	-2.94081	0	0.496682	0.141657	-1.24559	-1.92876	-2.32669	0	-0.505175	-0.228662	-1.94714	-1.94126	-2.94359	0	-2.94597	-2.93057	-3.94923	-6.06427	-3.09464	0	-2.02408	-0.745296	-3.21067	-3.36904	-2.57586
loc703516	0	1.05305	4.28631	2.03051	0.992343	1.10414	0	0.0302268	2.40366	1.85613	1.28687	1.47515	0	3.13998	4.45489	3.18188	3.43335	3.75832	0	3.51906	5.18979	2.78755	2.50381	-0.271991	0	1.63703	0.392541	2.143	1.59435	3.83157
loc703579	0	-1.04149	-1.26798	-1.80888	-1.96041	-2.18051	0	-0.0678534	-0.502694	-1.83036	-1.8827	-2.50518	0	-2.73628	-2.80567	-4.04527	-4.64744	-5.72817	0	-2.64786	-2.02211	-3.50879	-5.64164	-1.91444	0	-0.332074	0.240549	-0.967644	-1.84173	-1.26339
loc703597	0	-0.0152646	-0.0257761	-1.52834	-1.71221	-1.93237	0	-0.167413	-0.565416	-1.69592	-2.20276	-2.66502	0	-2.20171	-2.20709	-3.55893	-2.47253	-4.13249	0	-2.00639	-1.33197	-1.08302	-2.24588	-1.96585	0	0.235719	0.309698	-0.551036	-2.0191	-2.16175
loc703646	0	-5.16775	-2.72637	-6.52595	-6.36312	-4.00246	0	0.0932688	-0.0450298	-1.59226	-3.49983	-3.98667	0	1.25047	0.261906	-1.31447	-2.50473	-3.9332	0	-2.72611	-1.61046	-3.83044	-4.81088	-3.59453	0	-0.275358	0.44934	-2.03298	-5.01657	-2.85051
loc703708	0	-0.648158	-1.01484	-0.325888	-0.119529	1.52514	0	-0.292789	-0.625404	2.20979	4.41332	4.6211	0	1.36488	0.478274	2.91174	5.09568	5.13606	0	1.6087	1.6227	2.21839	3.88148	4.4513	0	0.609598	0.499767	1.49354	3.71065	4.22804
loc703759	0	0.266607	-1.40614	-2.27137	-1.91939	-0.78603	0	-0.853963	-2.18378	-3.4303	-3.62547	-3.79138	0	-1.39288	-2.0001	-2.90459	-3.60146	-3.93004	0	-2.4283	-2.00799	-2.95977	-1.22417	-3.68641	0	-2.23287	-0.03347	-3.49974	-2.52353	-3.49201
loc703830	0	-0.0583015	0.0439738	-1.74639	-4.48139	-3.57822	0	0.252205	0.200172	-1.3733	-3.97789	-3.58718	0	-0.275444	-0.507283	-1.99756	-3.65969	-4.08243	0	-1.53363	-1.26413	-1.83277	-4.37338	-2.4087	0	-0.235611	-0.0266599	-1.63034	-3.92508	-4.63078
loc703897	0	-0.103575	-1.10695	-3.47392	-3.24414	-1.69596	0	0.0194287	-1.69946	-3.84815	-5.90489	-7.13291	0	-0.704695	-1.64339	-3.15593	-3.58359	-5.61508	0	-1.14815	-1.66876	-3.84631	-2.12609	-3.72381	0	-1.53234	0.000269789	-4.51877	-6.85789	-8.86044
loc703929	0	-0.689681	-0.311691	-1.71124	-2.34432	-2.78945	0	0.0861426	-0.420237	-1.48729	-1.5416	-2.68985	0	-1.1107	-1.1499	-3.12428	-4.03568	-3.50641	0	-4.17208	-4.33885	-3.39754	-5.24383	-1.13064	0	0.0742055	0.564614	-0.855249	-2.30038	-0.948511
loc704071	0	1.65036	3.33065	2.60144	2.05758	1.1731	0	1.82709	3.60467	2.94457	2.67994	2.36502	0	3.16355	3.26986	2.96227	2.51716	2.2461	0	4.02063	4.18404	2.82206	1.98051	1.34879	0	3.44787	0.749526	2.91754	2.69115	3.2245
loc704098	0	2.11831	2.3662	-2.98392	-3.86132	-3.14774	0	-2.57463	-2.98569	-3.40816	-2.77708	-2.95443	0	2.6472	2.25225	2.04887	-1.57401	-1.5679	0	-8.11181	-8.24932	-5.90366	-8.23292	-6.76095	0	2.65628	0.534894	2.08224	-1.02175	-3.84177
loc704129	0	0.173732	0.53035	-0.426674	0.0905965	-0.248957	0	-0.19986	-0.386019	-0.0821737	-0.69534	-1.31301	0	-1.40069	-1.8974	-1.15229	-1.90883	-2.29433	0	-6.07491	-5.15573	-1.95555	-5.39941	-1.74546	0	0.0106498	-0.383389	-0.210652	-0.109137	-1.2714
loc704133	0	0.306757	0.658496	5.8093	5.17186	4.73733	0	-0.117222	2.85212	7.17937	7.04764	4.80998	0	3.25499	6.06047	7.62419	7.69062	6.48414	0	1.98527	3.5552	6.56911	7.71908	5.39637	NA	NA	NA	NA	NA	NA
loc704181	0	-0.416225	0.789373	-0.363101	-1.00702	-0.872291	0	-0.71865	-1.46699	-1.69156	-2.07694	-1.25195	0	-0.56202	-0.0258241	-1.11329	-0.931991	-0.972623	0	0.558756	-0.724222	-1.48565	-0.947158	-0.411723	0	-2.69521	-3.78746	-1.5846	-2.78006	-3.8798
loc704184	0	0.182611	-1.00157	-2.75178	-3.26258	-2.30995	0	-0.318512	-0.865753	-2.63331	-3.06007	-3.73034	0	-0.579231	-1.23016	-3.3722	-4.11831	-3.28433	0	-0.0834471	-0.0583271	-1.34732	-1.29156	-5.15937	0	-0.400122	0.0439957	-2.19442	-3.15775	-4.46677
loc704194	0	0.579355	0.59118	1.52568	1.59852	0.928487	0	0.978723	0.435787	0.893516	1.99338	1.45787	0	-0.915005	-0.0439614	-0.31479	-0.384909	-0.946753	0	-0.906666	-0.906666	1.36254	-0.760495	-0.226517	0	-0.961753	2.47632	2.91854	1.50799	3.73935
loc704215	0	-1.29669	-0.99728	-2.76753	-3.11312	-1.31779	0	0.271757	-0.134592	-1.36209	-2.69013	-4.13807	0	-0.336149	-0.33362	-2.27796	-2.21829	-4.04678	0	-2.21724	-3.10922	-4.17658	-6.12226	-5.3345	0	-1.05092	-0.323607	-2.06922	-2.93154	-5.12927
loc704297	0	-0.121137	0.114196	0.279337	7.77534	7.76792	0	-0.975894	2.97533	0.803154	4.03375	7.81529	NA	NA	NA	NA	NA	NA	0	5.44649	6.24488	7.63812	5.96479	-1.53162	0	-1.98545	-2.00088	4.37939	4.44594	0.671845
loc704353	0	5.5131	6.90207	4.54267	2.47812	-0.046245	0	0.507277	3.63383	3.4198	2.32963	1.79774	0	4.857	5.92248	3.73171	2.71429	1.37248	0	5.42693	6.38003	4.48117	5.18887	6.74476	0	1.43041	0.579721	3.36881	1.72452	2.60902
loc704370	0	-0.795264	-0.284547	-0.27475	-0.79877	0.486011	0	2.64236	2.70881	2.85215	3.24207	2.69191	0	0.90302	2.46002	1.95599	3.05705	0.655183	0	-0.93487	0.553035	1.93522	-0.791766	0.462216	0	2.58601	1.1485	3.49508	1.91264	2.26727
loc704380	0	-3.61812	-2.15697	-4.33411	-5.53235	-5.12974	0	0.0200908	0.175545	-1.64753	-3.23093	-3.95199	0	0.960273	0.0250265	-1.68406	-3.52153	-4.88331	0	-0.841569	-0.420296	-3.78689	-5.35529	-3.90215	0	-1.1181	0.314702	-2.48344	-3.653	-6.23078
loc704470	0	2.08992	4.62303	5.84846	5.72476	5.29732	0	1.78399	5.79471	7.38823	8.74167	9.81389	0	4.01531	5.45676	6.58838	8.41508	9.79534	0	5.97244	6.17668	5.6048	6.24177	6.48195	0	2.36621	1.64623	5.90076	8.12557	9.31156
loc704488	0	-0.290219	0.785049	-0.583486	-1.16391	-1.25996	0	-0.185941	-0.269825	-0.509547	-0.493304	-0.645555	0	-2.69234	-2.61767	-2.4958	-2.61522	-1.68359	0	-0.48423	-1.6203	-1.74541	-1.69158	0.846199	0	0.536286	-0.782804	-0.139859	-0.40929	0.297576
loc704562	0	-4.48067	-1.924	0.239297	1.15694	-0.338107	0	0.784475	1.00438	3.22872	3.05277	2.16567	0	0.513296	2.20837	3.8531	3.94028	2.54369	0	-3.777	-2.10513	1.38203	-0.551544	1.82917	0	-0.0174265	-0.219719	2.63778	2.37971	2.20888
loc704579	0	-0.188586	0.2318	-1.85327	-2.74822	-3.28145	0	0.0993482	-0.4601	-1.8097	-4.26172	-3.77078	0	0.00403235	-0.297468	-1.9278	-3.0948	-3.17484	0	-0.225462	0.386786	-1.71944	-2.24686	-2.54651	0	-0.364425	-0.057743	-1.69334	-4.36447	-5.30289
loc704584	0	0.476149	0.359055	1.95364	0.389379	-0.252172	0	-0.333146	0.15243	1.73491	-0.277712	-0.0438162	0	0.554326	5.4329	6.1494	1.8008	2.23667	NA	NA	NA	NA	NA	NA	0	1.31048	0.372214	0.319063	0.774389	6.05851
loc704675	0	-3.92608	-2.19756	-0.930322	-2.50055	-3.66948	0	0.406272	-0.361475	-1.16548	-0.79928	-0.757625	0	1.65037	0.162568	-0.990245	-0.452831	-1.42205	0	-1.3317	-0.501046	-4.01974	-6.86591	-1.10599	0	0.0664545	0.714618	-1.36053	-1.90825	-0.985615
loc704679	0	-0.719904	-0.722342	-1.68231	-1.26117	-0.999721	0	-0.171266	-0.813507	-1.52635	-2.06721	-2.3309	0	-1.22199	-1.85684	-2.15101	-2.61276	-3.50067	0	-6.92604	-6.93835	-4.01634	-6.87386	-2.85283	0	-0.544515	0.182662	-1.57618	-1.79131	-2.09207
loc704682	0	-0.192489	-0.196665	-0.00140877	-0.200853	-0.198759	0	1.37147	2.61151	0.570486	0.555146	4.93548	0	1.66175	3.41146	3.02124	0.735725	0.192065	0	0.542807	-0.253859	0.688179	-0.057262	0.604104	0	0.255525	-0.0234913	0.00032288	-0.00911052	-0.196665
loc704752	0	-3.01726	-1.71514	-2.73641	-2.35034	3.44419	0	-3.06734	-5.48587	-5.56074	-4.34599	-3.3147	NA	NA	NA	NA	NA	NA	0	0.240076	2.86227	-4.44296	-5.50899	-3.25457	0	3.42563	3.20758	3.54019	0.893273	-6.71441
loc704794	0	0.0491737	0.00202221	0.424837	-0.185917	-3.8185	0	0.468898	0.116844	0.752184	0.807378	-0.21761	0	-0.794514	-5.80731	-6.83274	-2.83734	-3.01376	0	-0.351	-4.04427	-7.386	-7.79827	0.210504	0	0.889852	-0.061207	0.532785	0.357257	0.180762
loc704869	0	0.454942	-0.159212	0.342888	2.05746	1.31544	0	1.84645	-0.136906	-0.186687	-0.623858	-1.70722	0	-2.89089	-2.88713	0.398269	-0.106293	-1.18071	0	-2.82464	0.663614	1.67389	0.657136	0.689981	0	0.0187555	2.32008	-0.372226	-0.967562	1.35664
loc704887	0	0.0245026	-0.195714	-1.49507	-2.50125	-1.70165	0	-0.29769	-0.726183	-1.92523	-3.0812	-4.65272	0	0.246483	-0.469842	-2.66664	-2.59923	-3.90915	0	-0.125791	0.0872435	-1.74514	-2.0757	-5.89047	0	-0.707937	-0.499818	-2.3927	-4.00578	-7.17649
loc705017	0	-0.630314	-0.0399085	1.66088	1.53106	2.14028	0	0.00389731	0.1707	2.4334	3.15536	3.06018	0	-0.21158	1.06563	2.25257	3.38912	3.80386	0	0.358654	0.734918	2.28594	2.13711	3.50715	0	0.690083	-0.233957	3.06936	3.54994	4.05782
loc705020	0	-1.33524	-0.752049	-0.187027	-0.970899	-0.463926	0	-0.259546	-1.19515	-0.925529	-1.48178	-1.40603	0	-0.589533	0.0966372	0.3172	-0.288041	-2.78901	0	1.33087	0.637606	-0.00646561	-0.676896	0.139329	0	-2.86163	-2.87702	-1.15345	-1.73414	-2.86546
loc705061	0	0.119086	-1.65977	-7.08061	-6.90935	-7.16337	0	-0.687949	-3.18131	-5.06896	-5.06444	-5.09003	0	-0.593085	-2.18291	-4.30824	-8.45637	-8.39317	0	-1.13746	-3.10696	-6.46745	-8.51176	-5.91805	0	-1.61351	-0.216253	-4.90241	-7.48634	-8.46002
loc705161	0	0.247007	0.28774	-2.15811	-4.62291	-4.00861	0	-0.143778	-0.583542	-1.99048	-4.81054	-5.52466	0	0.523049	0.247256	-1.58523	-2.9805	-4.07321	0	1.12413	0.998429	-0.430589	-1.17455	-3.09909	0	-0.314858	0.126249	-1.56321	-4.34428	-5.40137
loc705195	0	1.24507	2.9713	2.42701	1.67357	0.536364	0	0.229143	2.69906	2.52007	1.59258	1.52987	0	2.42856	3.47006	2.74979	2.4358	2.68726	0	4.51821	5.13332	3.2432	2.53181	0.89126	0	1.79342	0.0330313	2.77999	1.92635	2.60448
loc705236	NA	NA	NA	NA	NA	NA	0	-0.917661	-6.68347	-5.91689	0.873188	2.98882	NA	NA	NA	NA	NA	NA	0	2.91689	2.81407	-3.26471	-9.96526	-10.0299	NA	NA	NA	NA	NA	NA
loc705311	0	-0.536914	0.11081	-3.89488	-2.89334	-1.11098	0	-0.433342	-1.86912	-3.83952	-3.05276	-2.61341	0	-0.251953	-1.10017	-3.2548	-3.92139	-2.07808	0	-1.74974	-2.84324	-5.23918	-4.69992	-2.73617	0	-0.514467	0.305896	-3.96111	-2.30348	-2.80351
loc705353	0	-0.218748	0.192823	-3.25758	-2.12088	-1.3238	0	0.342945	-0.731222	-2.96368	-2.53856	-4.10085	0	-0.306818	-0.823359	-3.457	-2.23387	-3.94502	0	-1.61419	-2.3939	-3.73592	-4.58469	-4.42344	0	-0.29786	0.561764	-2.53055	-3.28346	-4.56261
loc705386	0	-0.186417	-0.807376	-2.64872	-4.83918	-4.27023	0	-0.0992868	-0.868181	-3.46973	-4.932	-5.62588	0	-0.0365214	-0.49186	-3.12516	-5.06431	-5.3992	0	-0.788759	-0.62671	-2.49801	-4.4568	-5.51681	0	-0.00932489	0.437667	-2.34044	-5.51205	-5.75623
loc705396	0	0.611212	1.15387	2.58297	3.01693	1.9311	0	0.488589	1.73771	3.1324	3.56202	3.64919	0	0.00305332	1.20106	2.14474	2.59873	1.93232	0	-0.661459	-0.133332	2.60413	0.0478479	2.07446	0	1.91974	1.10166	3.80755	3.05197	4.65182
loc705434	0	-4.74971	-3.72812	-4.94339	-4.93512	-4.75099	0	0.175073	-0.815905	-2.27537	-4.71443	-4.96007	0	1.18755	0.580172	-1.85837	-3.94211	-4.94962	0	-3.4497	-1.94028	-3.48816	-4.87063	-4.98545	0	-1.26869	-0.408517	-3.16077	-4.97271	-4.96427
loc705525	0	0.621768	0.33583	0.426472	1.21218	2.29273	0	-0.00706073	-0.837944	2.05021	4.40332	3.99335	0	0.873373	0.502221	1.6034	2.10319	3.47855	0	1.44409	1.6212	2.09391	6.66302	4.13673	0	0.366063	0.239722	2.47665	3.93387	3.26649
loc705543	0	-0.350684	0.12117	-1.89872	-2.87187	-2.11937	0	-0.45552	-0.648087	-2.14425	-4.47645	-5.44751	0	0.0207106	0.0317934	-2.48175	-3.621	-5.31227	0	-0.107146	-1.49497	-1.74178	-3.75657	-3.78638	0	-0.087695	0.231322	-1.59334	-3.38328	-4.67
loc705618	0	0.690834	-0.289592	-1.09273	-0.775727	-0.330506	0	0.310767	-0.104956	-1.6263	-1.28322	-0.846795	0	-1.65582	-1.93905	-2.04921	-2.58152	-3.17924	0	-4.35807	-5.00137	-4.0596	-6.17612	-1.34802	0	0.0236917	0.456073	-1.00963	-1.46122	-1.31827
loc705679	0	-1.59727	-1.42412	1.03236	-0.347125	0.102299	0	-0.741787	-0.141723	3.01264	2.86511	2.8305	0	-0.289874	1.17273	3.04741	2.94394	3.92813	0	0.418827	2.3995	1.89359	1.21303	3.92561	0	0.378828	-0.462076	2.97127	3.25368	5.29025
loc705694	0	0.0352214	0.26739	-1.98284	-1.53035	-2.11309	0	1.19224	1.28283	-1.29722	-1.44	-1.17479	0	-2.39078	-2.00475	-4.35589	-4.89052	-4.99231	0	-4.1686	-4.10521	-2.72258	-5.4093	-2.41182	0	-0.0734317	-0.00779683	-1.26799	-1.0357	-1.00761
loc705718	0	-0.0257209	-0.64869	-2.708	-1.82772	-0.734385	0	0.221366	-0.750735	-1.86409	-2.06802	-1.80041	0	-4.33473	-3.36914	-3.28676	-3.87269	-4.62712	0	-4.68051	-4.73409	-3.68207	-4.80604	-3.50891	0	-0.58423	0.423	-1.78914	-2.08996	-2.19468
loc705734	0	0.350231	-0.256179	-0.855349	-1.21271	-0.967517	0	0.203503	-0.727886	-1.95962	-2.23135	-3.14474	0	-1.33265	-1.61265	-3.5726	-3.65237	-3.71167	0	-3.67952	-3.61442	-3.57113	-3.76328	-2.79099	0	-0.0303429	0.773849	-1.69819	-2.83265	-3.66846
loc705865	0	0.143826	0.175796	-1.56638	-2.47245	-2.42976	0	-0.551259	-0.54129	-1.59476	-3.51455	-4.5174	0	-0.015516	0.0107049	-1.8174	-3.61166	-3.24326	0	0.200524	-0.142592	-1.91214	-1.84525	-2.31138	0	0.0363743	-0.0791409	-1.5044	-2.97788	-4.37126
loc705924	0	-0.261152	-0.249066	-2.6741	-3.11974	-3.27007	0	-0.310971	-0.426906	-2.02316	-3.93702	-5.32228	0	0.532747	-0.281383	-2.52746	-5.07956	-5.38293	0	-1.4126	-2.54416	-3.31018	-5.52042	-5.03214	0	-0.616744	-0.00043917	-1.89103	-4.8323	-2.88042
loc705927	0	1.97301	3.54852	6.12892	6.71456	6.51275	0	2.06687	3.75314	6.5713	7.83936	8.19512	0	2.54728	4.39717	6.99388	7.53976	7.63733	0	3.77125	4.3664	5.92411	5.3284	7.19491	0	2.6555	0.8269	7.16357	7.4595	8.82467
loc705932	0	0.0458411	0.151883	4.19064	2.38559	0.415546	0	0.0294467	2.43702	4.63947	3.20059	1.84853	0	0.359595	2.48963	4.57011	2.87403	0.892942	0	0.575415	2.74753	3.63483	0.136656	-0.0251596	NA	NA	NA	NA	NA	NA
loc706086	0	3.05202	3.85461	4.02707	0.925822	0.0896087	0	2.02583	3.15331	2.5897	1.85804	1.80591	0	1.51844	2.17328	1.32529	0.528327	-0.0957667	0	0.606105	-0.0830557	0.945198	-0.126448	-0.205675	0	3.60362	1.27197	2.1145	1.83885	3.13092
loc706113	0	-1.02209	-0.223686	-4.13085	-1.54382	-1.34776	0	-0.368309	-1.20918	-1.56183	-0.661557	-1.09857	0	0.738803	0.297339	0.412579	0.831294	-0.94855	0	1.95771	0.646582	-0.00496219	1.5061	0.41613	0	-4.19876	-2.91737	-1.59308	-1.95281	-2.42405
loc706159	NA	NA	NA	NA	NA	NA	0	0.0983367	-0.636229	-0.576501	4.92227	5.25221	NA	NA	NA	NA	NA	NA	NA	NA	NA	NA	NA	NA	0	-1.13711	-1.54755	-0.680414	5.18939	4.95574
loc706172	0	-2.85052	-2.37289	-2.47218	-2.21174	-0.204052	0	-0.656141	-1.02538	-3.31484	-5.73247	-9.06942	0	-3.13225	-2.73062	-2.78089	0.0739714	0.0419897	0	-5.52414	-4.89942	-5.96062	-9.40053	-9.35149	0	-2.55915	-0.58952	-1.5036	0.366683	-9.43155
loc706226	0	-0.00200666	-0.0141814	0.00605311	3.38433	5.69835	0	0.0260077	0.0279541	2.22758	2.47272	3.36174	0	-0.0471587	0.0842671	2.32396	2.77961	2.6262	0	-0.0388434	-0.0347037	2.25624	3.08427	1.59503	0	0.00202886	0.018059	3.03979	3.65476	5.38221
loc706230	0	0.472036	1.95452	3.44604	4.25564	2.0619	0	-0.0405761	0.0270785	1.04211	2.51101	1.43022	0	0.0208244	1.63308	0.969192	1.47221	1.32987	0	0.0542474	0.090498	0.893	-0.0563434	0.0652186	0	1.97308	0.118857	2.96158	1.94673	5.34491
loc706285	0	0.299174	-0.551471	-2.57821	-3.38011	-3.37198	0	-0.297419	-0.830197	-3.44956	-4.52098	-3.47656	0	-0.605581	-0.860869	-3.44931	-4.73331	-3.32634	0	-1.1265	-1.51235	-4.0573	-5.42087	-2.45956	0	0.297957	0.331798	-2.87689	-4.20347	-3.17179
loc706405	0	-0.311238	-0.695674	-1.79569	-2.03713	-1.55165	0	0.0127879	-0.692602	-2.53207	-3.02636	-2.72188	0	-1.26477	-1.63938	-2.47828	-3.52996	-3.94643	0	-4.0507	-5.10738	-4.7743	-6.89063	-2.46784	0	-0.306234	-0.156481	-1.95475	-2.82283	-3.04471
loc706406	0	-2.46149	-0.154871	2.95493	3.56297	2.61226	0	0.363691	2.41647	4.68085	3.60809	1.86926	0	0.189512	2.03871	4.29909	3.6014	0.260809	0	-1.35538	0.926806	4.10497	1.13968	1.08118	0	0.85177	0.370065	3.99275	1.77385	1.26872
loc706464	0	-2.52626	-1.88855	-0.271521	1.31947	-0.212451	0	0.0127724	0.475774	2.84339	3.54575	2.67333	0	0.610306	0.414304	2.92717	4.47192	3.41659	0	-2.99061	-0.311186	0.244285	-1.08445	2.1741	0	-0.23412	-0.0343191	1.69025	1.85245	1.35964
loc706528	0	0.00582507	-0.0294121	1.66614	1.15104	0.0854768	0	0.0173821	0.225538	3.90882	3.32606	1.46701	0	2.25233	1.61761	3.83103	2.28576	0.0504608	0	0.106649	0.0885021	4.45917	3.42786	1.69641	0	0.0173821	0.0173821	2.27263	1.1818	0.021214
loc706533	0	0.326871	-0.300115	-1.77214	-3.28065	-2.51419	0	0.728083	-0.0235225	-1.91967	-2.94905	-3.73212	0	-2.39356	-2.12323	-2.78476	-5.04585	-4.93022	0	-1.20403	-1.6144	-1.71262	-4.94763	-4.34029	0	-0.579421	-0.228843	-1.36854	-3.55178	-3.65793
loc706541	0	-0.725201	-0.608011	2.39634	4.62617	4.06381	NA	NA	NA	NA	NA	NA	0	1.46667	4.6162	4.16944	4.34298	2.87298	0	-2.00002	-1.52863	-0.714081	-2.94267	-3.01646	0	-2.86488	-2.05051	1.11833	2.78664	4.79247
loc706618	0	2.84953	3.57373	3.28001	3.69034	3.01484	0	3.73214	3.28253	2.66487	2.96221	2.95142	0	2.03066	2.86142	2.66695	1.5395	2.60166	0	0.122084	0.668572	1.3073	0.275036	2.49621	0	1.09275	0.371343	2.82671	3.03039	2.87791
loc706624	0	-0.664183	-0.44109	-0.85809	-0.660265	-1.25308	0	-0.581285	-1.50759	-1.70794	-1.54696	-0.953145	0	0.30609	-0.259728	0.313579	0.436092	0.0830416	0	1.71221	2.29667	1.05276	1.88319	0.923392	0	-2.59805	-2.69892	-1.78872	-1.72276	-2.71509
loc706629	0	-1.06054	-1.19224	-0.795054	-1.38431	-0.977355	0	-0.694538	-1.3931	-1.91093	-0.703276	-0.743921	0	0.296582	-0.376499	-0.997882	0.493095	-0.139636	0	0.573153	0.769144	-0.145583	0.668381	0.303747	0	-3.44643	-2.04298	-2.54258	-2.06574	-3.4697
loc706636	0	-0.511888	-0.0866855	-0.251109	-1.30216	-0.200161	0	0.634088	0.267983	-0.762634	-1.0344	-0.896354	0	-2.53514	-0.696761	-2.64952	-3.97053	-4.38648	0	-4.97977	-5.13778	-3.51089	-5.51766	-3.07681	0	-0.729005	-0.491958	-0.820269	-1.28704	-1.44494
loc706642	0	-0.0499519	-0.434381	-0.609436	-0.405434	-0.891651	0	-0.506761	-0.433341	-0.611983	-3.48239	-4.56049	0	0.0806582	0.368678	0.606455	-0.352928	-2.717	0	-1.14466	-0.874282	-2.35929	0.474492	-1.91517	0	-1.31737	-0.460323	-2.15049	-3.64402	-6.92959
loc706646	0	-4.53397	-1.9106	2.09264	3.0431	2.52312	0	1.07456	2.50422	3.95336	3.60361	2.1425	0	1.74783	3.20926	4.08183	3.68363	2.2685	0	2.28651	1.31306	4.25057	1.42871	3.12045	0	1.38556	-0.315575	3.18644	1.85822	1.34256
loc706716	0	0.193642	-0.378042	-0.152603	-0.174685	1.53929	0	0.139274	0.0805634	1.9673	4.4434	4.60066	0	0.741325	0.50047	2.67533	4.84896	4.68168	0	1.79885	1.21321	1.71841	3.35093	4.27615	0	1.31104	0.764444	1.48779	3.50332	4.15854
loc707005	0	1.38327	0.942377	-0.0812958	0.399831	-0.310251	0	-0.29634	0.0586783	1.36619	-1.13004	-0.886442	0	3.07024	2.57495	0.372983	2.27278	0.30007	0	0.53975	-1.06722	0.957225	1.92488	-0.361404	0	-1.03604	4.44065	2.7192	1.09313	3.16085
loc707012	0	-0.764015	0.0442579	-1.21532	-2.07999	-1.50595	0	0.2077	-0.973897	-2.8099	-1.97742	-2.80028	0	-0.0399637	-0.642546	0.627296	0.0737745	0.384859	0	1.04583	0.346863	-1.51735	0.669726	1.27271	0	-2.97634	-2.94685	-2.21804	-1.00727	-0.984878
loc707027	0	0.488538	-0.119941	-0.252675	-0.104835	0.108834	0	0.772455	0.286965	-1.3066	0.136996	-0.177542	0	-2.62759	-1.36658	-1.71556	-2.02456	-2.0902	0	-5.62908	-5.98296	-3.81537	-6.37849	-1.00011	0	-0.467354	-0.339789	-0.961865	-0.379734	-0.876338
loc707084	0	-5.05422	-2.33717	-4.36275	-6.21617	-4.82122	0	-0.245605	-0.350521	-1.72087	-3.79899	-4.4072	0	0.678645	0.383779	-1.6931	-3.25195	-5.50726	0	-0.777696	-0.155942	-4.32181	-6.20492	-6.23513	0	-1.25072	-0.19091	-2.27251	-5.05176	-4.78894
loc707263	0	0.405598	0.597453	2.60535	4.92338	6.91199	0	1.26478	1.58379	4.58094	1.67097	0.146976	0	0.0124909	4.8535	5.05739	2.59487	-0.042461	0	0.396096	2.72183	1.86694	3.70622	0.0207586	0	3.40836	2.32944	4.67825	2.14701	8.13419
loc707339	0	-5.12748	-2.96633	-4.33078	-5.18489	-4.89072	0	0.118152	0.00200474	-1.30668	-1.74071	-2.09319	0	0.672856	0.0930738	-1.10273	-1.10797	-2.3702	0	-0.79935	-0.720148	-2.61073	-6.31017	-3.72056	0	-1.09589	-0.427146	-2.45422	-3.7362	-5.42771
loc707346	0	-3.12966	-2.12241	-3.64015	-3.22161	-1.36181	0	0.172915	-0.213192	-2.08587	-3.89891	-3.30705	0	1.14177	0.92607	-2.09332	-2.76869	-3.35381	0	-0.103467	-1.23744	-3.1201	-2.77776	-5.22512	0	-0.397226	0.301014	-2.61819	-4.14352	-6.09126
loc707349	0	-1.48669	-0.335349	-2.777	-4.24412	-3.08321	0	0.731551	-1.15986	-1.44195	-1.891	-1.79909	0	0.160838	-0.73913	0.509266	-0.0746792	-1.24787	0	2.36422	1.32109	0.928878	2.19351	-1.53717	0	-2.50232	-2.37961	-2.20566	-1.24691	-4.17316
loc707359	0	0.419359	-0.00550002	2.17032	2.70146	2.65705	0	-0.134909	0.0462656	2.21127	3.91022	3.95007	0	-1.49513	-0.322562	0.312566	1.95561	2.50634	0	-1.25348	-2.21376	1.14857	-0.804982	4.39911	0	1.00916	1.05986	3.93927	3.96596	5.67851
loc707427	0	0.699106	1.57157	2.22622	1.77807	2.18894	0	1.22351	2.02685	1.99297	2.54764	2.83649	0	-0.371413	2.31066	0.971632	-0.215121	0.18831	0	-0.955012	-0.660314	1.31826	-0.875505	0.52983	0	3.04907	0.675541	3.1231	2.44739	3.99641
loc707470	0	0.951149	2.08667	2.43595	0.968478	1.15756	0	0.26976	2.74694	3.67217	3.01989	2.83218	0	0.731224	3.54985	3.39216	3.58967	2.80089	0	-1.3194	-0.20037	1.14631	-1.26979	2.97835	0	1.48615	0.286439	2.93116	3.05181	4.38395
loc707629	0	0.224826	0.197139	-0.318128	-0.880256	-0.989942	0	0.299751	-0.455376	-2.57302	-2.2679	-2.55244	0	-0.294011	-0.769224	0.275206	-1.48279	-0.340497	0	-0.521109	-1.35419	-1.04172	-1.51811	-1.14098	0	-2.59811	-2.11208	-2.14964	-1.04851	-2.58551
loc707637	0	0.138285	5.73945	4.36548	-0.00316719	2.06213	0	-0.089045	-0.0706559	5.43165	4.8739	10.7955	0	-0.0764634	0.0467087	0.218189	1.88842	11.1391	0	5.91988	10.3564	8.16971	5.21	11.0723	0	-0.028767	-0.0361655	0.441143	1.96663	10.6269
loc707654	0	-1.63182	-1.15981	-0.860087	-1.00249	-0.67343	0	0.0364223	-0.000539827	0.306798	-0.0691024	0.0307535	0	-0.605257	-0.290313	0.405187	-0.882447	-1.15704	0	-4.94192	-5.21454	-2.7688	-5.2107	-0.811635	0	-0.280463	0.256908	0.0586198	0.309101	0.224108
loc707662	0	0.0447783	0.0320826	-1.62829	-3.23511	-3.54879	0	0.141998	0.249004	-0.613221	-3.14594	-5.0484	0	0.0830895	0.0130581	-1.61103	-2.20482	-5.07233	0	0.242124	-0.358551	-1.50357	-3.00918	-4.2524	0	-0.180822	0.0861491	-1.29701	-4.11073	-4.73212
loc707714	0	-0.474294	-0.257305	-2.26932	-2.29393	0.408172	0	0.0087724	-0.662029	-0.921194	-2.4724	-4.37037	0	-1.43554	-1.63398	-1.98566	-2.66385	-5.09434	0	-5.15124	-4.85853	-2.47347	-5.20704	-4.98871	0	0.00570726	0.750563	-0.1866	-1.35326	-0.0410689
loc707723	0	0.238482	0.0419951	-2.17741	-2.75362	-1.558	0	0.159471	-0.519943	-2.45619	-3.70019	-4.31191	0	-0.472203	-0.184552	-2.66465	-3.07853	-4.03462	0	-0.385951	-1.5132	-2.20202	-3.66395	-2.42357	0	-0.478062	-0.143627	-2.50007	-4.6315	-5.46263
loc707809	0	0.05432	1.31363	1.08984	3.69409	3.61552	0	-0.0500526	1.69073	2.13961	2.64036	3.28082	0	1.02819	2.43405	3.25257	3.92893	4.14994	0	-0.280975	1.33036	0.660259	2.20316	3.33644	0	-1.50639	-0.508518	2.58373	2.747	3.87242
loc707867	0	-0.948348	0.202963	-1.68442	-2.39147	-1.29598	0	-0.0589063	-0.300425	-1.38734	-2.2101	-2.64266	0	-1.80853	-0.927086	-3.20186	-3.91352	-3.59035	0	-2.37099	-2.89104	-3.97316	-3.9813	-3.16199	0	-0.359968	0.201959	-1.72181	-2.71156	-1.95775
loc707935	0	-0.236627	-0.196193	-0.255388	0.450271	1.30491	0	-0.301436	0.0956326	0.40848	-0.268679	-0.146317	0	-0.24036	-0.274397	-0.142819	0.147308	1.06597	0	1.71021	1.34336	1.58902	1.68976	-0.266763	0	3.31883	3.19024	3.7059	0.402097	-0.0158336
loc707957	0	-1.99459	-0.4341	-1.73155	-2.66138	-1.98593	0	0.357232	-1.64724	-2.54724	-1.89334	-0.167717	0	0.931768	-1.16772	-0.232228	0.150171	0.102355	0	0.35247	1.02948	-0.998835	1.02857e-05	-0.240198	0	-2.66138	-2.48433	-2.62588	-0.762762	-2.64435
loc708021	NA	NA	NA	NA	NA	NA	0	-4.18402	-4.09731	-4.06472	-4.13097	-4.10318	0	-4.14303	-4.04161	-3.97896	1.82634	-0.29782	0	-1.46691	0.148056	-4.03418	-3.93982	-4.11106	0	-4.03785	-4.09534	-4.09944	-1.14387	-0.682501
loc708024	0	0.0363499	0.543364	2.58196	3.70218	5.12539	0	1.38138	2.45833	2.89495	2.91182	3.4112	0	0.556052	2.99201	2.42538	3.00793	3.42642	0	-0.277912	0.269562	1.72806	2.52765	4.22292	0	1.37981	0.808965	2.75642	3.58576	1.66882
loc708082	0	-0.360894	0.238234	-0.0389225	-0.860831	-1.10852	0	0.715213	-1.72083	-2.30501	-1.05194	-0.743704	0	-0.190367	-0.709902	0.384157	0.622575	0.4164	0	1.34774	0.0221962	-0.975927	-0.769371	0.484933	0	-2.94347	-2.39934	-1.99757	-1.43669	-2.75506
loc708088	0	0.552411	1.06675	2.92562	2.94897	2.11909	0	0.412247	1.01159	3.30861	4.10089	4.21445	0	0.0313218	0.910976	2.62284	3.36719	3.40897	0	0.634794	1.1222	2.91176	2.54778	3.10106	0	1.71556	0.258193	3.17635	3.88411	5.13216
loc708143	0	-0.132638	0.142222	0.879776	-0.0597062	0.703644	0	1.1481	0.574617	-0.159268	4.42667	5.07103	0	-0.220769	-0.146957	-0.239827	-0.136421	1.14331	0	-0.228362	-0.355624	-0.278393	-0.198226	5.86658	0	-0.146957	1.07749	0.170491	1.9642	5.26188
loc708162	0	2.47507	3.29988	2.88913	1.34976	0.0995633	0	1.48716	3.03301	1.91735	1.28396	0.419084	0	2.89749	2.73899	2.39412	1.22577	0.0645088	0	3.29933	0.651831	0.61833	-0.630243	-0.621904	0	0.790317	-0.589021	2.52555	-0.00879591	-0.617752
loc708179	0	0.0732335	0.326999	-2.35062	-4.01231	-0.685666	0	0.377024	-0.490791	-1.89552	-0.732536	-6.62158	0	-0.644655	-0.298408	-3.79225	-6.66193	-6.5348	0	-0.839143	-0.00172655	-5.60274	-6.54797	-6.52549	0	-0.0137379	0.280669	-0.943474	-0.817115	-6.01166
loc708220	0	0.530067	0.31842	0.149666	3.64813	6.92166	0	0.324652	0.725506	3.50509	7.42909	8.08035	0	-0.0780013	0.480692	0.559429	6.97224	9.92047	0	-0.0780013	-0.065723	0.181812	1.10872	8.24794	0	0.0327255	-0.0374735	3.23047	7.48242	8.05012
loc708248	0	-1.19367	0.0200063	-0.546662	-1.10218	-2.33759	0	0.152124	-0.703	-0.960197	-0.818677	-1.41111	0	0.135226	0.0525518	-0.552458	-1.16622	-2.39893	0	0.246219	-1.05089	-0.206515	-2.37986	-0.36085	0	-2.75045	-2.8008	-1.00471	-1.72719	-2.74664
loc708370	0	0.757367	-0.433481	2.90384	3.26026	2.24223	0	-0.190011	0.235849	3.14531	3.85031	3.49271	0	-1.40583	-0.486161	2.20029	2.87133	2.78143	0	-0.48531	0.364459	3.12239	3.657	3.23063	0	0.909235	0.806082	3.8179	3.10155	4.61616
loc708373	0	-0.0273852	-0.0432828	-0.0273852	0.015451	0.449628	0	0.0792476	0.929595	2.41291	4.27415	4.35227	0	0.086571	2.1146	2.55296	3.61895	3.49373	0	0.0718869	1.68366	2.67938	1.535	2.44599	0	1.79737	2.09425e-05	3.95123	3.19211	5.83577
loc708377	0	0.141644	0.430189	-0.849357	-0.977477	-0.339457	0	0.171138	-0.430117	-0.696879	-1.23787	-1.79178	0	-1.121	-1.36944	-1.03347	-1.56193	-2.71719	0	-5.05255	-5.41183	-2.6151	-5.10536	-2.07652	0	-0.136513	0.0315075	-0.577391	-0.751158	-1.75175
loc708475	0	-0.554718	-0.558365	-0.621832	1.4177	1.17463	0	-0.573049	-0.541102	0.58396	-0.347502	-0.497574	0	1.15466	-0.551079	-0.511649	-0.189732	0.227641	0	-0.147901	0.989603	0.380014	1.58328	-0.61802	0	2.75807	3.11542	0.460653	-0.0592651	-0.522296
loc708602	0	-1.48884	-0.772398	-1.36033	1.03505	2.33686	0	-0.446473	-1.41716	1.84063	6.21749	5.17924	0	0.113124	-0.86784	1.02281	2.65513	4.05117	0	-0.279201	-0.92096	1.57836	6.33128	5.41676	0	0.203098	0.467418	2.85957	4.318	4.6456
loc708609	0	0.544873	0.0128608	-0.265729	-0.564801	-0.51037	0	0.117283	-0.265814	-1.58605	-1.02674	-0.710855	0	-1.43218	-0.941663	-0.725568	-0.956835	-1.35904	0	-5.93241	-5.43951	-3.38766	-6.34102	-0.87578	0	-0.283762	-0.0622099	-0.602128	-1.36861	-1.141
loc708629	0	-4.55977	-2.6511	-3.80841	-4.43932	-4.49548	0	0.936727	0.485459	-0.430608	-1.11652	-3.40986	0	-2.34037	-1.14819	-3.51849	-3.54809	-4.48087	0	-3.58279	-3.84042	-3.65754	-4.43583	-4.59444	0	-0.763059	0.895416	-0.280922	-3.07089	-2.79491
loc708631	0	0.38107	0.925161	1.07984	3.84857	-2.15383	0	0.845647	1.91664	3.89357	2.62871	0.839968	0	-2.13375	-1.8505	-2.25838	-3.13795	1.11021	0	-0.185913	2.64903	-3.81206	-2.85367	0.159284	0	2.88388	0.726366	2.71582	3.37429	0.928164
loc708639	0	-0.350723	0.022234	-2.13817	-3.40239	-2.85914	0	0.359296	-0.695804	-3.36258	-2.90774	-3.40947	0	-1.1323	-0.68787	-3.4491	-3.44424	-3.50556	0	-1.8388	-2.82451	-3.28947	-3.39533	-3.53178	0	0.112542	0.258345	-2.39826	-3.462	0.0570465
loc708678	0	-0.232607	-0.362393	-0.235531	0.842087	0.904859	0	-0.551618	-0.534526	0.134981	4.96457	5.56706	0	1.40566	-0.271725	0.864785	4.78078	6.1752	0	2.67303	2.57099	0.884699	4.82215	3.85766	0	-0.593867	-0.527874	-0.272063	3.32008	5.77126
loc708720	0	-1.07643	-1.12833	0.59642	2.36054	1.54938	0	-0.47298	-0.605657	1.71512	6.53977	5.73485	0	0.528883	0.300583	0.311137	2.2685	3.11969	0	0.067089	-0.356397	1.51632	6.85329	6.01884	0	-0.265039	0.944651	3.38373	4.28233	5.35393
loc708785	0	0.649773	0.264786	2.51039	2.03651	3.0498	0	0.0571394	0.0386011	2.69765	2.8447	3.94705	0	1.53111	2.0632	4.28032	4.74902	6.11185	0	0.91546	1.5593	2.13848	2.90316	6.33632	0	1.32571	-0.339706	3.37548	5.18486	7.01305
loc708816	0	-0.497811	-0.194354	-2.17154	-2.34844	-1.90294	0	-0.283887	-1.3873	-3.12734	-2.06506	-3.25471	0	-2.51102	-2.21959	-4.29455	-5.2018	-5.29278	0	-5.08374	-4.55067	-3.20617	-5.24167	-3.89693	0	-0.812043	-0.160545	-1.30093	-2.66507	-1.30299
loc708871	0	0.306916	-0.820287	-1.30218	-1.1931	-0.447246	0	0.49576	-0.0604156	-1.32071	-0.625607	-1.03191	0	-2.95813	-2.55273	-3.1705	-4.81519	-4.15461	0	-5.27101	-5.18855	-3.49659	-5.84672	-1.88021	0	-0.332557	0.267404	-0.945497	-1.13682	-1.11664
loc708921	0	0.740395	3.48676	3.80131	4.70374	4.42205	0	0.652264	3.77249	3.84278	4.4517	3.80863	0	0.401931	3.8183	4.03799	4.53322	3.54159	0	-1.62959	-0.75609	1.79943	0.486702	2.26135	0	1.35943	0.606545	3.66432	4.81636	3.4575
loc709061	0	-4.04814	-1.97249	-3.51192	-5.5142	-5.242	0	0.468756	0.669264	-0.63494	-2.32675	-3.72986	0	0.512094	0.431316	-1.29405	-2.34036	-5.2209	0	-1.16089	-0.358871	-3.75167	-6.22179	-5.92014	0	-0.963796	-0.171592	-1.80214	-4.86584	-6.36265
loc709085	0	0.150311	-0.344861	-2.36557	-4.32629	-2.79598	0	-0.247102	-0.649013	-2.0563	-4.3754	-4.34486	0	0.019784	-0.310468	-2.85783	-4.26344	-4.35444	0	-1.14209	-1.4626	-2.60683	-4.46158	-4.30796	0	-0.24035	0.296152	-1.63648	-3.88044	-4.31527
loc709116	0	0.327524	-0.157644	1.05497	2.19417	2.45883	0	0.288543	0.378129	1.70774	3.86732	3.87459	0	-0.417066	0.124366	1.02211	2.13276	2.59311	0	-2.44	-2.796	0.286923	1.28179	3.22374	0	0.671652	0.585176	2.4013	3.28561	3.96158
loc709137	0	2.115	0.394085	4.73607	4.65759	4.44847	0	4.38531	3.2167	3.9075	4.21085	1.50774	NA	NA	NA	NA	NA	NA	0	-0.144335	3.28246	2.81992	0.398021	3.20734	0	4.10585	3.25016	4.56753	4.5654	4.83431
loc709145	0	3.32539	3.73479	2.82132	1.19108	-0.200811	0	2.45424	3.83546	1.5774	0.632179	-0.212255	0	4.80356	4.44202	3.26941	0.904832	0.429808	0	4.76126	4.68404	1.17095	-1.32563	-2.45427	0	4.50843	1.86167	0.865145	0.572097	-2.45054
loc709163	0	-3.88786	-2.39482	-4.05326	-6.12004	-5.77287	0	-0.0880764	-0.321504	-1.8389	-1.96389	-3.52622	0	2.32551	1.26194	-0.416926	-0.85735	-3.65324	0	1.78407	1.19707	-0.957279	-3.55936	-4.38911	0	0.431361	0.383495	-0.784173	-4.01758	-4.67459
loc709167	0	2.77607	2.76718	2.01591	-1.56361	-1.25118	0	-1.23149	-2.61929	-1.85121	-3.76709	-3.81602	0	1.35828	1.95399	1.20383	-1.28872	-3.12796	0	0.85391	-0.259838	-0.457288	-2.72081	-1.43473	0	1.81639	0.787063	-0.536711	-1.77641	2.03286
loc709274	0	-2.93118	-2.69322	-3.50146	-3.47495	-7.35423	0	0.256036	0.355649	-0.713649	-1.81003	-3.96489	0	1.63392	0.640157	0.366559	-0.644156	-4.51672	0	1.26047	1.18786	0.169629	-7.31288	-5.49588	0	-0.387734	0.15837	-1.27229	-4.70471	-7.38019
loc709286	0	-0.923619	-0.879869	-2.66117	-5.45779	-5.97728	0	-0.147963	-0.500437	-1.98548	-4.8481	-6.80051	0	0.19012	0.319329	-2.55744	-3.95258	-4.61542	0	-0.173122	0.495369	-2.30484	-5.08068	-3.98935	0	-0.219745	0.0427296	-2.09801	-4.66863	-5.45709
loc709358	0	0.0480527	-0.695225	-1.51968	-1.7979	-1.32602	0	0.313875	-0.797742	-1.32333	-0.256309	-0.635276	0	-1.27107	-1.42682	-1.6272	-2.25121	-1.67971	0	-4.862	-5.67906	-3.41415	-5.23107	0.0658113	0	-0.532875	0.0932344	-0.594529	-0.812191	0.0245789
loc709404	0	1.0435	1.82408	1.35683	-0.0110835	-0.113599	0	1.34819	2.91846	3.15709	1.87273	0.0541751	0	0.842671	1.53884	1.90689	-0.00425619	-0.130984	0	0.195862	0.407658	1.57675	-0.071678	-0.0950736	0	3.87739	2.05329	2.64903	0.982315	0.98148
loc709417	0	-3.67923	-3.05285	-5.20225	-5.48259	-7.47213	0	0.915054	0.188109	-1.86591	-5.38057	-8.15234	0	1.23032	-0.0556093	-0.915621	-3.26363	-8.03512	0	-1.85459	-1.6664	-2.95985	-5.89364	-6.0296	0	-0.83756	-0.150973	-2.45965	-7.2495	-8.89316
loc709547	0	-2.33969	-0.203593	0.608593	0.699213	0.219454	0	0.326215	2.31684	2.51479	3.13995	2.57888	0	2.17883	3.14998	3.81543	3.91321	3.44483	0	-0.831175	1.9084	0.799872	-1.01631	3.16106	0	1.21118	0.45729	1.4463	1.75979	1.58584
loc709560	0	-2.13768	-1.47286	-1.25152	-2.12212	-0.34496	0	0.535133	0.993808	3.45396	3.17136	3.31561	0	1.33661	2.13413	3.555	3.44245	3.04204	0	-2.06153	-1.3253	-0.109934	-2.10291	2.71097	0	0.264845	2.22188	2.12581	2.35423	3.04888
loc709561	0	0.207473	-0.296448	-0.443964	-0.627943	-0.646885	0	0.164155	-0.143606	-0.77698	-0.559638	0.0396586	0	-1.63352	-2.00017	-0.8706	-1.96892	-2.05387	0	-5.28032	-5.49696	-3.18099	-5.59324	-0.946072	0	-0.530363	-0.0572155	-0.438815	-0.8996	-0.0198983
loc709654	0	-0.217534	-0.391442	-3.00479	-4.01856	-3.22524	0	0.0124958	-0.115148	-1.94673	-3.29656	-2.86218	0	-2.61446	-0.722205	-3.10055	-3.98407	-6.56843	0	-2.69609	-3.12337	-3.23937	-3.59239	-2.57341	0	-0.348699	-0.0980361	-1.97786	-3.78639	-3.80642
loc709670	0	-0.112801	0.284819	2.5045	1.57724	2.02296	0	-0.0785856	0.256687	3.52819	1.60893	0.930776	0	0.985708	-0.105127	2.16934	0.766806	0.664126	0	1.42391	1.47216	2.00939	2.76586	-0.0785856	0	2.87755	2.43448	3.97778	2.15978	0.656124
loc709710	0	-1.61189	-1.52169	-0.196291	-0.339901	-0.451345	0	-0.164151	-1.33804	-1.02687	-0.37205	-0.529194	0	-3.77577	-3.55869	-3.26807	-3.96149	-4.22455	0	-3.98112	-4.17848	-2.62474	-4.18605	-1.82813	0	-1.32493	0.546732	0.38737	-0.620345	0.121952
loc709747	0	0.00180262	-0.289306	-2.27142	-2.03007	-0.670276	0	0.370232	-1.08311	-2.84175	-3.34692	-3.1044	0	-2.32013	-1.85131	-2.60464	-3.58291	-3.35647	0	-3.11478	-3.35815	-3.62868	-3.57747	-2.8362	0	-1.02762	0.473005	-1.92934	-2.77259	-3.61013
loc709807	0	-2.27344	-0.609406	0.791479	-1.02231	0.730192	0	0.694271	3.233	5.51622	5.63756	4.93309	0	2.12838	3.12074	5.32875	6.05574	4.91821	0	-0.313916	1.70683	1.72991	0.787838	3.68034	0	1.92523	-0.477325	3.60226	3.67812	4.13226
loc709823	0	-1.96532	-3.16864	-1.72673	-2.38513	0.829502	0	0.440338	-1.35254	-2.13588	4.0391	4.3405	0	0.202856	0.363054	1.78018	3.82074	5.5644	0	1.95596	0.315235	0.594377	3.89162	4.75374	0	0.188854	-0.184776	-0.119417	3.13327	6.03241
loc709866	0	-1.26288	1.44593	1.90569	1.10808	-1.29471	0	0.484608	2.36254	3.74758	1.79897	0.521276	0	-0.431727	2.51737	3.50681	2.03159	-1.10488	0	-0.793879	-1.89091	-0.858179	-2.38009	-0.362357	0	2.02239	0.298555	3.44034	2.34388	2.12919
loc709889	0	0.383505	-0.204616	-3.01572	-3.2187	0.480988	0	0.298063	-0.211505	-1.78014	-3.47024	-3.19568	0	-3.17575	-1.60313	-3.31312	-3.80155	-5.15988	0	-3.48257	-3.71273	-4.36456	-5.6328	-3.2187	0	0.0145026	0.0999233	-1.86238	-3.9295	-3.16217
loc710040	0	-0.105776	-0.0786504	-3.43737	-4.82393	-2.61235	0	-0.170448	-0.775778	-3.41411	-3.82646	-2.78424	0	-0.516342	-0.432368	-3.83127	-2.93214	-2.0204	0	-2.43341	-3.61537	-4.39969	-6.53232	-2.63931	0	-0.269004	0.214947	-2.5554	-2.89354	-2.15411
loc710106	0	5.10467	2.78017	1.64155	0.00384207	0.927651	0	2.76723	3.22865	2.06148	1.7747	0.118138	0	1.63661	2.22733	0.968889	0.191008	-0.0497678	0	0.118138	0.0822484	0.913029	0.54201	0.0565835	0	-0.0154714	-0.0271848	0.278359	-0.095443	1.19745
loc710142	0	-1.07383	1.61125	2.83251	4.39398	5.44763	0	-0.135118	2.13256	3.5107	5.03232	6.38678	0	1.3533	2.9503	3.35956	4.99409	6.46104	0	1.4958	1.81219	2.92459	3.81381	5.00119	0	2.71528	0.0624169	4.07301	6.13111	6.39269
loc710156	0	-0.275357	-0.178439	0.480542	0.584139	1.0208	0	0.525197	0.214435	0.904488	4.025	4.81205	0	-0.534137	-0.129248	-0.18635	1.30373	2.77962	0	-2.21997	-2.96727	-1.97766	1.20016	4.03584	0	0.498046	0.7144	0.700951	2.17148	3.92501
loc710181	0	0.0660066	-0.453026	-1.06052	-0.429942	-0.361141	0	-0.135662	-1.09593	-1.42498	-0.342385	-1.01276	0	-0.549388	-0.78028	-1.02662	-1.48981	-1.56348	0	-5.01618	-6.18953	-3.45871	-5.53422	-0.585679	0	-0.147985	0.794504	-0.0167477	-0.155392	0.245028
loc710185	0	-0.800792	-0.140209	-3.05685	-1.13967	-1.72733	0	0.620842	-0.370784	-2.59833	-0.799084	-1.12144	0	0.0838016	-1.12571	-0.136974	-0.190163	-1.89992	0	0.178152	0.0195453	0.0401636	0.308437	0.330026	0	-3.05685	-3.03661	-2.38639	-0.852332	-3.06093
loc710283	0	0.0740298	0.0762485	-1.97394	-2.59023	-1.49913	0	0.25532	-0.603059	-0.968779	-3.01767	-3.62585	0	-1.75994	-2.84554	-2.10606	-3.4646	-3.79633	0	-3.76589	-2.72282	-3.6736	-3.655	-3.45593	0	-0.171021	-0.00233919	-0.897905	-2.35718	-3.72668
loc710341	0	-0.369763	-0.367897	-0.990964	-1.46761	-1.10384	0	-0.692002	-0.790499	-1.96753	-1.25641	-0.894687	0	0.498014	-0.73866	0.499718	0.224105	-0.0298235	0	0.985632	1.44185	-0.823062	1.85138	0.997502	0	-3.089	-2.16041	-1.24908	-1.06092	-3.07675
loc710360	0	-0.252444	-0.768897	-1.32598	-1.4584	-1.00738	0	0.219021	-1.07388	-1.04788	-1.70114	-1.91273	0	-1.23488	-1.96527	-1.44043	-2.08486	-2.53631	0	-5.26827	-6.02339	-2.97595	-5.44212	-1.54867	0	-0.0783501	0.371177	-0.648959	-1.35627	-1.4413
loc710385	0	1.03209	2.56395	5.34622	6.26247	5.324	0	1.33301	3.74741	5.1945	4.48242	1.71887	0	1.36035	4.05179	4.33591	2.29186	1.1487	0	1.0688	2.18203	3.58913	2.10201	3.66535	0	2.38878	0.67451	3.61433	3.5224	-0.195297
loc710435	0	0.431752	0.209253	0.0230455	0.316235	-0.66362	0	0.621675	0.829207	0.0985105	0.234789	0.000359144	0	-2.63688	-1.59066	-3.50488	-4.11321	-3.57766	0	-4.17562	-4.20317	-1.5375	-4.19525	-3.48783	0	1.54293	0.550977	1.38029	0.0552779	1.24756
loc710576	0	-0.432071	-0.637994	2.15517	0.121716	0.0886556	0	1.16993	1.59109	-0.329625	1.70336	1.62586	0	6.71893	6.0811	1.10055	1.33436	6.62141	0	1.24257	0.142575	3.13607	-0.487969	-0.301124	0	-0.572318	2.00127	1.34624	2.30194	6.72838
loc710654	0	0.264198	0.452109	0.654298	0.00348899	0.515522	0	-0.0105179	0.539301	0.484193	4.52663	4.66274	0	0.702319	-0.0570028	1.30718	1.46995	0.821038	0	-0.0716125	1.0311	2.0847	4.73522	6.94575	0	1.97089	1.05315	2.75055	3.97485	4.80523
loc710656	0	-0.103335	-0.0176946	-0.624624	-0.976014	-0.991177	0	-0.167339	-0.417649	-0.989324	-1.11709	-1.66523	0	-0.0868233	-0.582263	-1.01157	-1.25889	-1.61943	0	0.164105	-0.276864	-3.87302	-0.890367	-5.24027	0	-0.120736	-0.0425047	-0.877561	-1.55587	-7.25765
loc710660	0	-0.454162	0.508353	-0.171133	-0.109353	0.314999	0	-0.452483	-0.340703	0.11939	0.624366	0.407713	0	-1.2889	-1.11297	-1.04969	-0.648428	-2.06478	0	-4.91292	-5.36621	-2.41621	-5.48563	-0.029778	0	-0.291695	-0.30496	0.0146877	-0.125875	1.66554
loc710735	0	0.579077	-1.45288	-4.60289	-5.53462	-5.76591	0	1.20719	-1.06826	-2.99247	-3.41969	-4.9416	0	1.16596	-0.13324	-2.79554	-4.36273	-4.09301	0	0.616406	-1.45341	-3.67172	-4.71348	-3.22121	0	-0.306207	0.889351	-4.41611	-2.6349	-1.10076
loc710801	0	-4.1861	-2.42997	-5.70512	-4.26801	-3.60314	0	-0.272481	-0.658283	-2.49019	-3.35613	-3.41763	0	1.63621	0.168714	-1.53756	-1.59129	-2.04649	0	-1.6436	-0.62324	-5.13145	-3.05586	-0.650097	0	-1.50311	-0.357221	-2.92496	-4.31112	-3.72557
loc710827	0	0.961825	-3.1608	-1.49701	-1.10873	0.330002	0	-2.85191	-3.50105	-3.22573	-3.89336	-4.53957	0	0.416793	-3.24241	-1.16806	-2.50454	1.43408	0	-1.30749	-0.861982	-3.32811	-5.80687	-2.01936	0	-0.271782	-2.94427	-0.578425	-0.6206	-2.41492
loc710848	0	0.0254324	0.0254324	0.0674742	0.021549	-0.0421027	0	-0.0583992	0.0175233	0.0638804	3.35988	3.76878	0	-0.0339461	0.00197343	0.0137506	0.00997402	1.63936	0	-0.00990067	0.017655	0.854233	5.25879	5.67579	0	0.0293054	0.0408624	1.06464	3.03279	3.62262
loc710878	0	1.41267	2.81353	2.00608	2.32733	2.13475	0	1.70356	2.74967	2.53693	2.92805	2.3927	0	0.355636	1.22972	0.993217	0.735465	0.253115	0	-0.484345	0.218133	2.31638	-0.582258	0.49083	0	3.5021	1.42683	3.24046	2.81699	3.10188
loc710913	0	-0.662702	-2.28088	-4.58051	-2.71596	-3.51848	0	-1.26242	-3.04038	-4.23328	-0.987267	-0.601239	0	-0.684675	-2.32022	-2.55402	0.564199	0.929929	0	-1.94552	-2.24254	-1.80002	-2.06592	-4.11242	0	-1.95524	0.390921	-4.30346	-3.15707	-2.08483
loc711062	0	-0.0655883	-0.0693211	-0.0843493	0.58852	1.20865	0	-0.0433926	0.118911	1.44527	-0.0531211	0.242104	0	1.43098	-0.0360693	1.24361	0.843726	0.62036	0	1.69467	1.80072	1.35479	2.68806	0.515641	0	2.51315	2.80072	2.94781	-0.0418949	0.0490283
loc711158	0	-0.233512	0.493509	2.05409	1.23714	1.27611	0	1.30169	2.31444	4.62553	3.97522	3.79736	0	1.30694	2.5408	5.01336	5.37999	3.69381	0	-0.98709	-1.13233	0.369689	-1.29782	3.55755	0	3.10979	0.79946	3.71644	3.84976	3.51508
loc711170	0	-0.0480931	-0.068674	0.0468032	-0.0440119	0.1805	0	0.0236579	0.0581132	0.395273	3.95072	4.27077	0	-0.0728256	-0.0278017	0.0658114	0.13296	1.76527	0	0.0695831	-0.0157624	1.28101	5.45768	6.15948	0	-0.0728256	-0.00779173	1.6397	3.16705	3.86478
loc711179	0	-0.0648378	2.30796	3.34487	3.54994	4.39518	0	0.50386	1.85978	4.44412	5.78481	5.40653	0	-1.30976	1.54351	2.80421	3.783	3.91786	0	-4.78442	-4.58627	1.17383	0.247292	3.35039	0	1.58225	0.22768	3.72785	3.92895	5.29841
loc711202	0	2.0302	3.06508	1.8101	0.724373	-0.143477	0	0.631624	2.31241	1.76171	1.05474	0.337466	0	2.61196	3.46404	1.50592	0.696548	-0.34518	0	3.24829	3.72078	2.35127	0.931367	-0.918952	0	1.79402	0.548015	2.20346	1.23316	2.53088
loc711234	0	0.3618	-0.603106	-1.05762	-3.39706	-4.6027	0	-0.0368374	-0.161464	-1.30138	-3.0549	-5.8082	0	0.139201	-0.0416919	-1.75567	-3.50957	-5.77794	0	0.0425848	0.46442	-0.972154	-2.10046	-5.55175	0	-0.413429	-0.0667251	-1.31564	-4.50357	-6.99417
loc711274	0	-0.0268709	-0.12735	-0.696467	-0.987939	-0.0321502	0	0.773649	-0.58912	-1.2816	-1.21468	-1.77519	0	-3.22546	-2.65423	-1.36122	-1.91758	-3.43079	0	-4.35184	-5.15746	-2.52069	-3.86211	-1.17877	0	-0.51374	0.394323	-1.08187	-2.09905	-0.877795
loc711320	0	0.055299	0.180082	-1.40362	-1.94221	-1.53411	0	0.19278	-0.576154	-2.82026	-3.35385	-3.00557	0	-1.42837	-0.968811	-3.61499	-4.00015	-4.34502	0	-3.9218	-5.40946	-4.11011	-5.5499	-2.31007	0	0.207535	0.325538	-1.56031	-2.95566	-2.73047
loc711323	0	-0.108071	-1.41793	-2.3075	-3.56266	-2.56538	0	-1.06957	-0.600552	-2.31732	-2.40188	-2.25384	0	-0.997162	-0.593189	-3.2335	-3.95771	-3.92255	0	-0.192259	-0.650464	-4.20589	-4.15125	-0.787069	0	0.627263	0.998443	-0.941674	-2.846	-1.05505
loc711365	0	0.0607746	0.0279432	1.99057	2.99198	2.74792	0	-0.0634454	-0.0575622	1.71688	5.10271	4.15353	0	-0.00565281	-0.0361872	1.59807	1.44625	1.939	0	-0.0556046	-0.00943445	1.22997	1.32981	1.77447	0	0.0607746	0.106916	2.16004	3.13237	1.45584
loc711435	0	0.41775	-0.613329	-2.0484	-2.09763	-1.39445	0	-0.0104589	-1.10812	-2.79936	-0.911776	-2.41735	0	-0.938332	-1.30878	-3.53079	-3.73152	-3.12707	0	-2.78694	-3.90058	-4.19416	-4.07522	-3.81412	0	-0.467552	-0.0302397	-2.09729	-2.32815	-4.19199
loc711504	0	-0.595901	-0.740774	-2.51488	-5.25753	-3.325	0	-0.133322	-0.591999	-4.27658	-4.55177	-5.10553	0	-0.739485	-1.18931	-4.3625	-5.14087	-4.87028	0	-2.03424	-2.79122	-3.78499	-5.16759	-5.24493	0	1.16096	1.35726	-3.29667	-3.03221	-5.23659
loc711540	0	0.972867	2.57175	3.67499	3.72202	2.67821	0	0.686235	2.74848	3.46991	3.19562	2.54046	0	1.18553	2.81661	2.70431	2.04944	0.717991	0	3.1648	3.66423	3.44947	4.44975	-0.623946	0	1.78923	0.915942	2.42779	-0.304988	-2.70868
loc711668	0	-0.215817	-0.855516	-1.75692	-1.17124	0.277271	0	0.455328	0.0534139	-1.02132	0.55544	0.112184	0	-4.07185	-2.1308	-3.61903	-2.92702	-3.26238	0	-3.85292	-4.57839	-3.29263	-4.48242	-1.72489	0	-0.349263	0.0653169	-1.12537	-0.520914	-0.511045
loc711678	NA	NA	NA	NA	NA	NA	NA	NA	NA	NA	NA	NA	NA	NA	NA	NA	NA	NA	0	-2.34209	-1.8838	-4.50034	-7.32549	1.99565	0	-4.9517	-5.13235	-1.85359	-1.3607	2.08693
loc711788	0	-0.139726	-0.498176	-0.0569812	-0.681431	-0.520596	0	-0.0817843	-0.534411	-0.389684	-1.66355	-1.90611	0	-1.82868	-0.999256	-0.399742	-1.22379	-3.5981	0	-6.62966	-5.56092	-2.94371	-5.54865	-1.66854	0	-0.51898	-0.0865059	-0.650664	-1.5405	-2.87133
loc711803	0	-0.912112	0.805745	2.60848	1.92051	-0.42841	0	0.577377	1.58436	3.42806	2.35621	-0.135454	0	2.89741	3.07382	3.30899	2.90162	2.45909	0	1.64989	2.20585	1.0115	3.01414	1.74083	0	1.44507	-0.440308	2.14223	1.34612	-0.102589
loc711889	NA	NA	NA	NA	NA	NA	0	0.597253	0.922214	1.77556	2.92666	0.645479	0	0.624712	0.630034	3.59163	2.03104	4.29703	0	2.98477	3.76457	1.89659	4.47978	5.03461	0	0.78267	0.34148	2.20083	0.908886	0.760816
loc711891	0	-0.707999	-0.622754	-3.93882	-2.87987	-2.91849	0	0.171381	-0.420884	-1.66118	-2.898	-2.63106	0	0.309213	-0.257272	-1.65611	-2.53515	-3.33787	0	-2.20632	-2.17681	-4.34872	-6.58351	-3.31796	0	-0.513761	0.210122	-2.35918	-3.47309	-4.04287
loc711908	0	-0.994731	4.38042	7.62052	7.15864	5.94743	0	3.69416	6.29589	8.25463	7.55122	7.69081	0	4.43513	6.88838	7.99509	7.63582	6.44958	0	2.7911	4.00555	6.67319	3.50837	6.80914	0	3.46396	1.24558	7.87874	6.70802	6.269
loc711948	0	0.0723924	-0.223689	-3.13273	-3.4984	-3.10885	0	-0.273223	-1.04593	-2.83867	-3.59066	-4.55876	0	-0.215505	-0.342576	-1.78317	-1.65103	-2.47229	0	-0.346351	-0.568652	-3.41674	-3.69034	-3.52458	0	-0.6377	-0.173454	-2.53536	-3.65064	-3.2461
loc711959	0	-3.12193	-2.54901	-4.07939	-4.21097	-4.28963	0	1.4425	0.428527	-1.77954	-3.70664	-4.23023	0	0.291815	-0.565122	-1.6563	-3.74557	-4.13962	0	-3.8625	-3.25566	-2.27704	-4.12914	-4.20333	0	-0.67663	0.496228	-2.14494	-4.242	-4.16576
loc711970	0	0.478649	-0.549601	-0.902151	-0.371392	-0.452591	0	0.428431	-0.0394826	-1.24488	-0.70263	-0.916056	0	-3.17923	-2.80724	-2.39245	-4.16445	-4.76413	0	-5.00629	-5.67219	-3.83426	-5.05623	-2.59392	0	-1.34447	-0.780615	-1.34513	-1.46261	-1.78314
loc712017	0	-0.0329689	-1.10752	-3.15257	-4.41085	-4.11279	0	-0.367362	-0.371662	-2.79417	-4.9895	-4.01111	0	-0.169165	-0.625205	-2.75308	-4.25539	-3.93614	0	-0.176264	-0.58726	-3.79334	-6.32267	-4.07964	0	-0.152413	-0.0555163	-2.88655	-5.09603	-3.84582
loc712255	0	0.959823	-0.0482314	1.04036	-0.0452058	1.34197	0	0.931946	0.546505	0.828365	1.01519	1.31725	0	2.94912	1.84221	3.0406	2.17597	4.18491	0	5.45838	3.96296	1.35028	3.21511	-0.495599	0	-1.94782	-0.957269	-1.39807	0.574777	0.253977
loc712265	0	0.30283	-0.382585	0.262198	2.21806	3.09081	0	0.253965	-0.489283	0.575057	4.19689	4.33502	0	0.143165	-0.00298826	0.755196	2.54293	3.87813	0	0.793706	0.891286	1.27889	5.87645	4.78272	0	-0.448766	0.110519	1.52808	3.45846	3.64434
loc712369	0	-0.212918	-1.37191	-3.41132	-3.34633	-1.34719	0	-0.902344	-2.03471	-3.44113	-4.47057	-4.70523	0	-0.325522	-1.05087	-2.30501	-2.63004	-3.7057	0	-2.75462	-2.81135	-3.4384	-1.6276	-4.78362	0	-1.55783	0.217865	-3.04803	-4.76743	-4.85878
loc712401	0	0.0195192	-0.106053	-0.809017	1.43946	2.86723	0	-0.180875	-0.345297	0.861347	4.13965	3.76474	0	0.232427	-0.430668	0.447755	2.18186	3.18302	0	0.658039	0.152895	0.368825	4.06555	3.53009	0	-0.438156	-0.321743	1.3156	3.60453	2.61035
loc712494	0	0.119707	-0.0296709	-0.0073607	0.660064	1.07744	0	1.11971	2.05221	2.14363	4.38227	4.02727	0	-0.033423	1.32706	0.0109711	0.913477	1.99786	0	0.0326662	-0.0485299	-0.0402649	-0.171302	1.23336	0	0	0.0610946	1.5692	2.81	3.40883
loc712570	0	0.00784549	0.360948	-0.743884	-1.48244	-1.59745	0	0.26419	-0.552162	-0.912886	-1.85729	-3.2165	0	-0.357351	-0.725159	-1.2657	-2.22946	-3.21066	0	-2.99129	-3.20487	-3.65712	-5.67746	-5.30498	0	-0.166658	-0.00207747	-1.16698	-2.13015	-4.38377
loc712602	0	-0.0883438	-0.027401	0.976105	0.416309	-0.0487275	0	1.72736	1.59106	2.04464	2.84336	1.75721	0	-0.0846868	1.38104	1.00041	1.99033	-0.0647923	0	-0.0629372	-0.027401	0.607701	-0.117939	-0.0379703	0	1.74596	1.38236	3.19087	1.7216	4.82537
loc712627	0	2.22191	1.98353	1.37361	0.185136	1.59294	0	2.5697	2.91293	3.86139	4.7314	5.81334	0	3.63712	3.58377	3.83228	4.01496	5.98999	0	4.50482	3.64099	2.98935	1.8979	4.9598	0	0.710214	0.174782	2.56613	5.30813	8.08743
loc712661	0	1.24672	2.61403	3.13846	3.64054	3.35193	0	1.81535	3.067	3.42586	3.47866	3.7509	0	1.29796	2.71909	3.11433	2.9908	3.19588	0	1.12898	1.94274	2.73618	2.95033	3.39547	0	2.21546	0.0524126	2.97809	4.17869	3.74124
loc712676	0	-4.10683	-3.05882	-5.24723	-5.84822	-5.83492	0	1.58706	1.23164	-0.0608673	-2.7653	-3.4102	0	1.06621	0.960177	-1.04678	-3.42274	-5.66863	0	0.596343	-3.86443	-3.41046	-5.68818	-5.80847	0	-1.43836	-0.193845	-1.89116	-5.79482	-5.86036
loc712708	0	-0.3912	-0.0939742	-0.612077	-0.943073	-1.9654	0	-0.364393	-1.43234	-1.8382	-1.66967	-1.12894	0	-0.0459951	-0.412347	0.272366	-0.141293	-1.2476	0	0.668207	-0.175789	-2.49911	-0.134399	-1.42208	0	-4.40833	-2.19867	-2.0135	-2.53422	-2.95371
loc712923	0	0.137929	-1.36352	-1.55282	-1.75029	-1.27372	0	-0.282611	-1.86615	-2.45686	-2.11014	-2.17861	0	-0.740492	-1.681	-2.65144	-3.61657	-4.71111	0	-2.25173	-4.74264	-3.51247	-3.55864	-1.54095	0	-0.655806	0.692842	-1.61415	-2.96312	-2.05779
loc712927	0	0.649459	0.921028	-1.23359	-4.48911	-3.59838	0	0.140688	-1.68086	-4.1258	-5.27526	-5.08701	0	-0.667037	-1.8342	-3.24369	-4.75584	-4.52616	0	-1.40433	-1.97055	-3.43908	-4.88316	-5.02249	0	-0.722088	-0.234677	-2.48346	-5.73125	-6.58751
loc712949	0	0.107381	-0.749296	-1.20264	-1.7184	-1.70818	0	-0.0660281	-1.11406	-2.55087	-2.1286	-3.08112	0	-1.78199	-1.10336	-3.09777	-3.63605	-3.62195	0	-2.23067	-3.42529	-3.62811	-3.54955	-3.47516	0	-1.01331	0.173036	-2.66777	-3.51641	-3.56104
loc712972	0	-0.142592	0.0855431	-2.54631	-2.37963	-2.63769	0	0.512799	-0.129886	-2.19248	-2.5789	-3.59071	0	-1.37315	-1.58977	-3.12039	-3.57805	-3.37897	0	-2.08291	-2.82032	-2.11992	-2.69589	-3.55728	0	-0.195531	0.150478	-2.50276	-2.7537	-3.704
loc712992	0	-0.0079432	-0.00396335	-0.00396335	-0.0239733	0.115479	0	0.110596	0.287153	2.58352	4.67808	5.80814	0	-0.0483575	0.276846	0.634318	3.23367	4.66844	0	2.6079	0.587608	0.907202	2.81583	5.056	0	-0.0524619	-0.0483575	-0.0505848	2.65859	5.1285
loc713001	0	0.0696923	-0.366593	-0.699483	-0.413814	-0.732449	0	0.37737	0.0360639	-1.00783	0.0453157	-0.665737	0	-2.28371	-1.1656	-1.11369	-1.39382	-1.94838	0	-4.83217	-7.27607	-2.73886	-4.46392	0.340158	0	0.683768	0.888449	0.362328	0.178843	0.0576591
loc713011	0	0.199677	-0.4968	-2.48532	-4.85805	-3.13323	0	0.356317	-0.355104	-2.22415	-4.43181	-5.80002	0	0.011195	0.265697	-2.58967	-4.1288	-5.19049	0	-0.125094	0.637205	-0.881072	-3.60746	-3.62517	0	0.131491	0.649828	-1.54576	-4.65886	-6.17493
loc713014	0	-0.584266	-1.58892	-1.68925	-1.1003	-1.49041	0	-0.327127	-0.568354	-2.22237	-1.96183	-0.736991	0	0.292651	-1.60768	0.661558	0.489252	0.143669	0	1.70706	0.948034	1.40832	2.16224	2.14707	0	-2.54486	-2.54486	-2.184	-1.63441	-2.58148
loc713039	0	0.056876	-0.297928	-2.51942	-3.12577	-2.76115	0	-0.456001	-0.735988	-2.80031	-4.27538	-4.29332	0	0.0364922	-0.511536	-2.64501	-3.55629	-2.84118	0	0.213266	0.372689	-2.70416	-2.11858	-2.71099	0	-0.498478	-0.19864	-3.12882	-4.73426	-5.2728
loc713160	0	2.91114	3.17674	1.97882	-0.303635	-1.55751	0	1.51465	0.3975	0.976666	-0.195961	-0.703338	0	2.90773	3.14445	3.03914	1.19723	-1.544	0	2.45852	2.59916	0.494218	-1.57162	-3.10369	0	1.23506	1.00979	0.132605	-1.24109	-0.107632
loc713166	0	0.391807	-0.34118	-1.29531	-1.16113	-1.0077	0	0.406368	-0.673036	-1.95284	-2.3739	-2.69178	0	-0.630046	-1.76282	-1.19926	-1.88972	-2.55213	0	-2.57916	-2.91677	-3.41494	-4.74464	-5.8521	0	-0.609943	0.207542	-1.98263	-3.63104	-4.66582
loc713182	0	-0.125898	-0.3386	-0.378425	-0.457168	-0.375431	0	0.675775	0.225893	0.0193617	0.570345	-0.62752	0	-2.76364	-2.8014	-1.41694	-2.13644	-3.25694	0	-5.2571	-5.64037	-3.52399	-6.60635	-1.99459	0	-0.255166	-0.368722	0.0579813	-0.737395	-0.448947
loc713184	0	-4.20275	-2.34564	-5.81062	-5.63798	-5.81687	0	0.336769	0.389359	-0.991401	-3.26941	-4.64523	0	-0.378022	-0.113714	-1.78287	-4.20018	-5.83321	0	-3.52501	-3.71981	-3.90079	-5.76253	-5.86884	0	-1.37472	0.0320295	-2.0119	-4.86833	-5.85196
loc713188	0	0.466396	-0.85718	-1.25311	1.449	1.42298	NA	NA	NA	NA	NA	NA	0	-1.11199	-1.69614	-0.251302	-0.923606	0.371381	0	6.69645	5.24374	2.07819	0.557857	2.4201	0	-2.25311	-2.31215	-1.61867	-1.89707	-1.52703
loc713219	0	0.0590462	-0.000264565	-2.93641	-2.92766	-1.88762	0	-0.63954	-0.516523	-2.38596	-4.39745	-3.29405	0	-0.275144	-0.189264	-3.16111	-4.76421	-3.82779	0	-0.108328	-0.294453	-3.44174	-2.93136	-1.73366	0	-0.117483	0.242803	-2.38578	-5.18119	-2.30577
loc713222	0	-1.04417	1.27198	3.52422	2.49889	0.510543	0	1.38249	4.33383	4.86204	3.50939	2.02385	0	2.69755	4.51117	5.11775	4.4193	1.93155	0	-0.538727	2.21251	3.39731	1.44877	0.468931	0	4.39435	1.70792	4.61144	2.58604	1.14135
loc713232	0	0.112332	0.031737	-0.331223	0.504588	0.834628	0	-0.211646	-0.485726	0.627824	2.01095	1.6988	0	-0.453795	-1.13548	-0.9972	-0.303446	0.746954	0	-7.53069	-4.53582	-3.85413	-0.448335	2.25942	0	-0.466895	-0.0604371	0.954584	2.32434	2.67009
loc713350	0	-1.20707	-1.23109	-3.22381	-4.02653	-3.10015	0	0.30338	0.0431202	-1.07967	-1.82741	-2.93146	0	-0.129806	-0.381701	-1.88801	-3.24972	-3.95084	0	-4.91355	-5.00641	-3.77416	-4.95923	-4.59838	0	-0.801823	0.555137	-1.70098	-3.88729	-3.50508
loc713365	0	-0.296549	-1.50543	-2.02977	-3.62796	-2.98422	0	-0.167437	0.110665	-2.08858	-3.23755	-3.3315	0	-0.488132	-0.616659	-2.58709	-4.25453	-4.78419	0	-0.483123	-0.623875	-2.91384	-5.29465	-2.53325	0	-0.453612	0.0170959	-1.93447	-4.27629	-2.24462
loc713404	0	0.331102	-1.04101	-1.97341	-2.21474	-2.22106	0	0.465831	0.0810354	-1.13832	-1.55288	-1.15951	0	-2.42846	-2.41976	-3.20894	-4.05751	-4.40903	0	-1.51394	-1.47383	-1.44123	-2.84808	-1.28845	0	0.491484	0.413189	-0.601664	-1.76665	-1.14782
loc713436	0	-0.964458	-1.71865	-0.434098	-0.353032	0.265388	0	0.0342857	-0.562225	0.124502	1.29823	1.88126	0	-4.41338	-2.19255	-3.39973	-0.876605	-0.0559297	0	-5.89388	-5.92874	-2.95588	-5.22108	2.31616	0	-0.675556	-0.463968	-0.72909	0.519888	0.767816
loc713440	0	-0.371499	2.00194	3.08301	2.45034	2.43396	0	0.614259	2.70935	4.18075	3.76004	4.99476	0	1.31659	2.87227	3.4717	3.41065	3.83712	0	1.73837	2.06902	2.9738	0.697352	4.31825	0	1.33779	-0.218287	4.42071	4.77544	5.73093
loc713469	0	-0.936708	-0.259619	-0.904486	-1.18699	-1.48872	0	0.205232	-1.28134	-2.19145	-2.47097	-2.69328	0	0.367016	-0.594474	0.531786	0.338094	-0.875143	0	1.30434	0.914516	0.0868473	0.802279	-0.145332	0	-4.3413	-1.69471	-1.59733	-0.815544	-4.858
loc713476	0	-0.880163	-0.472673	1.17631	1.7969	0.988734	0	0.0923701	0.280005	3.46468	3.85213	2.58437	0	1.23291	0.775931	3.58049	4.31163	3.37249	0	1.46986	1.73395	2.75669	2.44611	1.77564	0	0.468861	0.0840271	2.5178	2.51979	1.82192
loc713512	0	-0.0560995	-0.602412	-0.37808	-0.348628	-0.474391	0	0.475264	-0.108733	-0.0315664	0.24762	0.066442	0	-3.35695	-2.5927	-0.941981	-1.23077	-2.63553	0	-3.52074	-5.28721	-1.69523	-3.45775	-1.21222	0	0.0225832	0.378859	0.710719	-0.530124	1.26707
loc713567	0	-0.380652	0.00783434	-0.0372954	-0.199978	-0.767938	0	0.232135	-0.275383	0.000174801	-0.89514	-1.50784	0	-1.94749	-1.52381	-0.305506	-1.31197	-3.43969	0	-5.2199	-5.34896	-2.60768	-5.36838	-4.02088	0	-0.477348	-0.0662356	-0.309684	-0.300281	-1.98522
loc713598	0	-0.569478	-1.67732	-4.43321	-4.42159	-4.38989	0	0.601249	-0.651754	-2.8293	-4.01763	-4.1043	0	-0.887005	-1.54958	-3.49073	-4.01047	-2.70963	0	-1.08508	-1.44346	-2.6973	-2.21444	-3.59345	0	-1.5978	0.492863	-3.99481	-3.71456	-4.37977
loc713604	0	1.91329	3.83962	2.85724	1.802	0.870994	0	4.42539	5.85968	4.01231	4.12654	3.79509	0	2.26248	3.01924	2.51471	2.2047	1.66753	0	2.84651	0.702904	1.48005	-0.397335	0.749733	0	2.38068	1.02647	4.6711	3.89568	5.26018
loc713731	0	0.497095	-0.584201	-3.68052	-2.46578	-2.27256	0	-0.0542613	-0.713185	-3.4316	-4.58251	-4.71785	0	0.202211	-1.01138	-2.67021	-3.43986	-3.29599	0	0.492588	-0.120181	-3.38665	-0.978409	-4.89903	0	-0.340075	0.282933	-3.57001	-5.47108	-5.98501
loc713894	0	-1.34269	0.728721	5.44925	6.49703	4.22984	0	0.39998	-0.203402	4.75531	5.02386	1.23212	0	0.415898	2.37685	4.83337	5.62766	4.13375	0	-1.32847	-0.203238	3.87855	4.22769	4.37088	0	1.70257	0.559434	4.70926	7.10242	6.82212
loc713919	0	-0.334652	-0.263104	-2.69768	-4.21938	-3.06184	0	-0.286595	-0.442091	-2.16494	-3.82034	-4.50892	0	-0.0792943	-0.334734	-1.85627	-3.40387	-3.28134	0	-0.708047	-1.17993	-2.14087	-3.96105	-1.78179	0	-0.481399	-0.0924279	-2.28714	-4.21273	-3.08915
loc713946	0	-0.398579	-0.307965	-3.89582	-3.49633	-3.40709	0	-0.451073	-2.01626	-5.22786	-6.33874	-7.3043	0	-0.474253	-1.8147	-3.65166	-5.28339	-7.65665	0	-0.675051	-1.75523	-5.2334	-4.41508	-7.41654	0	-1.47171	-0.252007	-5.07411	-6.12621	-8.27015
loc713951	0	-0.476099	-0.00180219	-1.30711	-1.42233	-0.389717	0	-0.0261953	-0.427825	-1.47625	-1.19427	-1.48616	0	-1.07115	-0.946012	-1.68973	-1.40456	-2.41589	0	-4.9249	-5.90716	-4.03389	-6.31439	-2.34908	0	-0.599167	-0.0935715	-1.4189	-1.28686	-2.54264
loc713994	0	0.0293822	-0.762681	-2.02242	-2.96007	-3.29805	0	0.0881896	-0.628221	-1.29495	-2.72477	-2.55171	0	-1.6958	-1.78186	-2.37796	-2.54742	-3.40648	0	-1.04836	-0.680929	-3.6389	-7.15394	-6.30199	0	-0.837989	-0.196986	-1.1003	-2.49805	-3.06187
loc714004	0	0.111666	0.735086	-2.69545	-1.99448	-2.00453	0	-0.0867202	-1.19075	-2.0658	-4.24457	-4.8384	0	-0.650433	-0.315332	-1.72988	-3.50569	-4.90135	0	-4.73337	-4.36808	-3.45479	-4.95984	-4.81234	0	-0.960608	-1.52893	-3.11226	-3.7899	-4.94763
loc714050	0	-0.831375	-0.525668	-1.56881	-2.89431	-3.77921	0	0.181868	0.228405	-0.801386	-1.91735	-3.57446	0	0.962564	0.330571	-0.582661	-1.14342	-3.12754	0	0.82455	-0.147561	-1.30624	-2.28168	-4.32291	0	-0.40391	0.252882	-1.22005	-3.57641	-5.2298
loc714099	0	-0.806464	-0.530245	-2.17115	-3.73943	-2.88804	0	-0.22382	-1.04754	-3.16557	-3.59	-2.91371	0	-0.475704	-0.938247	-3.34695	-3.11356	-2.0545	0	-1.7386	-1.73446	-2.42621	-3.18915	-2.62166	0	0.390896	0.504653	-3.14212	-3.61884	-3.88592
loc714161	0	0.291472	1.5723	1.3489	1.24936	0.401845	0	0.600157	1.89865	2.45563	2.26752	0.753343	0	2.98268	3.35796	3.29878	4.13531	2.34744	0	2.23801	1.26561	-0.441655	0.535669	1.03865	0	-0.423689	-0.439809	1.20599	0.640127	-0.368648
loc714182	0	-0.203826	1.23541	-0.225685	0.502443	-0.266464	0	0.880443	1.13871	-0.207669	3.44281	4.50244	0	0.619454	1.38355	1.72198	1.19891	2.79562	0	3.16085	1.85897	0.28431	1.47334	3.35038	0	-0.26287	-0.312689	-0.24995	3.47384	2.74089
loc714191	0	-2.08599	-1.28937	-4.06946	-3.12177	-3.72914	0	0.0276424	-0.554066	-1.44648	-2.42773	-3.14975	0	-1.38908	-1.55109	-2.77659	-3.61399	-4.08184	0	-3.99341	-4.02893	-2.8692	-4.01303	-3.89908	0	0.180414	0.473804	-1.64003	-2.97577	-4.09852
loc714282	0	-0.0583981	-0.0378172	-0.0215613	0.163994	0.890055	0	1.77245	1.54428	4.716	5.19726	1.82958	0	0.0378172	0.0532472	4.23633	4.4636	0.578579	0	-0.0583981	-0.0542584	2.28464	0.0300399	-0.00948851	0	-0.0256082	-0.0135016	1.38658	1.53254	-0.0667134
loc714321	0	0.552529	0.822946	2.13355	1.13265	-0.196669	0	0.402466	2.65503	3.01487	1.44849	1.73716	0	0.74439	2.08335	2.98472	1.87998	1.16437	0	0.928108	1.56517	0.616797	1.08206	1.70438	0	1.66158	0.376295	2.00208	0.762291	0.243741
loc714398	0	1.84275	2.29693	1.25794	1.53227	1.06822	0	2.41226	3.00332	1.4669	2.23042	3.1161	0	1.11452	1.52943	1.53775	0.616736	1.25403	0	1.34052	0.50145	0.205774	-2.32931	0.932172	0	2.36975	0.902293	2.00783	2.35722	3.77538
loc714399	0	0.352522	-0.209356	-0.0978481	2.01671	3.24809	0	0.0276828	0.214298	-0.0491595	4.53753	5.83211	0	-0.138149	-0.00548411	0.024035	3.69639	5.95728	0	-0.117858	-0.15873	-0.0588961	2.48579	3.21811	0	-0.188046	-0.183821	-0.188071	4.3215	5.07891
loc714404	0	-0.526089	-1.82947	-1.19229	-2.04097	-1.73942	0	-0.0647652	-0.823175	-0.639024	-0.279065	-0.708002	0	-2.2528	0.865784	-0.824158	-0.705754	-1.40177	0	-0.401635	-1.71045	-0.702582	-1.48294	-1.66072	0	-2.87264	-2.81887	-1.92545	-1.6603	-2.89102
loc714422	0	0.370708	1.65924	2.44817	3.0026	2.09544	0	0.477088	1.99731	2.81521	2.90843	1.75883	0	1.98257	2.43003	3.87258	3.82738	3.06702	0	2.71982	3.28188	4.1365	4.94054	2.55131	0	1.95862	-1.38713	4.1619	3.43782	3.38683
loc714517	0	-4.08426	-1.87905	-3.56359	-4.04494	-3.08598	0	1.11987	1.01107	-0.570145	-1.28958	-0.408346	0	-1.01362	-0.834234	-3.66325	-2.07799	-4.4896	0	-4.54336	-3.60301	-1.54975	-4.51085	-3.61256	0	-0.636223	0.518747	-0.0234117	-1.843	-1.68424
loc714549	0	1.76482	3.37094	4.19646	4.50273	3.98745	0	0.378704	2.78778	4.40149	4.3484	3.81523	0	2.27945	3.89736	3.73324	4.18006	3.4164	0	2.75439	4.2651	4.01303	4.96713	3.48291	0	1.12749	0.616179	4.19574	3.42846	4.71028
loc714613	0	0.0367756	-0.392008	-1.91676	-3.22478	-3.71107	0	0.751939	-0.0122646	-1.21075	-3.39155	-4.66865	0	-1.31511	-1.18994	-1.91166	-3.47082	-5.39523	0	-3.78606	-3.79663	-3.83763	-6.08071	-5.92632	0	0.074962	0.582376	-1.24597	-3.94739	-5.20083
loc714654	0	-0.280917	-0.405585	-1.24962	-1.93708	-0.923279	0	0.317401	-0.223966	-1.27683	-1.85266	-1.93754	0	-2.21895	-1.27757	-1.77714	-1.95913	-3.55576	0	-4.2823	-4.01133	-3.89618	-5.86938	-1.42623	0	-0.737816	-0.0261594	-1.53403	-2.58172	-2.11101
loc714671	0	0.0106999	0.0561704	0.605107	0.547488	0.925287	0	-0.107742	0.0868625	-0.075272	0.132332	0.356591	0	0.249246	0.0423315	0.861064	0.662773	0.70845	0	-0.0584463	1.08852	1.45154	1.71932	0.552378	0	2.57178	0.381538	1.19785	1.15411	6.04748
loc714724	0	-0.0211016	0.192128	-1.13862	-3.71936	-2.69112	0	0.156591	0.20691	-0.867601	-3.68457	-5.16007	0	-0.381695	-0.322633	-1.23604	-3.2097	-4.61291	0	-0.440458	-0.629187	-1.61471	-4.49305	-5.61163	0	-0.302863	0.0218451	-1.34338	-4.26007	-5.69091
loc714751	0	6.07288	6.49387	7.87403	7.26781	5.8389	0	8.39862	8.99365	8.251	7.46087	7.22544	0	7.55685	6.56931	6.85366	5.72062	5.24441	0	2.06	2.20324	3.09895	3.63981	4.41258	NA	NA	NA	NA	NA	NA
loc714776	0	0.356437	2.80326	-0.544961	-0.966658	-0.750593	0	0.336626	1.65807	1.3392	-1.57284	-2.41177	0	0.847475	2.68708	3.49596	-1.20523	-3.09679	0	1.95446	-0.0245443	0.217897	-2.74224	-2.47921	0	2.42554	0.573101	-0.122469	-3.04653	-3.07852
loc714885	0	2.37041	4.7762	4.17276	5.01468	4.19621	0	2.84351	4.20267	4.63656	6.35908	6.36386	0	1.99882	3.80199	4.54851	4.41231	6.24699	0	3.15277	-0.761919	2.16183	0.992013	3.0485	0	1.62208	0.00180902	4.28357	6.26343	7.11732
loc714890	0	-4.31979	-2.37794	-4.5553	-4.41171	-4.41171	0	0.0825018	-0.757873	-1.39018	-3.84734	-4.31268	0	-0.490215	-0.0741132	-2.44629	-3.02018	-4.37825	0	-3.83182	-4.30561	-3.43522	-4.53448	-4.57218	0	-1.42219	0.267843	-2.09248	-4.40793	-4.58925
loc714909	0	-9.61051	-7.70288	-5.89382	-3.23292	-4.69311	0	-0.391452	-4.62412	-9.48055	-9.67337	-9.57371	0	0.931954	0.249527	-0.403373	-9.65403	-9.42272	NA	NA	NA	NA	NA	NA	NA	NA	NA	NA	NA	NA
loc714997	0	1.00647	2.22343	2.42375	3.55254	3.203	0	0.979	3.01002	3.55996	3.52403	3.45924	0	2.23437	3.57501	3.23256	3.74054	3.27301	0	3.88712	5.1721	4.42042	5.19273	2.69993	0	1.55869	0.304904	2.98314	3.09911	3.81437
loc715159	0	-0.0863387	-0.0901303	-0.200554	2.57543	0.7524	0	0.0230087	0.590081	2.28398	3.15167	3.21921	0	-0.233721	0.547028	3.7938	4.03341	2.02082	0	-0.250595	1.47187	3.01559	3.43244	5.83899	0	-0.271969	-0.271969	2.42798	3.01197	2.58853
loc715168	NA	NA	NA	NA	NA	NA	0	5.90465	5.72553	-2.09619	-3.8403	-3.85011	0	-0.756172	0.294947	-0.482787	2.49254	0.872546	0	5.9863	6.85631	1.37121	-0.939548	-3.34622	NA	NA	NA	NA	NA	NA
loc715189	0	-0.563038	-0.579929	-1.92119	-1.58766	-1.46159	0	-0.32059	-0.552673	-1.42965	-2.09311	-1.48865	0	-0.862192	-1.4499	-1.33581	-0.971801	-0.154149	0	-4.34838	-4.22224	-4.12818	-6.9187	-5.52619	0	-0.842384	-0.933743	-1.65382	-1.35471	-1.6643
loc715263	0	0.290703	-1.46585	-1.81069	-2.24754	-2.98553	0	-0.00346415	-0.832455	-1.79082	-3.40041	-4.84809	0	-0.82277	-0.491096	-1.75319	-3.40312	-3.55725	0	1.43098	0.545783	-1.83157	-0.35905	-5.80649	0	-0.987594	0.111792	-1.82231	-5.07815	-5.78062
loc715264	0	-0.00901254	-0.0202456	-0.527822	-0.0565862	-0.400896	0	0.516572	-0.411995	-1.06562	-1.81149	-1.48833	0	-3.48111	-2.05174	-1.06891	-1.23049	-3.90914	0	-5.87189	-5.83986	-3.90627	-5.92315	-2.80811	0	-0.102283	0.110183	-0.780474	-1.39026	-1.16606
loc715274	0	0.268651	-0.434008	-1.4019	-2.25762	-2.10966	0	0.227145	-0.387442	-1.62185	-1.82015	-2.09115	0	-2.36067	-2.64158	-1.80645	-2.62918	-4.02276	0	-6.06514	-6.70942	-3.94761	-6.69877	-1.65588	0	0.0630392	0.321826	-0.896078	-2.58645	-1.16953
loc715310	0	1.15365	-0.399029	-1.68926	-1.09071	-1.96172	0	0.125451	-0.0270286	-1.68989	-2.79649	-4.65407	0	-0.074918	0.510917	-1.9295	-3.69706	-3.29534	0	-0.840278	-1.78499	-3.17341	-2.43666	-4.83141	0	-0.355805	0.239311	-2.00509	-3.88956	-4.77361
loc715395	0	0.166969	-0.943644	-2.62372	-2.88858	-1.53533	0	0.215491	-0.816578	-2.27211	-3.17887	-2.87373	0	-0.705042	-1.81249	-1.91202	-2.12886	-2.20672	0	-3.49879	-4.59703	-5.04195	-7.62757	-2.27123	0	-1.15796	-0.299925	-3.19754	-2.77833	-1.80999
loc715462	0	-0.410452	-0.824739	0.803557	1.99286	3.37695	0	-0.142175	0.0480919	2.05192	5.09507	5.24336	0	-1.1273	-1.09439	0.334146	2.15962	2.94047	0	-1.16098	-1.31257	0.725067	0.498988	5.13013	0	-1.2589	0.563431	2.91441	4.40205	4.85356
loc715516	0	0.0311105	0.0311105	2.74715	3.61607	8.09442	0	0.0272582	0.0039257	3.05894	1.85288	1.01952	0	0.170362	-0.0439028	1.90977	1.99007	6.96861	0	0.00784075	-0.277124	0.0649299	0.0233956	13.8483	0	3.30254	1.23191	1.60657	3.59848	3.28369
loc715533	0	0.76905	0.933488	2.60458	2.83841	3.15912	0	0.847869	-0.0616489	2.51607	4.94623	4.82447	0	-1.54078	-0.117396	2.31524	2.73057	2.19051	0	-0.882931	-0.220859	1.00619	-1.24247	2.24368	0	0.049753	0.290761	2.07829	3.12949	4.60892
loc715544	0	0.713567	-0.415641	2.65889	2.86498	2.1414	0	-0.158409	0.490257	3.02563	3.61692	3.53948	0	-1.13414	-0.43097	2.40148	2.93996	2.89161	0	-0.437681	0.311291	2.75798	3.17372	3.25907	0	0.781045	0.485163	3.54129	3.01865	4.46308
loc715559	0	-0.453296	-0.447901	-0.897591	-1.34011	-5.22622	0	-0.122203	-0.233257	-0.490959	-1.31364	-1.9397	0	-3.77874	-3.57732	-3.69406	-4.30033	-3.04001	0	-0.323676	-0.13177	-2.33109	-3.80042	1.0367	0	1.16318	1.15171	0.99065	1.09137	-0.47569
loc715591	0	0.358294	-0.552241	1.36077	2.83372	2.80835	0	-0.52292	-1.14089	2.60134	4.16297	3.73203	0	-1.26053	-0.289865	2.32143	3.3523	3.55636	0	-1.49961	-2.35974	2.32905	3.79998	3.78952	0	-0.172146	-0.0239523	2.6125	3.26709	3.38226
loc715687	0	0.0271847	-0.137912	-3.27369	-2.70587	-1.87592	0	0.0335981	-0.536136	-3.60095	-3.67661	-3.69424	0	-0.926326	-0.667333	-4.00822	-4.12897	-3.86855	0	-4.48924	-6.06666	-4.66422	-7.51694	-4.20508	0	-0.0202547	0.496555	-2.29443	-3.33224	-3.39517
loc715694	0	-3.99702	-1.50506	-5.34145	-2.87174	-4.21921	0	0.575379	0.52347	-0.870934	-2.72108	-3.65825	0	0.9152	0.316648	-1.86928	-2.58837	-4.57741	0	-1.25951	-1.2739	-3.14691	-3.79211	-3.78279	0	-1.08511	0.0565378	-2.04903	-3.90835	-5.45953
loc715743	0	-0.23067	-0.807766	-0.659533	-0.408504	-0.417638	0	0.31979	-0.560441	-0.37928	-0.608782	-0.661304	0	-1.85616	-1.6783	-2.03562	-1.99663	-2.71088	0	-5.75362	-5.19304	-3.08832	-5.27165	-1.76957	0	-0.559494	0.402698	-0.35427	-0.657342	-1.49512
loc715747	0	0.604207	0.559337	0.696521	1.65398	2.1957	0	-0.235787	1.15054	1.40424	3.58456	4.87391	0	1.60496	1.69625	2.05592	2.6266	3.38419	0	1.95371	1.92883	0.956799	2.07336	4.43884	0	1.08987	-0.672257	0.731553	3.21925	4.01565
loc715750	0	0.420442	0.113264	-0.975048	-3.27945	-2.65807	0	-0.00237071	0.305896	-1.7088	-3.83297	-3.34121	0	-0.83343	-1.70353	-2.3496	-2.57771	-4.89841	0	-0.667138	-0.864182	-1.68067	-4.04793	-2.61526	0	0.3529	-0.0898747	-0.348199	-4.0535	-5.34598
loc715797	0	0.964381	1.81341	2.30222	-0.705713	-0.594959	0	2.15168	2.68296	2.88018	2.22222	1.42211	0	4.49176	4.16117	2.58317	3.12198	2.01791	0	1.23804	0.12807	1.01191	-0.599404	-0.504079	0	3.83198	1.80822	2.48789	1.08232	1.21917
loc715826	0	0.0612437	4.76308	4.9246	3.43212	1.86426	0	-0.0521153	0.517289	3.48834	7.11654	7.60934	0	0.107729	2.39979	4.06646	4.54435	4.71914	0	0.55237	0.41977	2.55407	0.121735	0.301693	0	1.29775	0.257971	4.38581	5.00076	6.30405
loc715849	0	3.45276	3.93247	3.05915	0.68281	0.108964	0	0.810884	0.627711	0.0193713	0.0206087	0.0609599	0	0.731328	1.91157	1.36762	0.0896	0.0875809	0	2.02527	0.800093	1.00236	1.45826	0.0243413	0	2.60621	3.71476	1.42359	2.49976	0.89239
loc715854	0	-0.619036	0.609177	1.03329	1.41614	1.53609	0	-0.0178333	1.14992	3.45601	3.27861	2.45481	0	1.72182	1.80803	3.57791	4.20213	3.05205	0	-0.244019	0.370034	1.19203	0.585356	-1.14011	0	1.59673	0.203533	2.41967	2.63151	1.65417
loc715863	0	0.0410186	-1.51753	-0.990477	-1.35261	-0.692355	0	-0.953003	-1.29923	-1.86826	-0.941653	-0.215679	0	-0.385649	-0.75277	-0.40266	0.23238	0.424666	0	-0.133595	0.94743	-1.49264	1.3974	-0.507414	0	-2.88426	-1.95659	-2.74651	-2.34339	0.651516
loc715876	0	-4.66084	-1.96685	-3.18424	-6.84835	-7.09322	0	-0.171596	0.211038	-0.809015	-1.80977	-5.92371	0	0.623152	0.374594	-0.648649	-1.22164	-7.01919	0	-1.7087	-1.94104	-3.66829	-7.24662	-7.0693	0	-0.735375	0.204977	-1.2552	-4.63849	-8.57588
loc715967	0	-0.0782893	0.0898771	1.2844	3.7118	5.03463	0	-0.156783	0.124159	2.29812	5.05727	6.6926	0	0.211566	0.481302	1.8192	6.20175	6.67965	0	0.291944	0.225738	-0.124957	5.70157	6.44648	0	0.476404	-0.0640967	0.975847	4.66865	5.5167
loc716043	0	-0.551445	-0.188664	4.07015	5.47755	5.50447	0	-0.385588	1.28661	5.43368	6.93372	6.99361	0	-0.00370064	2.44085	4.66986	7.0546	7.3691	0	-0.0460004	1.98383	3.64092	4.90692	6.79076	0	1.11785	-0.154531	4.99649	6.9606	7.71496
loc716099	0	-4.09084	-3.95221	-4.0702	-4.11178	-3.97957	0	0.516808	-2.07156	-2.62945	-3.60161	-3.94843	0	2.38508	-0.00729769	0.506196	-1.93253	-4.04361	0	-2.19424	-0.996791	-3.97902	-4.02979	-3.91125	0	-2.346	-0.133297	-3.4186	-4.11603	-4.10337
loc716168	0	-0.0727093	-0.523562	-0.515742	0.283793	2.46861	0	0.535959	0.584547	3.4004	5.66348	6.2216	0	1.17929	0.679094	3.62287	6.18069	5.22833	0	-0.403268	-0.113433	2.4112	-0.0527705	5.45478	0	1.07182	0.303815	2.68526	4.46039	5.40261
loc716195	0	0.578135	0.28802	1.68495	1.37568	0.502214	0	1.33089	0.890384	1.00717	2.19001	1.20181	0	0.0283287	0.0561119	0.154861	0.0480929	-0.0164411	0	0.194687	-0.00409275	1.59574	0.12519	0.0122091	0	1.13825	1.86403	3.46071	2.09901	4.87019
loc716283	0	1.29754	-2.48556	-0.362092	-2.33116	-1.25852	0	1.34714	-0.609365	-0.754156	-0.565528	0.30683	0	-1.78759	-0.611822	-2.75181	-1.59147	-1.01757	0	1.15872	-2.24497	0.445607	-0.0881652	1.6041	0	-2.91492	-2.84813	-2.15077	-0.616077	-2.98495
loc716295	0	-0.712758	-0.368827	-1.07608	-0.502087	-0.888319	0	-0.0170304	-2.06568	-1.40792	-0.855669	-0.829381	0	-3.01932	-3.11297	-2.24217	-3.58806	-4.14335	0	-6.77304	-6.84539	-3.98733	-6.77697	-1.92701	0	-1.41368	0.272806	-0.904932	-1.5471	-0.661
loc716336	0	3.1406	1.06128	0.701721	4.48175	2.41989	0	2.93287	0.866765	4.14369	4.46177	4.31949	NA	NA	NA	NA	NA	NA	0	-0.756794	-1.06833	3.09222	4.18807	3.83071	0	0.524303	3.9835	4.10666	3.48041	-1.15556
loc716381	0	3.51964	3.25471	0.891316	-0.315481	-1.2431	0	2.57237	3.40257	1.15567	0.966584	0.406826	0	4.12873	3.31868	2.0988	0.957789	0.290746	0	3.91336	3.28304	0.241616	-1.01941	-1.2066	0	1.8358	0.553136	1.04509	0.640318	1.13182
loc716388	0	-0.411089	2.4286	-0.317792	2.51764	0.656867	0	-2.56391	-3.33751	1.40299	-0.894312	2.94069	0	-1.1118	-1.04952	-1.06569	-0.56906	-2.46543	0	-3.46769	-3.4857	-0.482149	-3.27998	2.88365	0	2.50686	-0.208689	1.38698	-0.310633	-0.344249
loc716414	0	0.0333128	-0.391137	0.233812	2.54568	3.07473	0	-0.249638	-0.775076	0.941373	6.08911	5.62649	0	-0.503528	-0.768887	0.71361	1.50838	3.85039	0	-0.0454933	0.0374385	1.38798	6.4467	5.10584	0	0.140523	0.538378	2.9053	4.64884	5.73808
loc716435	0	-0.203103	0.234151	-2.11826	-2.90308	-1.80711	0	0.0703038	-0.716319	-1.33553	-3.21416	-4.12413	0	-0.994262	-0.0950511	-3.47633	-3.88301	-3.64943	0	-2.53708	-3.58209	-2.38306	-3.55228	-4.03602	0	-0.227928	-0.00919204	-1.38226	-3.02053	-5.41276
loc716501	0	0.230032	-0.522886	-0.622984	-0.46792	0.0131774	0	0.124228	-1.09411	-0.712629	-0.737595	-0.557549	0	-1.24265	-0.903481	-0.858962	-1.04705	-1.11177	0	-5.89539	-5.14182	-2.93073	-5.95213	-0.620929	0	-0.559318	0.1315	-0.317165	-0.667311	0.279939
loc716648	0	-0.125872	-0.30186	-0.666068	0.099333	0.161641	0	0.515413	-0.907713	-0.696683	-0.693043	0.234984	0	-4.35576	-2.32587	-2.15764	-2.87875	-4.30893	0	-4.33757	-4.29482	-2.29443	-4.46212	-1.43285	0	-0.509447	0.210772	0.222356	-0.180325	0.927947
loc716650	0	1.365	1.96776	2.8113	2.62133	1.51311	0	1.00015	3.83421	3.63777	3.68365	3.47635	0	2.62133	3.99941	3.42688	3.20745	2.84146	0	3.50789	3.65887	3.47523	2.27735	1.07193	0	1.57591	0.0293755	3.9057	3.41063	4.86025
loc716657	0	-2.97181	-1.64183	-0.86378	-1.32859	2.34753	0	-0.881552	0.872653	1.79429	3.44421	5.74241	0	0.930852	1.38169	2.06259	3.81008	5.11017	0	1.34587	1.65011	1.34023	3.94065	5.1291	0	1.41321	0.353642	1.45382	3.56302	4.19294
loc716681	0	0.00206761	1.47776	3.62386	3.43695	4.88281	0	0.0836414	2.30289	4.59927	6.23789	4.47344	0	1.43103	2.96564	6.48009	8.17847	6.60193	0	0.109839	0.128264	3.62914	1.76006	3.94786	0	2.27853	0.037594	3.86915	5.90651	5.40444
loc716765	0	3.55434	4.65786	5.74258	5.74866	3.7012	0	4.86492	7.55201	7.47374	9.65326	9.79262	0	4.59023	4.76	4.24805	6.10214	8.20778	0	5.72757	3.48186	2.64325	1.38122	6.6722	0	1.06826	-0.588486	5.46642	8.87883	11.5131
loc716840	0	-0.0682344	1.12751	1.20603	1.08253	1.23464	0	-0.717737	1.30853	2.86922	2.96602	2.05123	0	1.434	3.11689	3.71034	4.61004	3.29318	0	2.27739	1.89408	2.63835	2.78663	2.23783	0	1.49934	-0.918487	2.60574	1.62494	2.13536
loc717022	0	-0.408593	-0.0957661	-1.16327	-2.55017	-2.7781	0	-0.0423191	-0.29077	-0.969625	-3.48089	-4.03749	0	0.328568	-0.148317	-1.07738	-1.20169	-1.83943	0	0.144967	-0.202615	-1.0294	-2.14964	-3.04393	0	-0.261066	-0.459475	-1.32829	-3.68991	-4.70039
loc717118	0	-0.742678	-0.731594	1.72043	-0.691668	0.598926	0	1.46748	2.86713	4.4892	3.57886	2.4554	0	2.17628	3.26864	4.79445	4.65952	2.29452	0	2.84228	2.2207	2.68109	-0.702448	-0.451487	0	2.43259	0.797079	1.54538	1.56398	1.1753
loc717120	0	1.76374	3.45521	2.57345	1.53007	1.19687	0	1.42889	2.69417	3.09712	2.52859	2.64069	0	2.12062	2.98077	2.68542	2.40649	2.29961	0	1.48492	-0.213308	0.59189	-0.145913	0.526724	0	1.89496	0.546761	3.15427	2.44608	3.16454
loc717214	0	-4.15626	-1.81976	-2.38394	-3.92687	-4.69221	0	0.166956	0.314301	-0.0113775	-0.950485	-2.02079	0	0.467248	0.278507	-0.849974	-0.749831	-2.56434	0	-2.52826	-2.51158	-4.06789	-6.72078	-3.31448	0	-1.06127	0.233512	-1.1964	-2.62481	-3.2571
loc717231	0	1.54442	5.04489	5.57231	5.07077	4.45638	0	2.9375	5.62936	5.9895	5.73529	6.41323	0	3.21075	5.66378	5.66262	5.00262	6.09802	0	4.4265	4.18814	5.04428	3.1789	5.98232	0	4.71723	2.21258	6.2845	7.09311	8.3551
loc717273	0	0.213433	-0.618351	-1.71354	-2.0952	-1.95682	0	0.460445	0.102327	-1.698	-1.527	-1.53927	0	-2.254	-3.00354	-2.77889	-3.53717	-4.10203	0	-1.97166	-3.23882	-2.05175	-3.19948	-1.4698	0	0.546507	0.622111	-0.500409	-1.61576	-1.26588
loc717337	0	0.126071	-0.339173	-0.00682518	-0.174376	-0.391184	0	-0.253716	-0.37772	-0.911934	-0.791591	-0.679588	0	-2.87221	-2.84452	-2.22818	-2.32662	-2.87107	0	-4.9932	-5.76215	-2.43844	-5.11823	0.41313	0	0.164672	0.0558753	0.224534	-1.30719	-0.709974
loc717522	0	1.61085	2.64012	1.56039	1.7423	1.97569	0	0.554715	1.58439	1.71234	2.14227	2.39611	0	1.45776	2.90271	2.1751	1.74167	1.57318	0	1.12608	1.29501	1.70218	0.564425	1.51583	0	2.97578	0.822208	2.87409	2.58505	3.7026
loc717525	0	0.478186	-0.393261	-1.25708	-2.02395	-1.33232	0	0.653865	0.134682	-1.34169	-1.72393	-2.02464	0	-2.22658	-2.72525	-3.65305	-4.00302	-4.59061	0	-1.61306	-4.5501	-3.76175	-4.54217	-4.42093	0	0.110824	0.0833855	-1.03006	-3.68361	-4.63186
loc717575	0	-2.77392	-1.69143	-4.33037	-3.71078	-4.70113	0	0.898835	0.712056	-0.0600845	-1.47748	-2.85143	0	1.02183	0.603426	-0.291476	-0.739636	-3.89803	0	-4.07417	-2.52636	-2.61836	-4.74736	-3.37185	0	-0.289168	0.00492734	-0.875651	-3.80461	-4.73571
loc717581	0	2.36377	2.38562	1.04101	-0.696184	0.117239	0	3.70388	3.74026	2.7476	1.49335	1.95034	0	1.52943	1.68237	1.81614	0.323226	1.08423	0	1.52955	0.314998	0.928651	1.09626	2.79495	0	1.21454	0.372474	2.15141	2.24198	3.39601
loc717596	0	0.619526	0.461177	-2.14672	-3.69672	-2.98632	0	0.870718	0.551057	-1.78565	-3.41468	-2.16667	0	-0.478246	0.555147	-1.82446	-4.55896	-4.55848	0	-0.706771	-2.35239	-2.47176	-5.15993	-2.51761	0	0.803121	-0.219193	-1.28603	-1.06824	0.213239
loc717602	0	-0.779886	1.28209	0.872501	1.3228	1.44516	0	0.124795	3.1667	3.26784	3.17831	2.54125	0	2.00721	2.55173	3.2744	3.23377	3.38052	0	3.61516	3.69811	2.02143	1.89613	2.35553	0	3.21613	0.605683	2.52193	2.76491	4.05255
loc717619	0	0.212532	-0.085536	-0.314061	-0.0791927	-0.15054	0	0.212637	-0.611611	-1.0245	-0.63966	-0.466723	0	-3.20222	-2.30421	-2.77235	-2.73128	-4.70323	0	-4.97951	-4.98337	-2.92471	-5.02258	-2.28264	0	-0.517977	0.104999	-0.842593	-2.01324	-0.657197
loc717633	0	0.0911893	-0.214204	-1.80544	-2.59305	-2.0046	0	-0.375068	-0.564897	-1.47738	-3.27279	-4.5805	0	-0.251094	0.24895	-2.57323	-4.34382	-4.66202	0	-0.345936	-0.559052	-0.84581	-3.13642	-3.63066	0	0.249146	0.584672	-0.855043	-4.08677	-3.48059
loc717637	0	0.0539052	0.530233	0.913224	2.22108	1.50113	0	0.658719	1.23478	2.39297	3.66883	4.4317	0	0.245227	1.36947	0.496889	0.341501	2.10507	0	2.75516	0.0397263	1.36756	0.81049	1.46143	0	2.28484	1.54286	1.79455	1.83244	5.39754
loc717839	0	0.102847	0.240137	-0.0672249	-3.10505	-1.36098	0	0.856808	-1.60915	-1.61501	-1.01222	-0.316883	0	1.09089	0.496353	1.01452	0.0387562	1.10056	0	2.82823	2.61345	-0.637664	2.14951	0.0143098	0	-2.77736	-1.95124	-3.18478	-0.798938	-2.10685
loc717871	0	0.153652	-0.192191	-0.0497825	-0.00162649	-0.0770579	0	-0.0273568	-0.125593	3.95362	4.82278	5.62927	0	0.226998	0.842723	2.00474	3.85167	5.6293	0	-0.221592	-0.0611275	0.837645	0.571141	4.93602	0	-0.221592	-0.221592	0.375403	3.06456	1.40931
loc717894	0	-0.333014	0.263872	-0.248724	0.0348678	0.437075	0	-0.285901	-0.552504	4.63301	5.6951	6.12376	0	0.976892	0.00202451	2.29326	4.43035	6.8013	0	0.719881	0.997271	0.345529	2.22017	5.61615	0	0.765324	-0.524804	0.0561238	3.28501	2.49851
loc717915	0	-0.599065	-0.0932463	-1.24164	0.078686	-0.141017	0	-0.0557716	-0.946187	3.23692	4.40828	5.12532	0	-1.09325	-0.744807	1.94511	3.56271	5.53187	0	0.156773	1.48143	0.624001	2.29441	4.86479	0	-1.31143	-1.26997	0.442814	2.63693	1.82014
loc717948	0	-0.017702	0.206216	0.909235	0.375802	-0.0526671	0	0.0105179	0.00779344	3.34991	4.61594	5.54399	0	-0.0907655	-0.0392352	1.27907	3.94642	6.08586	0	-0.0356239	0.790162	0.726499	1.00527	4.80106	0	1.34289	0.69773	1.09523	3.04575	2.93385
loc717975	0	-4.07334	-1.75821	-2.9642	-4.09567	-4.95459	0	0.921557	0.530298	-0.173799	-1.37813	-2.57938	0	0.525561	0.030584	-1.58192	-1.36468	-4.79127	0	-4.2819	-5.36242	-2.63496	-5.71818	-5.56007	0	-1.23377	0.41738	-1.3337	-4.03249	-5.5674
loc718002	0	-1.92436	-1.47056	3.21597	3.72333	2.31432	0	0.299821	-0.205108	3.24548	3.47232	2.89763	0	0.720643	1.17065	3.53824	3.78341	2.76331	0	-0.806682	-0.321647	3.40014	3.62175	1.14918	0	0.289595	0.765423	3.7759	3.78742	2.04876
loc718047	0	0.0105555	-0.023492	-0.00636783	1.54849	3.0235	0	-0.00211836	-1.23042e-05	2.47695	4.19304	3.85088	0	0.0189433	0.0314342	0.2142	2.10596	4.50185	0	0.119872	0.0355739	0.121241	0.292394	0.686523	0	-0.00211836	-0.00636783	2.01772	5.76566	5.33972
loc718151	0	0.698393	-0.351471	2.72435	2.97	1.99207	0	-0.392262	0.459378	3.1025	3.43451	3.50029	0	-0.75177	-0.0948759	2.78841	3.06354	3.17472	0	1.70659	2.2151	3.77204	4.93003	3.09341	0	0.745192	0.323252	3.4598	2.84288	4.24396
loc718371	0	0.113311	-0.414107	-1.80789	-2.69366	-1.53434	0	0.674177	0.0205871	-1.82511	-1.64815	-1.42307	0	-4.23719	-2.21269	-4.01085	-4.16736	-4.15656	0	-4.20204	-4.21366	-3.28849	-4.22146	-4.0943	0	-0.472524	0.151173	-1.48535	-2.11798	-0.601098
loc718382	0	-0.931671	-0.749832	-0.876744	1.54372	2.23084	0	2.00843	2.85489	4.66061	6.09352	5.51774	0	1.29226	2.93623	4.46362	5.12389	4.4204	0	-0.792211	0.474728	2.94795	-0.248226	4.89706	0	1.25112	0.333157	4.47239	4.60173	5.42961
loc718442	0	0.960766	2.27231	2.21944	1.17486	-0.270028	0	4.7901	3.95494	3.25712	3.39297	3.11133	0	5.20485	5.80441	6.04845	3.03471	3.79278	0	5.95491	4.70466	2.18939	2.1962	0.456787	0	4.18411	2.30472	2.43231	1.13199	4.85634
loc718444	0	-3.97845	-2.23616	-3.89386	-4.41588	-5.81024	0	0.775731	0.515527	-0.910925	-2.98653	-3.85377	0	0.785252	0.266247	-1.85377	-3.20673	-5.5692	0	-1.97279	-2.00344	-4.75023	-7.2041	-5.70921	0	-1.45006	-0.00403577	-2.46003	-5.76286	-7.06547
loc718472	0	-0.638658	-0.64151	-2.54468	-2.57359	-1.7909	0	0.0201711	-0.773689	-2.66088	-2.38443	-3.22052	0	-1.1384	-1.43021	-3.6209	-4.20056	-4.30533	0	-5.1906	-4.61681	-3.17893	-5.41349	-2.29488	0	-0.234245	0.543216	-1.5202	-2.42018	-3.40995
loc718484	0	0.258976	0.0578744	2.26115	4.6319	4.78633	0	-0.700006	0.433215	3.42495	7.1427	6.82715	0	1.0523	1.78603	3.80288	6.60067	7.84521	0	1.7867	1.89931	2.95182	7.28407	5.99868	0	1.5093	-0.249665	3.52646	4.78695	6.51569
loc718488	0	-0.413397	0.435195	-1.62866	-1.62866	-0.855835	0	-0.246649	4.83785	4.6282	5.10296	10.6281	0	0.345189	-0.809513	-0.947487	-1.79497	-1.41772	NA	NA	NA	NA	NA	NA	0	-1.64954	-1.67073	-1.3496	-0.309104	-1.49796
loc718510	0	0.878935	1.9533	3.76985	5.70506	6.29481	0	0.913029	1.51692	3.57364	8.81074	9.31068	0	0.928263	1.75055	3.30724	7.32021	8.75193	0	0.841873	0.191634	3.17127	8.83522	8.31118	0	1.49833	1.39831	4.48056	6.85213	8.59661
loc718592	0	-0.00565003	-0.262802	-1.38201	-3.15554	-3.40792	0	-0.394602	-0.270493	-1.17055	-3.36968	-6.11842	0	0.155392	0.115006	-1.30512	-2.77718	-4.8706	0	-0.346754	0.1929	-1.85406	-4.24567	-4.06561	0	-0.319221	0.207171	-0.98025	-4.07189	-5.46615
loc718640	0	0.249892	-0.0761359	0.272486	0.236977	0.54691	0	0.398956	-0.0859582	0.122088	-0.144045	-0.513042	0	-1.52274	-1.84625	-1.08305	-1.3017	-1.38915	0	-3.85475	-5.63378	-3.58354	-5.6955	-0.177093	0	-0.756005	-0.192048	-0.504962	-1.29118	-0.27475
loc718791	0	0.390026	1.32585	1.35508	4.27839	2.72241	0	0.697022	1.7806	3.52104	3.01109	3.84441	0	1.23674	2.29154	2.61771	3.44952	3.11637	0	1.43179	3.26469	0.607066	2.8716	1.87426	0	-0.0664005	-1.00321	1.60202	1.41624	1.19484
loc718792	0	-0.19887	-0.708616	-0.054031	2.17669	2.54931	0	-0.296361	-0.673015	1.13433	5.61932	5.16545	0	-0.224322	-1.06414	0.847903	1.38814	3.51021	0	-0.253583	-1.24735	1.56917	5.84103	4.6888	0	-0.168135	0.0659741	2.73852	4.12125	5.34271
loc718857	0	-2.14817	-1.35798	-2.54242	-4.02288	-6.57828	0	0.328882	0.144946	-0.734394	-1.86007	-2.98575	0	0.914622	0.763639	-0.632571	-1.10908	-3.68396	0	-0.126774	-1.84873	-1.56506	-6.48342	-5.62504	0	-0.26369	-0.0697624	-1.71221	-3.55541	-7.34669
loc718867	0	-0.0104402	-0.136269	0.916007	2.24652	2.35417	0	-0.483608	0.261225	1.92991	2.8183	4.25928	0	0.974418	0.785927	2.15153	4.00649	6.03857	0	2.80354	2.36181	2.21721	3.78936	1.41666	0	-0.160771	0.272323	1.16782	2.39671	5.73955
loc718876	0	0.660976	2.24991	1.48731	2.30292	0.312328	0	0.797611	3.20773	3.93986	3.28039	3.19983	0	2.27198	3.73489	4.28424	3.99858	4.33214	0	3.40556	3.59999	1.83658	0.022484	0.594999	0	1.82353	0.311314	3.76201	3.06638	5.96989
loc718942	0	-0.0390998	2.69211	4.94208	4.8465	4.00123	0	1.26528	2.09604	6.96988	8.22603	9.14726	0	2.12199	4.94032	7.7685	8.92916	9.32271	0	0.0788144	1.26528	2.40703	3.09696	7.9111	0	2.69925	0.0191596	6.46502	7.02746	8.33477
loc719004	0	0.262541	-0.116099	-0.273668	0.319507	0.0218039	0	0.447253	0.320009	-0.0434975	0.197293	-0.181927	0	-1.76754	-2.63372	-0.622528	-1.96941	-2.39311	0	-4.78189	-5.19855	-3.42409	-5.41313	-1.63536	0	-0.58344	0.0159357	-0.531344	-0.981552	-0.102338
loc719048	0	-0.233459	-0.731705	-0.902523	-1.60649	-0.370225	0	0.521935	-0.195836	-1.84829	-1.76914	-1.78127	0	-1.1516	-2.56773	-1.96056	-3.30951	-3.2715	0	-4.0329	-6.16631	-4.11873	-6.18203	-1.84908	0	-0.913453	-0.0659115	-1.86745	-2.64406	-1.74341
loc719107	0	-0.83428	-0.728163	-0.523531	-0.401465	-0.264803	0	0.764711	0.623339	-0.307498	0.421303	0.108984	0	-1.83925	-0.354106	-0.566186	-1.94212	-1.32947	0	-4.68996	-5.9602	-3.26564	-5.98518	-1.06699	0	-1.07483	-0.426977	-0.755108	-0.715465	0.278248
loc719128	0	0.0119396	0.434882	0.0198448	0.0740006	1.97986	0	1.98796	2.63613	3.14871	4.85345	5.36756	0	2.56146	3.05056	4.14416	6.0262	5.43768	0	-0.0446439	-0.0241798	1.54699	-0.0364234	5.1154	0	0.0119396	0.0158976	3.12518	4.38052	5.73986
loc719139	0	-3.76623	-1.97431	-2.91151	-3.65575	-3.83111	0	-0.223928	-0.162011	-0.666234	-2.15873	-3.16523	0	0.631076	0.0947719	-1.01515	-1.44934	-3.97622	0	-1.84028	-1.96628	-4.0842	-6.03107	-5.19804	0	-1.36453	0.0959003	-1.61713	-3.43929	-3.49829
loc719199	0	2.19767	3.82432	2.6026	2.08956	0.545919	0	1.82041	3.38712	2.68429	3.66739	3.59687	0	2.12193	3.01856	2.34614	2.23103	2.5268	0	1.72628	1.81965	1.45604	-0.315391	2.75255	0	3.67319	1.10603	2.98997	2.71808	3.11143
loc719217	0	0.653852	2.28484	1.79593	1.84665	1.1312	0	0.919283	2.60413	2.41452	2.85117	1.95768	0	0.643019	2.13525	1.42495	1.06311	0.263393	0	2.06439	1.8824	2.31467	1.64664	0.355122	0	3.22778	0.819106	3.03261	2.49972	3.24818
loc719220	0	-0.49949	-0.828097	-1.98636	-2.97219	-2.82911	0	0.25308	-0.242306	-2.17848	-0.462955	-2.12647	0	-3.73142	-2.84919	-4.86169	-5.91704	-5.84152	0	-4.84274	-7.19798	-4.18877	-4.88443	-1.39631	0	0.149739	0.185114	-1.27591	-1.15358	-0.975814
loc719227	0	0.292437	1.33027	2.35995	2.83186	3.18277	0	-0.050547	1.41352	2.92378	2.86353	2.9352	0	0.702875	2.31181	2.63533	2.83689	3.0738	0	0.765452	1.53998	3.39252	2.30366	3.51912	0	2.10198	0.125138	3.94103	3.83264	3.73812
loc719235	0	0.155984	-0.00914336	-1.49544	-2.82541	-4.97421	0	0.274838	0.145108	-0.582155	-2.09254	-4.23181	0	-0.490194	-0.556325	-1.55877	-3.02313	-5.72819	0	-2.13558	-3.72598	-3.40615	-6.69182	-7.4025	0	-0.231767	0.071152	-1.38057	-3.89641	-7.69811
loc719301	0	-2.05632	-1.49178	-2.56454	-4.03519	-4.68823	0	1.41924	0.143476	-1.32338	-3.51487	-4.26895	0	0.447578	-0.458408	-2.64306	-4.13417	-4.71697	0	1.56378	0.0879158	-2.73282	-3.14842	-3.47305	0	0.207788	1.47506	-2.26338	-4.97746	-4.91266
loc719329	0	0.0770196	-0.200752	-2.49966	-3.34535	-2.45722	0	-0.160413	-0.338232	-2.85295	-2.35476	-2.86094	0	0.173414	-0.16461	-2.15089	-2.37072	-1.75504	0	0.408474	-0.00927307	-2.17222	-0.534991	-1.91685	0	-0.293783	-0.23212	-2.91962	-3.49763	-5.88223
loc719384	0	0.308073	0.215588	0.0382757	0.149779	0.0128263	0	-0.267346	-0.99669	-0.00519488	-0.0571996	-0.0839393	0	-1.53629	-0.542057	-0.660619	-1.45955	-1.32493	0	-5.24684	-5.30448	-2.38435	-5.23558	-0.454492	0	0.453458	0.370178	0.504481	-0.366287	0.863488
loc719398	0	1.6929	2.71409	3.00345	2.31569	1.4518	0	1.29059	3.5557	3.32153	3.16112	2.85441	0	2.67151	3.86288	3.17751	2.78448	2.79835	0	3.19754	3.28809	2.93372	1.8624	2.06091	0	2.04024	0.263455	3.66434	3.47954	4.08807
loc719443	0	0.829269	0.941527	1.54591	0.969259	-0.169558	0	0.653205	1.95529	2.49934	1.10756	0.114708	0	0.682221	2.73356	0.683816	1.00353	0.0710016	0	0.482262	2.24521	2.72327	-0.552995	-0.44796	0	3.4594	0.930821	2.96962	0.84368	3.08514
loc719492	0	0.826645	0.492878	-1.32628	-2.58952	-3.85643	0	-0.750886	-1.96903	-2.71193	-3.0743	-3.31603	0	0.0707066	-0.516193	-2.58319	-2.71802	-3.13946	0	-2.67542	-3.60387	-4.77669	-6.56059	-2.34309	0	-2.02013	-0.323548	-3.12807	-3.03053	-1.07594
loc719512	0	0.171272	0.601213	-3.04228	-1.29547	-0.051511	0	0.253821	-1.07361	-2.34855	-2.63623	-2.21495	0	-1.13283	-1.06764	-3.25889	-4.03935	-2.98619	0	-1.49561	-4.21908	-2.41661	-3.97616	-2.72511	0	-0.531733	-0.0308945	-1.98012	-2.66588	-1.84518
loc719546	0	-3.99131	-1.31364	-2.51029	-5.83598	-5.38811	0	-0.0899541	0.146451	-0.179331	-1.56053	-3.51347	0	0.872995	0.424975	-0.291205	-0.72865	-3.5531	0	0.746737	-0.706118	-3.70643	-7.91334	-4.77177	0	-1.11665	-0.22131	-1.63692	-3.67752	-5.55202
loc719564	0	-0.25016	-1.17608	-1.16504	-1.20843	-1.34273	0	-0.35849	-0.617479	-0.778468	-0.593583	-0.966896	0	-2.52163	-2.64846	-2.15031	-3.49092	-3.45568	0	-7.55658	-6.45977	-3.27708	-5.51397	-0.120437	0	0.0809516	0.246558	0.308791	-0.410287	1.23218
loc719598	0	0.00586573	-0.183191	-1.21011	-2.84061	-2.2809	0	0.30195	-0.187551	-1.58803	-1.14431	-1.00411	0	0.325101	-0.720612	0.404435	0.0748743	-0.0822976	0	3.06122	3.6658	1.28772	2.44501	-1.3231	0	-2.84905	-2.80735	-1.91059	-0.201186	-0.426626
loc719640	0	-3.54555	-1.86822	-3.47184	-4.29692	-4.37253	0	0.0748111	0.153215	-1.50123	-3.05514	-3.73883	0	0.114294	0.0487764	-2.70614	-3.41221	-3.47281	0	-0.861048	-2.00781	-2.3768	-3.62792	-2.27832	0	-0.54499	0.334002	-1.82166	-4.53711	-4.87193
loc719645	0	0.135327	0.388631	-7.5558	-7.00698	-2.90674	0	-0.109389	0.0821173	0.235845	-0.329588	-0.739794	0	-1.31161	0.185761	-6.51643	-7.34714	-6.04414	0	-1.06012	1.73566	-6.75408	-5.82762	-8.29796	0	0.396789	-5.70003	-3.0214	-2.82739	0.0746994
loc719703	0	-2.69067	-1.74762	-2.58395	-3.14218	-4.80523	0	-0.0651286	0.522173	-0.821983	-2.03018	-2.68524	0	0.461488	0.040241	-1.80151	-2.75493	-3.6438	0	-0.664582	-0.583954	-2.28374	-3.73212	-2.09036	0	-1.18471	0.259445	-1.14832	-4.11423	-4.78155
loc719732	0	2.4808	2.74571	3.11011	3.49882	3.40179	0	1.70109	5.05382	5.10144	4.55034	4.00681	0	3.35398	5.55114	4.46853	4.74636	3.92987	0	3.91904	4.18718	3.35323	3.57182	1.75557	0	1.51454	-0.171921	4.38364	4.49901	3.90274
loc719781	0	1.84362	1.84362	2.78718	3.10892	3.95807	0	0.223909	0.907485	2.22543	5.79775	7.53224	0	-0.669176	1.09954	1.24199	3.67645	5.9892	0	-0.195379	-0.713781	1.69308	-0.814811	2.8948	0	1.97913	1.10942	3.2602	5.66079	8.68296
loc719863	0	-2.44221	-1.88181	-3.60816	-4.41286	-4.69388	0	0.0676159	0.139355	-1.55212	-2.94792	-3.66477	0	0.45182	-0.394254	-1.09752	-2.32399	-5.0923	0	-3.78342	-2.85403	-4.19135	-6.89775	-5.56103	0	-1.0383	0.35196	-2.09306	-3.77991	-4.85832
loc719970	0	0.433769	0.0449364	0.0449364	2.38901	1.35553	0	0.584302	2.69872	2.98143	2.47376	1.48854	0	0.0177516	1.55218	0.809339	0.863044	2.05729	0	0.323912	0.00594229	1.87507	0.0372215	0.029465	0	0.0941025	0.0177516	0.520309	1.02021	3.82818
loc720027	0	0.34738	-0.622628	-0.88026	-0.556516	-0.695102	0	0.0828785	-0.258002	-1.68092	-0.838205	-0.949124	0	-3.78361	-2.47178	-4.23212	-4.3706	-4.18864	0	-4.58452	-4.89671	-3.39946	-4.92043	-1.00817	0	0.318732	0.554274	0.0214677	-1.08199	0.21847
loc720061	0	-2.85748	-0.711938	0.890527	0.182469	0.678151	0	0.599019	3.01675	5.4915	5.26667	4.84621	0	2.2346	3.09737	5.01428	5.73912	4.98324	0	0.255362	1.79088	1.53451	0.868085	3.6433	0	1.82644	-0.184579	3.24264	3.58357	3.85254
loc720088	0	-4.08719	-2.08483	-3.35057	-4.35482	-5.41145	0	0.42068	0.624936	-0.158184	-1.97097	-4.44095	0	0.811145	0.531471	-1.27078	-2.06718	-5.83554	0	-1.54605	-1.12528	-3.46138	-6.73163	-6.29106	0	-1.10674	0.189451	-1.9006	-3.91103	-6.80331
loc720089	0	-0.816462	-0.593329	-0.504397	0.207855	-0.249417	0	0.424624	-0.193734	-0.0475204	0.935925	0.80004	0	-2.68956	-1.44788	-1.75005	-1.79045	-1.56125	0	-6.05312	-5.39058	-3.25616	-5.07926	-1.54559	0	-0.710422	0.071712	-0.283737	0.750593	1.86511
loc720118	0	-0.879294	-1.69003	-1.79765	-3.04773	-2.25582	0	1.09028	0.183226	-2.58924	-2.30947	-1.66762	0	-3.48873	-1.9127	-3.48339	-4.7437	-5.53207	0	-3.77841	-5.47542	-2.30533	-3.80678	-4.94589	0	-1.86214	-0.505189	-1.43967	-3.16375	-3.85145
loc720119	0	-4.04767	-1.91667	-3.54755	-3.91516	-5.37078	0	0.360149	0.577492	-0.22497	-2.02569	-4.00196	0	0.502355	0.387322	-1.12564	-2.21418	-6.03188	0	-1.39045	-0.628357	-2.91986	-6.79333	-6.19483	0	-1.05905	0.199905	-1.81557	-3.70407	-6.87339
loc720184	0	-0.269411	-2.1368	-3.00607	-1.93419	0.111066	0	-0.0391348	-0.765778	-3.0326	-2.71102	-0.197455	0	-0.886524	-1.81249	-3.50405	-3.81665	-1.49977	0	1.50444	0.98823	0.352379	1.88468	-0.947503	0	-0.619067	0.574811	-2.06316	-2.86221	-0.252794
loc720336	0	-0.286688	-0.561445	-3.4456	-3.86914	-1.87325	0	-0.148049	-0.664149	-2.49561	-4.23253	-3.99569	0	0.50468	0.184101	-1.87215	-2.46191	-2.17361	0	-0.10507	0.0426896	-1.96052	-0.592364	-1.7087	0	-0.354748	0.354705	-2.05329	-3.44848	-4.12961
loc720382	0	-0.145218	1.00419	1.33793	3.21719	4.61053	0	0.343621	1.25303	0.0055416	4.20308	5.79184	0	-0.0303537	-0.125427	-0.0193547	3.28015	4.25829	0	-0.117587	-0.113682	-0.161597	0.421026	3.21951	0	-0.0904747	-0.0601011	1.21217	3.70138	5.42489
loc720498	0	-0.371748	-1.34474	-2.52492	-1.63232	-0.654265	0	-0.656226	-2.6911	-2.93556	-3.72777	-2.6787	0	-0.830874	-2.15308	-1.64316	-2.17601	-2.11515	0	-2.00172	-3.17779	-2.65483	-2.83472	-2.31757	0	-1.5657	-0.189557	-2.55192	-3.4343	-2.64854
loc720502	0	1.4946	-0.650998	1.52538	1.13644	1.72148	0	-0.0301654	2.14409	2.09968	1.93747	2.133	0	0.177847	2.83478	3.50176	3.28461	2.04887	0	-0.990234	1.97343	0.0431856	0.667813	-1.48044	0	0.484568	-1.15938	1.28217	0.0432831	0.67404
loc720536	0	-0.700199	-1.3739	-4.89133	-3.37124	-3.40227	0	-0.322473	0.43536	-1.24328	-1.98991	-2.46303	0	0.135543	0.844187	-0.18767	-0.653397	-1.41248	0	-0.622515	0.0128967	-1.95077	-3.27003	-2.34625	0	-1.28934	-0.540942	-2.21853	-4.04643	-4.83167
loc720614	0	-0.00836347	0.353274	0.108404	-0.00836347	0.116483	0	0.172702	1.57712	-0.0125696	3.80515	3.76658	0	0.84846	0.487213	0.191081	0.691508	2.42289	0	0.922924	0.00831527	0.994733	1.0512	0.898527	0	-0.00836347	0	0.0260831	2.93494	4.00312
loc720685	0	0.502729	0.161871	1.34534	2.96923	3.20459	0	0.0885869	0.30235	1.66238	5.51431	4.68039	0	0.130918	1.09751	1.81225	1.77104	3.47978	0	0.0375773	-0.114838	2.094	4.4997	3.28765	0	-0.143984	-0.118966	3.41976	4.45968	3.39287
loc720694	0	1.02038	0.239052	1.67465	3.21146	3.89196	0	-0.0336216	-0.389547	1.52951	6.69783	5.32617	0	-0.916452	0.0155548	-0.148099	1.51346	2.70674	0	0.475338	-0.291463	2.01483	1.44622	5.59065	0	0.203842	0.734618	3.35219	4.02781	5.7793
loc720699	0	0.165361	0.450934	0.0655883	3.23551	4.02894	0	0.386804	0.426199	1.56051	6.90582	5.78765	0	-0.0112273	0.355095	0.0726952	0.0584063	1.51641	0	0.0404349	0.0655883	1.9047	-0.0609144	5.15179	0	0.0797673	1.10251	2.87442	4.19877	5.83622
loc720773	0	1.35283	2.60316	2.92251	4.11667	4.03612	0	0.515367	2.75327	4.57948	3.59745	2.98637	0	2.55216	3.70136	4.33222	3.81745	3.20608	0	3.77427	5.64629	3.18087	4.95552	1.47974	0	2.62799	0.166096	3.23704	3.60069	2.27621
loc720805	0	-0.3957	-0.259846	-3.27871	-3.21774	-2.11993	0	-0.150992	-0.882993	-2.79004	-3.82431	-4.43519	0	-0.766282	-0.667786	-4.20547	-4.02554	-4.92431	0	-1.75879	-3.96061	-3.75951	-6.87891	-4.88091	0	-0.187145	0.164845	-2.38319	-3.32778	-1.61145
loc720809	0	0.575726	0.419975	-0.0485244	-0.0267036	-0.345278	0	0.086431	0.000686443	-0.119181	-0.218343	-0.12025	0	-2.19813	-1.20063	-1.53262	-2.39338	-3.18495	0	-4.54592	-5.51366	-3.41756	-5.73547	-1.76919	0	-0.552624	-0.082873	-0.745669	-1.20163	-0.663159
loc720815	0	0.00231597	-0.457011	-2.22035	-4.21149	-3.91003	0	0.148593	-0.388471	-3.05993	-4.13515	-3.82434	0	0.888202	-0.402085	-1.73191	-2.35976	-2.83707	0	-0.244027	-0.40524	-2.83528	-3.27241	-3.61699	0	-1.03642	-0.39988	-2.29998	-3.02224	-3.1541
loc720855	0	-2.64431	-1.32186	-2.09778	-3.59895	-3.99296	0	1.05633	0.841046	-0.150567	-0.561877	-2.31831	0	-0.672888	-1.64249	-1.12433	-1.70395	-4.9366	0	-6.04138	-5.97092	-4.29179	-7.26531	-5.69598	0	-1.26868	0.374704	-1.46172	-2.91047	-4.13009
loc720887	0	0.484003	-2.07446	2.55188	2.77189	3.49681	0	-0.180898	0.929419	2.04127	5.13741	4.997	0	-0.0528591	0.476949	2.66608	4.39367	4.43685	0	-1.44594	-0.212483	0.330843	1.60316	2.63726	0	-1.19999	-0.488118	1.76345	3.06441	3.25181
loc720930	0	1.3305	3.52432	2.58539	1.74205	0.801485	0	1.26417	3.49097	2.93284	2.5017	2.72342	0	2.8145	3.79643	2.57713	2.43509	2.34579	0	4.0734	4.60919	3.3295	2.71573	1.5657	0	1.03518	0.687624	3.64619	3.06706	4.19165
loc720953	0	1.19617	2.6972	3.53024	3.99134	2.82284	0	0.691985	2.67219	3.2078	3.29832	2.77266	0	0.966393	2.23554	2.86488	1.74602	0.413089	0	3.17364	3.12804	3.47661	4.49687	-1.3721	0	1.73389	0.715407	1.9066	-0.189609	-2.39669
loc720960	0	2.02639	1.69981	0.453776	-0.406231	-1.61785	0	2.73675	3.75439	2.3283	1.99477	2.26865	0	2.8738	2.88836	2.53325	1.94802	1.6522	0	3.96628	3.79968	1.20773	-1.04719	1.05975	0	1.37221	0.205558	2.17954	1.77629	2.63729
loc720968	0	-0.886061	-1.55533	-3.43137	-2.50416	-1.51924	0	-0.741672	-1.60814	-2.8864	-3.00015	-2.57599	0	-1.22459	-1.4599	-3.49051	-3.69846	-4.7157	0	-3.34017	-4.82913	-2.84825	-4.80641	-2.44447	0	-0.68769	0.662803	-1.05738	-2.82257	-0.658573
loc720986	0	-0.0532195	-0.514537	-1.22311	-1.19422	-0.474296	0	0.224722	-0.469407	-2.11937	-0.374911	-0.511536	0	-1.14291	-1.77407	-0.745864	-1.28107	-0.480455	0	-5.15028	-5.86465	-2.97644	-5.10614	-0.702711	0	-0.623978	-0.0559032	-0.905093	-0.661161	0.802285
loc720991	0	2.09394	4.39848	3.79108	3.00881	1.90342	0	1.96769	4.66875	3.74837	3.46395	3.2591	0	3.06854	4.95041	2.95238	2.7258	1.8247	0	3.52381	4.40023	3.89571	1.68079	2.0894	0	2.38068	1.55562	4.70429	3.90214	5.21817
loc720997	0	1.69754	4.07626	3.54883	2.58951	1.62826	0	1.84495	4.36646	3.6826	3.17465	3.12321	0	2.86879	4.74861	2.8183	2.55782	2.24607	0	3.06364	4.18757	3.71497	1.39167	0.70044	0	1.29522	0.972823	4.37817	3.65694	4.97742
loc721027	0	0.157205	0.182646	-2.86928	-1.12225	-1.62761	0	-1.36171	-2.25907	-2.35351	-3.36492	-4.10037	0	-0.360992	-0.915023	-1.84915	-2.41022	-3.85739	0	-1.16257	-2.33942	-2.46724	-2.79841	-2.02655	0	-0.390752	0.180444	-1.53442	-2.12374	-4.90694
loc721030	0	-0.309029	-0.119607	0.620346	2.82221	3.20253	0	-0.245514	0.0426666	2.19867	6.05018	7.81199	0	-0.577369	0.0739127	0.704691	2.42238	5.25387	0	-0.342424	-0.0600898	-0.060713	4.95203	7.34184	0	0.532788	0.377813	2.81042	5.92889	8.01375
loc721038	0	0.0217744	-0.49501	0.546149	0.932807	0.942339	0	0.168888	0.235568	0.284574	3.72002	5.47587	0	-1.95224	-1.1906	-1.29099	0.390662	2.29986	0	-1.1226	-1.10218	-2.10053	1.60343	4.5014	0	-0.0837909	-0.295795	0.491501	2.97306	5.07318
loc721155	0	-0.23939	-1.21339	-1.06539	-0.403098	-0.730248	0	0.172036	-0.642361	-0.479613	-0.43908	-0.29351	0	1.06857	-1.85685	0.297567	0.422367	0.450584	0	2.03521	1.46609	-0.00466763	2.12212	2.03372	0	-2.73905	-2.67025	-2.15268	-0.0745114	0.736807
loc721163	0	0.597223	0.382539	-0.939027	-2.6876	-2.90649	0	-0.113956	-0.160342	-1.24194	-2.40778	-4.51958	0	-0.504585	-0.35398	-1.32893	-2.50054	-5.24605	0	-3.01253	-3.79223	-2.46406	-6.33559	-4.6003	0	0.224435	-0.164486	-0.83825	-3.61555	-4.62538
loc721201	0	0.411836	0.257442	-1.03891	-2.84616	-3.86574	0	-0.309732	-0.231781	-0.740416	-2.89383	-6.97726	0	0.516947	0.337191	-1.06658	-2.67978	-5.36067	0	0.415755	-0.44555	-1.23371	-3.72137	-5.40588	0	0.145171	0.325934	-0.572009	-3.86306	-6.23431
loc721219	0	-0.232426	-2.09292	-2.02172	-1.25406	-0.677852	0	-0.533512	-2.60249	-3.62497	-3.73596	-3.6719	0	-0.983224	-1.73525	-2.9083	-2.84918	-2.80255	0	-2.70666	-3.31865	-2.94586	-3.29776	-3.39056	0	-1.23739	0.310068	-2.73465	-3.29246	-3.94032
loc721263	0	-0.0873812	-0.700335	-2.31715	-4.45831	-4.22686	0	-0.547023	-1.05831	-1.68567	-3.84158	-4.61056	0	-0.173413	-0.354288	-1.92233	-3.63834	-4.12752	0	0.70129	1.22972	-2.25654	-2.83632	-2.95833	0	-0.0816727	0.431292	-1.5048	-4.45711	-4.75202
loc721268	0	-0.596888	-0.378703	-2.56673	-2.01821	-1.02722	0	-0.0463353	-1.16342	-2.68575	-2.28045	-2.23446	0	-1.35163	-1.01856	-3.28139	-3.94504	-3.89794	0	-4.611	-4.02176	-3.51031	-4.53593	-4.14652	0	-0.26277	0.10809	-1.47728	-2.98436	-2.25773
loc721352	0	-0.127781	-1.35616	-1.05331	-0.896807	-0.15367	0	0.658448	-1.8302	-1.53087	-1.3897	-1.46547	0	-3.20117	-2.58957	-3.90675	-3.49626	-3.90657	NA	NA	NA	NA	NA	NA	0	-1.38929	0.0115282	-0.577968	-1.53102	0.152858
loc721473	0	2.11267	3.19674	3.99124	4.3984	4.24753	0	2.65642	4.33593	4.5956	3.0135	1.91732	0	2.90068	4.55013	4.33519	2.26135	0.619134	0	4.25728	4.50579	3.4711	5.62262	2.68538	0	3.47544	0.810181	3.87078	2.07915	0.474537
loc721572	0	0.175248	0.745371	3.57236	3.41547	1.72063	0	-0.589628	0.411943	3.82022	4.04642	2.28149	0	0.591463	1.97734	3.19595	4.36489	3.31126	0	-0.463963	0.410372	1.85661	0.822605	1.62393	0	1.74347	-0.44067	3.05567	2.50263	1.09384
loc721587	0	3.60135	3.98177	4.7623	3.83265	4.52638	0	2.34071	5.13787	5.55898	5.34175	5.30792	0	4.2203	4.93942	5.46678	5.15773	5.62043	0	6.52062	6.32077	5.1167	5.4923	4.99832	0	2.40689	1.09802	5.33723	4.94808	7.01798
loc721604	0	0.131531	-0.577459	-0.175854	-0.105032	0.308134	0	0.402484	-1.2691	-0.0639374	-0.853044	-0.208623	0	-1.32363	-1.24141	-0.733921	-0.945455	-1.74701	0	-5.97838	-5.94259	-1.48446	-3.35069	-0.80352	0	-0.925822	0.199759	0.148798	-1.21374	-1.19882
loc721714	0	2.08542	1.61499	1.54554	0.425668	0.383435	0	2.02713	3.00798	2.00635	2.81107	3.41965	0	0.459227	0.859754	2.19681	0.395819	2.64577	0	3.2038	2.63026	1.88341	2.68408	2.31259	0	2.02103	0.471549	1.47985	2.98647	5.0963
loc721771	0	0.0249567	-1.34569	-2.26792	-1.31572	-0.567162	0	-0.704082	-2.55782	-3.01466	-3.80706	-2.81299	0	-0.526912	-1.38602	-1.72161	-1.71904	-1.53246	0	-1.84822	-2.58355	-2.37255	-1.62059	-2.75757	0	-1.16036	0.231713	-2.19347	-4.01565	-1.54178
loc721772	0	-0.0570028	-0.0389463	-0.112569	0.656516	0.463527	0	0.586126	0.889779	2.10415	1.83994	1.68721	0	1.20179	3.42179	3.02811	3.55413	1.9179	0	1.70232	2.16097	2.93898	2.31422	1.52554	0	1.60117	0.72363	3.35512	1.41968	-0.105035
loc721778	0	0.489696	-0.272804	-0.230493	2.01084	2.98748	0	0.202157	0.237599	1.1197	4.19778	4.29162	0	-0.137645	-0.0801591	0.679174	0.945389	1.53936	0	-0.0914744	-0.0876928	0.877656	-0.0801591	0.798403	0	-0.277104	-0.272804	-0.186718	2.39798	2.7773
loc721819	0	1.28477	0.122616	1.058	-0.437511	0.415294	0	0.210727	0.589883	0.142595	1.095	0.825225	0	-2.92702	-1.66709	-4.12943	-2.20146	-2.53799	0	-2.45025	-4.22135	-2.19592	-4.27551	-1.04806	0	0.315845	0.624797	0.426492	0.204404	0.809169
loc721832	0	-0.0338737	-0.396124	1.75696	3.00235	3.52146	0	-0.423254	0.512125	2.61718	3.73849	5.18429	0	0.129065	0.959015	2.86122	4.71226	6.57226	0	1.1001	0.296987	-0.477582	2.87182	2.80951	0	0.725322	0.378361	1.76415	3.84449	6.51474
loc721887	0	-0.139027	0.357663	-0.397068	-3.78745	-1.36574	0	0.24222	-0.517327	-1.57572	-1.17736	-1.42837	0	1.97514	-0.438475	1.73145	1.41285	-0.152775	0	2.27996	1.78624	0.231772	0.497099	1.02543	0	-3.36505	-3.78377	-2.46848	-1.15184	-2.19268
loc722028	0	2.17064	2.13526	0.958999	4.44566	2.51293	0	0.508616	2.37109	3.3984	3.15988	3.20843	0	2.39706	3.01045	3.3429	3.33559	2.71399	0	0.215671	2.62309	1.57313	0.825656	-0.264584	0	2.97174	0.69024	3.2447	2.50835	3.8541
loc722029	0	3.91519	5.26135	2.23634	2.74142	1.00062	0	2.55491	4.41092	2.93891	3.27934	3.36016	0	5.12644	5.29608	3.52334	2.26091	1.36716	0	4.45398	5.13168	3.23024	3.6227	0.300357	0	1.46694	0.966477	2.26627	1.40226	3.09136
loc722044	0	0.125335	-0.713638	-3.22014	-3.93398	-4.03896	0	0.617007	-0.695373	-3.03132	-3.44523	-3.77957	0	-1.50842	-1.42652	-4.18021	-4.21903	-3.63862	0	-3.62296	-3.43824	-4.4076	-4.36317	-3.01148	0	-0.0828854	0.433256	-2.18623	-3.29174	-1.68256
loc722057	0	-0.147261	-1.3107	-1.78136	-1.36321	-0.937202	0	-0.0512872	-1.09017	-3.81221	-2.8924	-2.64854	0	-0.849816	-1.56137	-3.09385	-3.85904	-2.68436	0	-2.24466	-2.3419	-2.79011	-3.66543	-4.5429	0	-1.03264	0.331824	-3.51605	-4.72668	-4.73083
loc722131	0	-1.40711	-1.01351	0.41175	2.50356	4.02752	0	-0.0702227	-0.643005	1.59541	2.9186	4.42588	0	1.41135	0.977554	1.8964	4.52972	6.06402	0	0.164074	0.825279	0.383987	4.37904	4.81803	0	-0.242396	0.0264273	1.34131	3.06566	4.58118
loc722150	NA	NA	NA	NA	NA	NA	0	2.56048	2.13167	2.22843	2.59464	2.58325	0	2.46686	2.93704	3.9003	3.75024	6.02303	0	3.60137	3.94428	2.80303	5.55679	-0.0987658	0	1.2291	-0.062054	0.0607325	-0.0639235	1.41896
loc722182	0	-0.750505	-0.305332	-0.10224	0.553035	0.965371	0	0.276832	0.757431	1.52172	4.31106	6.01588	0	-0.301144	-0.480508	-1.13665	0.283345	0.372611	0	-1.68356	-0.861232	0.656233	0.81208	4.57085	0	0.170276	0.637637	1.84389	2.99927	5.31143
loc722189	0	0.316245	0.357258	0.889346	2.66302	3.70406	0	1.09761	0.48673	0.705277	5.40475	7.02649	0	-1.49754	-0.756972	-1.83126	2.69881	4.83267	0	-1.32742	-1.99749	-0.843751	0.670574	4.90876	0	0.0202753	0.623616	1.30049	3.63632	5.41549
loc722280	0	-0.0536097	-1.15483	-4.22111	-4.14908	-1.91641	0	0.359154	-1.06792	-4.15257	-4.61254	-5.18177	0	-1.38754	-2.23644	-4.57007	-6.70917	-6.32509	0	-4.75047	-5.39442	-6.17977	-6.96073	-6.46903	0	-1.2648	-0.360103	-3.99256	-5.57459	-7.68923
loc722311	0	-0.240355	1.63641	1.65127	1.86633	1.76147	0	0.0731118	2.14485	3.065	2.93837	2.9482	0	1.34742	1.85749	1.93798	2.24329	3.63693	0	-0.0694926	-0.215264	0.0330051	-0.198776	3.98678	0	1.9766	-0.253066	3.60498	3.07846	3.5983
loc722319	0	-0.242843	0.0993381	-1.82693	-3.74314	-3.30708	0	-0.229159	-0.558921	-2.64423	-6.17482	-7.55763	0	-0.306118	-0.323636	-3.00929	-4.8573	-5.66569	0	-2.47126	-4.19693	-3.12573	-8.18951	-4.98016	0	-0.0917565	-0.288826	-1.98006	-4.44705	-8.22676
loc722379	0	-1.75012	-1.29543	-2.41866	-4.11697	-2.93916	0	0.125603	0.353777	-0.428263	-1.97923	-2.92848	0	0.705939	0.573455	-1.4525	-2.48794	-3.76936	0	0.311443	-0.881539	-4.33585	-6.10409	-4.43613	0	-0.484983	0.210353	-1.45902	-4.54425	-5.13556
loc722399	0	1.35667	2.01844	2.31803	2.57098	1.52712	0	1.5547	3.66553	3.58707	4.47163	4.47985	0	3.18242	2.49245	2.87859	4.26386	4.45452	0	4.36916	4.11509	2.25592	3.83026	3.05306	0	2.08118	0.57256	2.21944	3.57516	4.47863
loc722417	0	1.67779	0.262342	-2.31166	-2.92903	-3.50599	0	0.721665	0.0251979	-2.74571	-3.16365	-3.01508	0	1.79912	0.22866	-1.49465	-1.79757	-2.20738	0	2.84001	0.83594	-2.08484	-0.803881	-1.07231	0	0.0197654	-0.035194	-3.11326	-4.25624	-3.18859
loc722514	0	-0.740318	-1.03912	2.49544	3.77699	3.08527	0	-0.0299972	1.57149	3.61081	3.25017	2.06447	0	0.648806	1.88426	3.71198	3.45004	1.32839	0	-1.21324	-0.206835	3.24873	1.61857	1.8789	0	0.694043	-0.0145484	3.18196	2.2762	1.17039
loc722516	0	-0.76727	-0.78016	-1.16174	-0.939223	-1.02476	0	0.0443241	-1.83598	-1.69678	-0.480714	-0.776757	0	0.906955	-0.345158	0.850634	0.415851	0.619489	0	0.897826	0.950111	-0.854397	1.67275	0.677597	0	-3.25811	-1.45728	-2.8927	-0.427914	-0.747148
loc722609	0	-0.0874994	-0.847616	-1.11102	-1.24893	-0.484594	0	-0.14097	-0.318107	-0.765511	-0.538567	-0.251633	0	-1.20795	-1.37254	-1.38816	-1.74286	-1.98027	0	-5.0549	-5.27243	-3.66642	-5.34495	-1.83503	0	-0.713157	-0.0396219	-0.863919	-1.48155	-0.377948
loc722668	0	0.483625	1.53198	3.63205	4.25603	4.69999	0	0.312424	0.883624	3.81577	4.45557	3.51857	0	0.0255847	1.8918	3.27726	4.35745	4.4334	0	0.0102095	1.76319	2.92875	3.71431	1.69631	0	0.777259	0.647455	3.9848	4.70943	5.99375
loc722707	0	1.03863	0.12331	-2.45528	-1.59619	0.22114	0	0.103669	-1.05401	-2.46361	-3.16094	-4.00949	0	-0.124355	-0.742338	-2.48423	-2.07712	-3.49537	0	-2.03229	-2.42294	-2.72545	-2.54393	-3.92768	0	0.612482	0.0114527	-1.92835	-4.6645	-6.18937
loc722757	0	0.442187	-0.104611	-1.55431	-4.43577	-3.74483	0	-0.28008	-0.333775	-1.71264	-4.23036	-3.94825	0	-0.0250098	-0.266365	-1.83021	-3.77188	-3.92586	0	0.341135	0.566637	-1.6744	-3.31407	-3.76791	0	-0.290453	-0.000631014	-1.54587	-4.08145	-4.88605
loc722845	0	-1.77411	-1.33422	-3.73061	-3.3973	-2.77259	0	0.0358667	-0.496867	-2.64617	-3.78387	-3.74497	0	0.405388	0.159997	-2.31468	-2.92043	-3.69307	0	-0.88649	-1.35678	-3.29403	-3.3748	-3.72349	0	-1.09593	0.55863	-2.08026	-3.53116	-3.73419
loc722855	0	-1.61304	-0.0466804	-3.17498	-0.926456	-0.583508	0	-0.401188	-0.498975	-0.74498	-0.475569	-0.196074	0	-0.0345422	-0.532804	0.100526	0.918393	-0.319725	0	1.05236	1.64132	0.716705	0.353039	1.5717	0	-3.2653	-3.24518	-1.47574	-0.777607	-0.992845
loc722872	0	-3.76488	-1.05476	2.76615	4.75825	3.54998	0	-0.285994	1.40202	3.45888	3.59391	2.31538	0	0.980908	2.02135	4.0719	3.64493	2.35353	0	0.120965	1.09524	4.86195	4.19401	3.00698	0	1.06299	0.698573	3.94908	2.79192	2.22542
loc722902	0	0.222897	-2.24566	-3.93338	-4.26381	-4.1615	0	-0.581982	-3.73194	-4.62907	-4.59039	-4.62899	0	-1.55636	-2.74422	-4.08109	-4.55537	-4.69722	0	-2.52137	-2.34681	-2.89396	-3.56571	-4.71376	0	-0.909673	1.00842	-3.25058	-4.69728	-4.70547
loc722903	0	-3.46544	-1.28684	2.3597	3.99225	2.84254	0	-0.468064	1.55012	3.38573	3.31593	1.73471	0	0.595522	2.00536	3.57428	2.97726	1.34914	0	-1.46564	0.166909	4.12109	2.29367	3.11476	0	0.92738	0.500302	3.47726	2.18991	1.52966
loc722956	0	0.360913	-0.245553	1.16593	1.24118	-0.20451	0	-0.844202	-0.591994	1.099	1.10032	1.62601	0	-3.06267	-2.82779	0.445064	0.826268	3.81478	0	-1.94424	-1.82779	-0.338193	-2.37708	3.80992	0	1.32939	0.0686483	1.80989	0.9876	2.29053
loc722973	0	-1.13637	-0.46818	1.58873	2.5045	4.10228	0	-0.499831	0.249172	1.80358	3.26342	4.57226	0	1.25831	0.923516	1.67748	3.72492	5.42302	0	-1.04404	-1.11579	0.669079	3.75076	3.56662	0	1.09399	0.105433	2.39871	2.94014	3.81769
loc722990	0	-0.0857243	1.21502	3.22183	0.718623	1.37929	0	0.132456	1.72163	3.98423	5.67563	7.17704	0	0.132456	2.66963	5.18319	5.43961	6.59503	0	0.132456	0.50064	2.67405	0.106921	5.01467	0	0.856346	-0.0199491	4.30456	3.20524	6.82994
loc723000	0	0.496502	1.37853	4.6234	2.31025	1.60105	0	1.56434	1.7554	2.76931	1.62424	2.90108	0	-0.328595	1.17457	1.15575	1.59856	5.29394	0	-0.258386	-0.215741	0.889538	1.1625	5.59891	0	3.82355	2.14488	3.778	3.25769	4.10933
loc723008	0	0.330556	0.0639545	-0.57654	-0.565633	-1.8567	0	0.577104	-0.877098	-1.49711	-2.07518	0.157053	0	-0.622462	-0.946347	-3.4526	-3.62592	-2.1693	0	-0.804464	-1.29972	-3.0239	-3.92082	0.0579993	0	0.58566	1.29709	-0.837269	-1.75127	-1.32827
loc723089	0	0.65761	-0.221188	2.88038	3.15684	2.1737	0	-0.528541	0.501646	3.13982	3.58141	3.46262	0	-0.55992	0.0236208	2.76509	3.12818	3.2572	0	1.90199	2.5529	3.86283	5.08756	3.38527	0	0.790268	0.580874	3.5528	3.08858	4.5383
loc723168	0	-1.27692	-1.02418	2.40198	3.98415	3.09198	0	-0.163342	1.62766	3.48531	3.51715	1.80144	0	1.00425	2.32544	3.67731	3.72121	1.89439	0	-1.95595	0.078787	4.06157	1.99917	3.17541	0	1.28428	0.977307	3.60469	2.51422	1.70006
loc723181	0	0.322518	1.89705	1.59123	2.0804	1.32878	0	1.34675	2.43305	3.42259	2.94073	1.52613	0	0.879687	1.93888	1.5425	1.2087	0.176091	0	-0.494136	-1.1734	1.13193	-1.9191	0.817066	0	2.99653	1.54395	3.53084	2.68061	2.51308
loc723293	0	-0.110474	0.290787	-1.79406	-0.961562	-0.251317	0	-0.661138	-1.0515	-2.2185	-3.48723	-4.15287	0	-0.318205	-0.79008	-2.53682	-2.67105	-3.30768	0	-0.964681	-2.17573	-2.90415	-2.83558	-3.2831	0	-0.219775	0.230011	-1.46971	-2.90574	-5.25801
loc723308	0	0.913366	0.943298	1.36093	3.92897	4.56952	0	0.598603	0.399855	1.99113	7.8238	7.17984	0	-0.377149	0.517357	1.43759	1.80357	4.41628	0	-0.312054	-0.315595	1.14285	6.67331	5.71471	0	1.60142	0.653956	3.91365	6.12502	7.13454
loc723335	0	1.29305	2.81934	1.54548	1.70827	1.77046	0	-0.204109	0.749278	1.30602	1.1552	1.10853	0	1.38353	2.68673	2.07659	2.00351	3.14674	0	2.21883	1.87849	2.83457	4.13014	4.87469	0	3.26825	0.940328	3.03197	2.60216	4.53662
loc723417	0	-0.0572979	-1.66483	-1.6968	-4.81779	-5.06423	0	-0.030712	0.0311833	-1.55837	-3.53747	-5.61508	0	-0.137807	-0.355417	-1.97485	-3.57592	-5.6171	0	1.7988	1.02875	-1.22482	-2.19637	-5.46852	0	-0.600678	0.0364987	-1.94158	-5.544	-8.6199
loc723464	0	0.836389	2.97772	3.87639	3.08424	1.03768	0	-0.245726	2.24029	4.16635	3.09635	2.58909	0	0.790628	4.04497	2.82624	2.70653	2.96892	0	3.2448	5.57953	4.65898	4.93233	2.14401	0	1.51996	0.493108	4.26782	2.10166	4.92344
loc723549	0	-3.68568	-1.95819	-3.36469	-4.58972	-4.79285	0	0.422781	0.501677	-0.377541	-1.94188	-4.17526	0	0.751131	0.410645	-0.742681	-1.63476	-4.96499	0	-1.93052	-1.31686	-1.99454	-5.35387	-5.38157	0	-1.2824	-0.0724904	-1.57211	-4.17918	-5.31137
loc723653	0	0.758377	1.70374	3.98937	4.80977	5.66158	0	1.11857	1.51959	4.19087	6.25523	6.39692	0	0.950841	2.18864	3.50695	4.92756	5.27662	0	1.0294	2.04433	2.53301	3.27845	6.21205	0	2.26591	0.717002	4.97702	5.66318	6.54216
loc723683	0	-4.07479	-1.25425	1.26135	-0.602603	-0.255404	0	1.45448	1.64437	3.45105	4.09299	2.45593	0	0.985475	2.40805	3.1776	4.29532	2.17279	NA	NA	NA	NA	NA	NA	0	1.72079	0.190406	3.12425	2.54056	-0.562723
loc723697	0	-0.54092	0.153376	0.126981	0.473543	0.0596456	0	-0.319008	-0.286924	1.30445	0.697176	0.764619	0	-1.36729	-1.29546	-0.0631415	-0.067255	-0.611966	0	-5.06755	-5.22895	-0.276411	-3.07612	-0.293128	0	-0.17701	0.0470059	1.28204	0.941195	2.13718
loc723735	0	0.596113	-0.0957811	1.9805	0.751103	1.41824	0	0.565458	2.92941	2.18545	3.55772	2.7819	0	1.35019	2.01645	1.09648	1.92805	3.60596	0	4.35263	4.71734	1.50309	4.22119	1.17523	0	1.53403	0.0662627	2.18989	2.49799	4.98913
loc723755	0	0.110431	1.79571	2.46235	2.0694	1.82026	0	1.7173	2.83004	2.81372	2.56601	1.70961	0	-0.587626	1.09014	0.449109	0.190494	-0.090347	0	-1.89881	-3.19255	-0.185052	-3.9444	-0.991924	0	1.54095	0.874238	2.46997	2.93404	2.64978
loc723757	0	0.148406	0.462917	1.92744	1.66838	1.80858	0	0.442175	0.674203	1.34738	2.30735	2.49292	0	0.0344695	-0.0909214	1.86387	1.5261	1.13769	0	0.520116	-1.24872	1.36401	1.5376	0.43636	0	2.55837	0.807322	2.81636	2.24907	3.57129
loc723759	0	-0.557911	2.41194	3.16401	4.77363	4.97959	0	0.371113	2.14601	4.00016	5.23127	5.85499	0	1.38282	3.90491	3.68259	4.42422	5.46484	0	3.26097	0.946718	4.64344	4.41751	4.53562	0	2.35791	0.48202	5.22913	5.82717	6.8813
lol	0	-1.46659	-1.60293	-0.19878	1.58907	-0.132361	0	0.250591	0.606191	2.90182	3.72933	2.79632	0	0.795994	0.236055	2.83737	4.60712	3.62937	0	-1.34039	0.0469496	0.0276134	-0.371969	2.41215	0	-0.745866	0.691522	1.80516	2.08825	1.96467
lpl	0	0.0956251	-0.278018	0.244924	0.761242	-0.819222	0	0.900759	0.851679	0.306968	0.19502	-2.41844	0	-2.99387	-2.54465	-2.34652	-3.26885	-4.37572	0	-1.73559	-1.99235	-0.720272	-2.03411	-4.69533	0	-0.257414	-0.210995	-0.330999	-0.769565	-0.815605
lpl1	0	-0.203674	-0.28348	-0.643549	-0.163581	0.134115	0	0.64926	0.160522	-0.218914	0.0895361	0.267185	0	-2.24857	-1.07744	-1.38518	-1.87252	-1.58231	0	-5.15706	-6.3169	-2.02954	-4.2302	-1.15604	0	-0.503447	-0.54127	-0.292258	-0.174694	-0.0144309
lpsb	0	-3.37489	-2.87026	-4.57645	-4.39676	-5.76937	0	1.09822	0.302169	-2.69648	-3.73899	-5.17647	0	0.387267	-1.21367	-2.01441	-3.96167	-4.75923	0	-3.63157	-3.45141	-2.77125	-3.56898	-4.88513	0	-1.30034	-0.0492774	-2.0533	-4.98766	-5.68529
lr11	0	0.39598	-0.628822	-1.98593	-3.71877	-2.71528	0	0.282307	0.359814	-1.89447	-3.38381	-4.75128	0	-0.212405	-0.230017	-1.84647	-3.16793	-3.97132	0	-1.34835	-1.22796	-2.74652	-4.9811	-2.16035	0	-0.442312	-0.345167	-2.20704	-4.31881	-5.49383
lrp1	0	-5.9699	-10.6211	-7.84771	-1.12953	-0.507033	0	0.163395	0.49286	-0.482336	-1.14829	-1.28982	NA	NA	NA	NA	NA	NA	0	-2.69785	-2.59189	-6.475	-7.29134	-10.1077	0	-10.7388	-9.60321	-4.16164	-5.15063	-8.49773
lrp2	0	-0.910143	-0.298294	1.20032	0.771385	0.356432	0	-0.123877	-0.70642	0.967918	0.685922	1.34514	0	-1.07925	-1.16992	0.0816921	1.11393	2.1345	0	-0.782443	-1.14289	0.023637	-1.19351	6.45941	0	2.82886	2.83615	3.06813	1.97411	4.40958
lrrc14	0	-0.145719	-0.671459	-1.28282	-1.64999	0.478107	0	-0.742347	-0.649082	-2.10895	1.38686	3.59932	0	-1.34855	2.84278	3.63609	0.942701	-0.724227	0	2.35436	-1.31531	-2.70015	-2.05876	-2.64999	0	-0.813339	0.467513	1.9103	0.148054	-0.476304
lrrc8a	0	-0.682172	-0.625003	0.367667	-0.448594	-0.756951	0	1.26094	0.670283	-0.841002	7.98499	7.9261	0	0.653384	0.991297	0.852919	1.32758	0.311779	0	2.2072	2.43233	0.450762	2.25764	0.0141666	0	-1.41239	-1.4166	-1.20145	-1.42719	-1.40819
ltb4r	0	0.207748	-0.367587	-2.41139	-4.0365	-4.00595	0	-0.338531	-0.780987	-2.45378	-5.46063	-6.73206	0	-0.244425	-0.564525	-2.45166	-5.01351	-6.79779	0	-0.660147	-1.7279	-3.35069	-6.31641	-7.97188	0	-0.513466	-0.285849	-3.07398	-6.783	-7.17333
lyz	0	-0.55468	-0.271998	-0.636284	-2.46189	-2.19244	0	0.371754	-1.42676	-1.95366	-3.08368	-2.26212	0	0.446906	-0.986529	-0.036177	-1.11501	-2.70613	0	1.91962	0.966921	-0.273126	0.790293	-0.359657	0	-3.01856	-2.34093	-1.9609	-2.05965	-3.06844
macs	0	0.341487	1.24629	2.99285	2.46111	2.49206	0	0.650728	2.70639	2.78661	3.82069	4.06654	0	0.40488	2.9477	2.79987	3.60223	4.28501	0	1.07474	1.61702	1.68276	0.156984	3.39526	0	1.87864	0.243633	2.83786	3.72597	4.35186
mapk6	NA	NA	NA	NA	NA	NA	0	-0.238252	1.02288	2.23086	0.834879	-0.2595	0	-0.217313	6.2229	6.97479	1.2211	-0.102665	0	0.164074	0.00887699	0.721544	-0.128628	-0.030396	0	-0.0086464	-0.238252	1.20743	0.950689	-0.242477
mat8	0	-2.98154	-1.59172	-3.07908	-2.70504	-0.94825	0	0.747168	0.0861026	-1.49319	-3.30132	-2.80426	0	0.688208	0.920273	-3.11312	-3.30992	-4.30089	0	-2.28191	-2.72537	-4.35098	-4.28784	-5.01333	0	-0.683922	0.525829	-2.13537	-4.6027	-5.14016
matn1	0	2.61381	3.04164	0.41699	0.0921499	0.0295199	0	0.142273	0.0626869	0.0859502	0.0678245	-0.00193137	0	2.83783	2.61318	1.17876	0.710127	0.261107	0	0.336237	1.93548	1.01557	2.9456	2.85457	0	-0.083184	0.0364404	0.56761	1.14891	2.37419
mb	0	-3.6215	-2.40664	-4.17914	-4.61713	-4.87876	0	0.291214	-0.304539	-1.71989	-3.19975	-4.96505	0	1.70565	0.727626	-1.16088	-2.82105	-4.2072	0	0.10914	0.500024	-2.07493	-3.24779	-4.44759	0	-0.773922	0.410118	-1.90661	-5.47021	-5.88086
mbtps1	0	-0.130169	-0.846655	-1.47821	-1.14541	-0.656727	0	0.807592	0.258304	-1.08108	-1.03163	-1.87891	0	-1.8238	-2.77936	-2.13111	-2.30226	-4.72475	0	-4.95257	-4.42234	-3.7258	-4.65312	-3.04003	0	-0.785557	0.147713	-1.19817	-2.27076	-2.01579
mcemp1	0	-0.155389	-0.728963	-3.20775	-3.76225	-3.77879	0	0.107859	-0.341289	-2.06492	-2.86971	-4.33643	0	-2.17508	-2.39486	-4.138	-6.33053	-8.35131	0	-1.84436	-2.85144	-2.93127	-7.48155	-5.27316	0	-0.350385	-0.0164113	-2.25003	-4.38654	-4.33495
mch2	0	-0.771516	-1.01764	-1.22783	-1.33208	-0.833753	0	0.0209534	-0.739328	-1.10943	-0.240413	-0.949152	0	-2.53532	-2.42426	-1.94087	-2.22801	-3.76859	0	-6.14912	-5.71671	-2.90327	-5.28204	-1.14602	0	0.449687	0.77705	0.105764	-1.12122	-0.58245
mcm3	0	-0.102076	-0.797963	-2.46469	-1.72364	-1.31783	0	0.413724	-1.01642	-2.31275	-3.02747	-2.86503	0	-1.73594	-2.65978	-3.10972	-3.48768	-3.18092	0	-3.24669	-3.52743	-2.30267	-3.72568	-2.80334	0	-0.203009	0.768802	-1.25068	-3.38609	-3.72568
mcp1	0	1.22103	2.67179	4.74197	5.35596	5.08518	0	2.30839	3.67252	4.95151	5.55819	5.58834	0	2.1298	2.56317	4.16953	4.72542	5.10066	0	1.89616	3.66401	0.912569	4.03755	4.42474	0	2.35633	0.714082	3.79482	5.49297	3.99094
mcsf	0	-0.635958	1.67616	3.02168	3.69143	1.86947	0	2.9583	5.33077	3.45396	3.21595	0.14636	0	3.59137	3.25739	3.69463	2.1254	3.61297	0	5.14088	6.43433	6.25522	5.13382	4.21954	0	1.01647	0.807592	3.94169	4.64103	3.95601
mdk	0	-2.8014	-3.29678	-3.89819	-3.60217	-1.28538	0	0.504276	-1.62222	-0.382953	0.344292	1.45384	0	2.35389	2.0232	1.61304	1.48379	-0.296272	0	1.87618	-1.15969	-3.13235	2.91815	2.49957	0	-5.15815	-5.09402	-2.27576	-0.250844	2.09811
mek5	0	0.639142	-0.392563	-2.17294	-2.49683	-1.13542	0	0.662296	0.23617	-2.58857	-1.82547	-1.80932	0	-2.89631	-2.65852	-3.89981	-3.57253	-4.82962	0	-4.36647	-4.76339	-4.12331	-6.23999	-2.5349	0	-0.257289	0.142572	-2.36549	-2.99928	-1.87589
mep	0	0.346063	1.66332	3.63367	3.46334	1.98854	0	0.526207	1.11765	3.4939	4.02751	4.13862	0	-2.34544	-0.0291758	3.11873	3.16694	1.84518	0	-0.409819	-0.811102	2.77599	1.46264	4.54619	0	1.91852	0.374343	3.98511	4.40331	4.34614
mgc10562	0	-0.33899	-1.40851	-2.67748	-2.94955	-1.79542	0	-0.931923	-2.45751	-2.82695	-3.59364	-2.77649	0	-1.20856	-1.54723	-2.0506	-2.90414	-3.66388	0	-6.3047	-5.16652	-3.63307	-5.35695	-2.8294	0	-0.788109	-0.0099496	-2.34752	-4.1301	-1.76321
mgc119599	0	-0.395879	-0.0465617	-4.35061	-2.61198	-0.858247	0	-0.145485	-0.922355	-4.69361	-4.46236	-2.13454	0	-1.4143	-1.72799	-4.20124	-4.34843	-2.69894	0	-3.3662	-3.6533	-2.87826	-4.92252	-3.73498	0	-0.513922	0.230966	-3.1057	-3.36824	-5.13608
mgc132014	0	-0.0391001	0.0819153	1.69208	3.19126	1.20244	0	0.942753	0.663139	2.35278	4.22515	3.67926	0	-0.0904993	-0.0247448	1.81789	2.71012	3.71553	0	-0.0140713	-0.147681	1.58249	0.314223	2.18664	0	1.27994	0.659118	4.4632	5.11659	8.42608
mgc16968	0	-3.06112	-2.02815	-5.40444	-4.48148	-5.15625	0	-0.002534	0.488149	-0.862259	-2.63874	-3.187	0	0.540546	0.189155	-1.26803	-1.7153	-3.44648	0	-1.22344	-0.31822	-2.28209	-3.03483	-3.37965	0	-1.03149	0.365052	-2.02959	-3.97842	-5.49166
mgc20461	0	0.961943	-0.0477572	-2.84032	-3.45668	-3.86669	0	3.46634	3.23575	0.287193	1.63798	2.36175	0	-0.665012	-1.98526	-0.0618238	-3.03349	-1.96784	0	2.29803	1.05297	-2.94652	-4.25535	1.69159	0	1.01902	0.776002	-1.44547	1.6421	4.81334
mgc26273	0	-0.515195	-0.0653793	0.62504	0.545256	1.62367	0	0.314389	-0.486811	1.45941	1.50139	1.82869	0	-2.68624	-0.906703	-1.47994	0.357528	0.789983	0	-5.04161	-5.39682	-2.02018	-3.71781	0.268517	0	-0.731838	-0.123179	1.36188	1.98737	2.6016
mgc26382	0	-0.59858	-0.545309	-3.51299	-4.11964	-2.58387	0	0.239506	-0.187622	-2.29371	-2.24683	-2.62925	0	-3.91019	-2.77333	-3.95337	-4.11351	-4.12171	0	-4.03604	-4.10334	-3.24502	-3.99788	-3.83088	0	0.0063555	0.288395	-1.06868	-3.11683	-2.57065
mgc78578	0	-0.628459	-1.0051	-1.25607	-1.21693	-0.975623	0	0.528438	2.03195	3.88091	5.28052	7.60739	0	-1.32249	1.36159	1.15807	0.923702	0.811236	0	0.102893	0.0586305	1.02764	6.91824	4.3722	0	-1.31121	-0.577994	0.310245	0.625632	-1.2963
mif	0	4.25354	3.84607	3.02105	-1.87745	-3.67118	NA	NA	NA	NA	NA	NA	0	2.71608	2.75902	2.49548	-1.54649	-3.71483	0	2.65484	-2.00007	0.794256	4.72084	1.86088	0	4.3681	2.64672	0.560803	-2.18357	0.3707
mk3	0	0.0198802	-0.126862	-0.952318	-1.80615	-1.21296	0	1.36955	1.20946	-1.33662	-0.647554	-0.70716	0	-1.66669	-1.16713	-3.02144	-4.18226	-4.12503	0	-4.10607	-5.39098	-4.28997	-6.66173	-4.30919	0	-1.47759	-0.814123	-2.01271	-1.5796	-1.28627
mmp1	0	3.24378	6.38786	6.92774	6.39664	3.05479	0	2.78864	6.40847	7.10539	6.7048	6.39962	0	4.09546	6.13012	6.49173	5.26849	4.97156	0	5.27968	4.0289	6.54607	3.27922	5.35607	0	2.69925	0.908226	7.28142	6.2487	6.86762
mmp10	0	0.106674	6.4303	8.12688	7.71338	6.01914	0	1.37747	7.16561	8.77904	9.01435	8.57764	0	3.85644	6.83097	7.66241	7.7913	7.04845	0	5.26117	4.64696	7.48159	5.02995	7.05332	0	2.6555	1.07533	7.88888	8.99096	8.90769
mmp12	0	-0.598925	2.22587	2.4499	3.71947	1.6875	0	2.02557	3.74545	5.0361	4.08657	3.86679	0	1.53632	2.65942	3.80578	3.34675	1.81737	0	2.32356	0.103122	3.19549	-0.107537	-1.04567	0	3.3742	2.13293	4.22229	5.09767	4.9938
mmp3	0	-0.00379158	0.0665977	3.04657	3.91971	3.59347	0	-0.00759315	0.0224221	2.92555	5.29621	6.15353	0	0.0484046	0.256076	2.41929	4.74118	5.34336	0	-0.0698214	1.544	0.305673	3.37472	0.0484046	0	-0.0306154	0.070209	1.84442	5.55642	5.54001
mmp7	0	2.57868	3.0936	2.72104	3.81196	3.35872	0	1.06053	1.11879	2.08636	1.95148	1.22441	0	1.63055	1.82344	1.62072	2.15445	2.44855	0	-0.200181	0.924382	1.38167	-0.00289687	-0.823994	0	2.95938	2.8004	2.30779	2.03635	2.3975
mrs	0	-0.687243	-0.49533	-0.463835	-1.44781	-2.79799	0	0.219062	-0.347286	-1.38746	-1.12619	-0.587512	0	1.16891	0.647421	0.44775	0.201338	0.359877	0	0.86488	1.58769	0.347558	1.01207	0.686663	0	-4.03065	-2.1558	-3.70906	-2.30928	-4.01798
msh2	0	-0.288973	-0.190794	-1.81168	-1.97707	-1.82257	0	0.0501544	-0.566169	-1.76153	-3.31988	-3.80689	0	-0.690481	-1.03755	-2.00327	-2.37474	-3.69656	0	-2.71844	-3.35731	-2.53593	-5.47644	-2.67045	0	-0.478293	-0.0546983	-2.06336	-2.64691	-3.918
mt1e	0	0.127693	0.171161	-0.0839901	-0.0413839	1.48559	0	0.0438321	-0.00560387	-0.0840115	0.59788	3.32044	0	0.407601	1.03843	1.25591	2.02931	4.39008	0	0.432547	-0.0149117	-0.064723	1.11405	5.56974	0	-0.0567319	-0.00743659	2.00504	3.37428	4.78735
mthfd1	0	-0.0491979	0.196028	0.0265515	-0.0806475	0.849236	0	0.0629852	-0.0405968	4.81237	4.77099	-0.14153	0	10.4824	10.0246	-0.0609113	-0.0127816	0.0817199	0	0.0985213	0.970116	5.08104	2.91288	0.0339122	0	-0.0260525	-0.0886182	-0.112821	-0.0760022	-0.116868
mtk1	0	-0.341522	-1.0137	-1.3872	-1.86813	-1.30489	0	0.24109	-0.939137	-0.627744	-1.60081	-1.64926	0	-2.58034	-3.14955	-2.10672	-3.04285	-4.11894	0	-4.89989	-4.90385	-2.94411	-4.94812	-2.49576	0	-0.332492	0.902302	-0.135534	-1.65271	-0.632745
muc2	0	-5.14261	-3.23272	-4.32283	-4.49246	-4.8879	0	-0.108951	-0.280132	-1.35639	-1.29286	-2.19854	0	0.821956	0.0309691	-1.52652	-0.833011	-0.629797	0	-1.39285	-1.62254	-3.49628	-6.36947	-6.25083	0	-0.22149	0.104223	-1.54247	-2.69154	-3.10027
mx	0	-0.574011	-1.11174	-0.613632	1.87569	2.18402	0	-0.0403859	-1.10809	0.913837	4.73132	4.29137	0	-1.80611	-2.7622	-0.239188	0.146017	0.536017	0	-2.36058	-1.75585	-0.396353	4.58824	4.37974	0	-0.160579	0.233982	2.70146	3.37845	4.30101
mx1	0	0.00186862	-0.267746	-0.167002	1.74196	2.63699	0	-0.376155	-0.657322	0.974691	3.29828	3.67435	0	0.441954	-1.06472	0.744333	1.55425	2.54217	0	0.306902	-0.332586	1.06713	4.58457	3.82092	0	-0.155301	0.186758	2.02942	3.00428	3.08634
mxb	0	0.0215342	0.0292286	-0.0295053	1.95543	2.85107	0	-0.00179833	0.0361548	0.0349713	5.74412	5.32453	0	-0.0700331	-0.00179833	0.0482869	-0.0156518	-0.0224603	0	0.00602118	0.00602118	0.025366	2.42081	4.02827	0	0.0368821	0.0444953	2.55917	4.3381	4.65688
myd118	0	1.89623	3.57228	2.42917	0.588566	-1.18276	0	1.61909	2.20903	0.506463	2.35793	1.15455	0	1.71453	3.98982	3.99739	2.27161	2.6049	0	4.85995	3.487	-0.131245	1.541	-0.596607	0	2.84787	0.236242	1.49562	-0.00866083	1.88455
nanos3	0	1.78224	2.44	2.14227	2.8405	1.90396	0	2.06466	4.08556	2.60868	2.33514	3.2897	0	3.20241	3.60377	2.95287	3.13497	3.28668	0	4.65793	5.59148	2.43894	3.57632	1.46649	0	1.48709	-0.05201	3.12113	2.56043	2.21448
nap1l4	0	-0.230569	0.779471	0.972859	-0.138518	-4.48005	0	0.0605545	0.226532	1.06021	-0.397524	-7.54615	NA	NA	NA	NA	NA	NA	NA	NA	NA	NA	NA	NA	0	1.15068	-0.612008	-4.11938	-3.99736	0.570132
nck1	0	-5.1064	-5.27111	-5.17243	-5.09882	5.12639	NA	NA	NA	NA	NA	NA	0	-2.89354	-5.16055	-5.06892	-5.16259	-4.64244	0	-3.98625	-5.03601	-4.71489	-5.20865	-4.65944	0	-5.2584	-5.00737	-5.21343	-4.97157	-5.22917
ncor	0	-0.668248	-0.697412	0.539573	-0.00247637	-0.0282526	0	1.21566	0.0719539	0.362034	0.89492	0.568447	0	-2.75571	-2.67614	-1.51957	-2.73843	-2.84001	0	-1.69029	-2.80873	-0.612807	-2.77819	-1.62091	0	0.0205022	0.427375	0.810865	0.404884	0.606911
net1	0	-3.13754	-2.28669	-3.17211	-3.94385	-3.90816	0	1.06971	0.420423	-0.877719	-1.31749	-1.40935	0	-2.12472	-1.83055	-2.93185	-2.90555	-4.29766	0	-3.99179	-3.76568	-4.08835	-5.68466	-3.17825	0	-1.50331	0.127561	-1.55863	-2.65413	-2.41406
neu	0	-2.33354	-2.17774	-4.89039	-1.88235	-2.22285	0	0.0695491	-1.34423	-2.17336	0.00583833	-3.34001	0	-3.05395	-3.5192	-4.15647	-3.21969	-0.815317	0	-0.721	-0.352377	-2.13164	-3.43927	-0.869894	0	1.07174	0.145579	-0.487308	-1.07835	-0.634891
nfx2	0	-0.128541	3.83587	2.09298	-0.132622	-0.0601849	0	-0.0531147	1.07148	3.81252	5.03163	6.20116	0	-0.00743188	0.155657	0.0440984	2.94514	2.33476	0	0.14532	-0.0923208	1.1119	-0.0453997	-0.0300925	0	1.17352	-0.0492521	3.53535	3.13332	3.97703
nid	0	-0.107839	-0.507071	-0.287084	0.105861	0.815971	0	0.583324	-1.19168	-1.73202	-1.29901	-0.492093	0	-2.95767	-2.80615	-2.09914	-2.49796	-3.501	0	-4.11435	-4.20722	-4.22756	-4.25798	-3.26995	0	-1.20434	0.2557	-1.51998	-0.599399	1.04897
nipsnap1	0	-0.0534888	-0.610323	-2.64583	-3.48579	-2.49926	0	0.171703	-0.365982	-2.49428	-3.44254	-3.20171	0	-1.52549	-1.44931	-4.1999	-4.57003	-4.76757	0	-4.29978	-4.22056	-2.95223	-4.58155	-2.00948	0	-0.62604	0.635356	-1.64275	-4.07809	-2.81519
nl1	0	0.144205	-0.463573	-0.527011	-4.36158	-2.76531	0	-0.111815	-1.16379	-2.69266	-4.54515	-4.23798	0	-1.11923	-0.991925	-2.9569	-3.32726	-3.81048	0	-2.89863	-4.07783	-3.93304	-5.82294	-4.3398	0	-0.649765	-0.0981777	-2.52824	-4.47749	-3.53481
nl2	0	-1.02187	-0.835922	-0.969405	0.330271	0.934166	0	0.913737	1.17409	0.137748	1.20659	4.35712	0	2.45172	2.70475	1.7316	3.5551	4.96659	0	2.57513	1.98384	-0.904446	-0.0882595	2.0457	0	-0.352893	-0.204736	-0.293959	3.62134	7.56954
nm_002038	0	-0.0268924	-0.195252	-0.860195	-0.633445	1.72402	0	0.251663	-1.15845	-0.705856	2.04124	3.78155	0	0.172331	-0.266642	0.899732	1.12406	2.51591	0	1.63364	1.66235	1.55436	6.02808	5.90609	0	-1.75378	-1.02821	-0.172901	2.30041	2.9755
nm_022872	0	-0.374457	0.0395839	-1.94357	-0.531487	0.976598	0	-0.893211	-0.474638	-0.0491587	2.97226	4.49702	0	0.0554487	0.293951	0.649912	1.50729	1.95377	0	0.964376	2.2257	2.24437	6.72964	6.33821	0	-0.303182	-0.464912	-0.611825	2.89086	3.65195
nm_022873	0	0.0377905	-0.115465	0.826448	-1.03465	1.73096	0	0.352122	-1.72098	-1.1167	1.90139	5.06772	0	-0.051978	-1.77161	1.12952	-0.95691	2.31368	0	1.21532	2.238	1.92054	6.67122	6.7503	0	-1.73967	0.138623	0.0451506	2.79544	3.77171
nm_145800	0	-0.0677464	-0.532454	-2.24764	-2.77566	-1.48439	0	-0.278592	-0.755828	-1.86123	-1.91142	-1.51935	0	-2.19807	-2.60444	-3.49456	-3.38556	-2.1586	0	-4.34641	-4.25668	-3.04781	-4.35027	-1.10173	0	0.261517	0.369087	-1.05738	-1.59675	-0.773712
nm_145802	0	-0.0852212	-0.483715	-2.2912	-1.80604	-1.50102	0	-0.261323	-0.632045	-1.82307	-1.9597	-1.39251	0	-2.05828	-1.84812	-3.2884	-3.83193	-2.06036	0	-2.87243	-2.49284	-2.41749	-2.9605	-0.553022	0	0.254052	0.338918	-1.06273	-1.32861	-0.798041
nme4	0	0.186893	-0.244224	-0.738462	-1.88579	-0.481525	0	1.18181	0.483044	-0.889718	-0.630844	-0.990119	0	-2.669	-3.27924	-2.23636	-2.30506	-4.38186	0	-4.78967	-4.78592	-3.35451	-4.42044	-3.50427	0	-0.404168	0.297571	-0.741893	-1.96681	-1.92858
nod5	0	-0.00380992	-0.00380992	8.6367	6.66682	4.37692	0	-0.0155818	-0.0333885	0.0426773	0.00574796	-0.0273967	0	-0.0116294	-0.0116294	-0.113127	0.82768	3.85733	0	8.51194	8.38024	3.85606	8.39976e-05	0.00396743	0	0.0346642	1.12816	3.37036	3.17412	-0.0594579
nor1	0	-1.48324	-1.27346	-2.53473	-2.78946	-2.64693	0	0.480459	0.351202	0.00342165	-1.03811	-1.68148	0	-0.206089	-0.36406	-1.0545	-1.64964	-2.97995	0	-4.05456	-4.02857	-4.04237	-7.05878	-2.32182	0	-0.656035	0.660982	-1.17362	-1.90651	-1.53196
nos2a	0	-0.692591	-0.528335	-0.535928	-0.598156	-0.701109	0	2.17123	0.571963	-0.0725028	-0.332441	-0.443771	0	-0.67153	-0.68102	-0.67153	-0.622253	-0.558857	0	-0.458126	-0.256492	-0.631711	-0.586282	5.08049	0	-0.709665	3.73584	1.60301	2.31342	5.1571
not	0	3.40026	3.12878	0.871816	-2.03097	-3.83894	0	3.64585	3.24275	1.10641	-0.313912	-1.54866	0	3.97965	3.23627	1.78941	-0.831689	-1.40055	0	2.16548	-0.137982	-0.599415	-4.60954	-2.15743	0	3.40595	1.73616	0.691236	-0.730912	2.52849
nov	0	-0.124354	-0.0507728	0.0932375	0.170481	0.0109773	0	0.256736	0.227477	0.521138	0.598453	0.114717	0	0.128861	-0.0231417	3.51614	3.57813	0.117639	0	0.132376	-0.00372421	1.86929	0.0640912	0.128861	0	-0.0153433	-0.0547636	2.70787	0.465122	0.00397018
nr1c3	0	0.0495068	-0.0997398	-1.0842	-0.987309	-1.33146	0	0.207287	-0.791252	-1.41827	-1.9919	-2.63259	0	-2.82767	-1.67655	-1.58774	-3.46499	-5.45055	0	-3.65833	-3.60413	-2.37606	-5.02563	-1.1289	0	-0.26503	-0.234299	-1.15824	-1.93955	-1.70386
nr4a1	0	3.14099	2.84413	0.444965	-2.36092	-3.6425	0	2.0816	2.13646	1.06634	-0.842503	-2.01159	0	3.47602	3.33402	2.36707	0.291415	-0.281987	0	3.28149	2.72038	0.521181	-1.80255	-2.49007	0	3.14801	1.12447	0.748532	-1.00276	0.607427
nr4a2	0	3.20501	2.97686	0.153015	-1.83273	-4.06912	0	3.21528	3.0068	1.12403	-0.588496	-1.67983	0	3.82295	3.20453	1.92982	-0.306316	-1.28752	0	3.21039	1.05768	-0.118261	-3.417	-2.08993	0	3.30024	1.69759	0.293085	-1.10349	2.12243
nr4a3	0	3.80448	3.34584	3.50801	2.31916	0.783526	0	1.71069	4.32385	3.10205	1.59299	1.52848	0	5.13328	5.73026	4.84493	3.39401	2.78098	0	4.44242	3.83043	0.829652	-1.15902	1.39571	0	1.38832	1.15807	2.23941	1.7908	2.92473
nrp	0	-1.32209	0.696044	0.516784	1.62208	0.314736	0	0.0189066	0.016134	1.71942	1.50805	1.08004	0	-2.93023	-2.23423	-0.720552	-0.931058	1.00654	0	-2.76673	0.474208	-0.698401	-2.86969	-2.23678	0	1.43894	5.28725	3.45039	0.997526	0.920057
nsp	0	-0.499618	0.0991989	-1.71843	-3.13089	-1.96315	0	0.00815193	-1.32504	-2.06157	-3.3401	-5.26496	0	-0.428299	-1.47776	-4.17444	-4.35644	-6.63095	0	-3.12954	-2.47229	-6.65073	-6.49081	-5.23851	0	-0.691468	0.110199	-2.31915	-5.18675	-4.77024
numa1	0	-0.00861035	-1.18708	1.85301	1.62192	1.85021	0	4.48968	3.5558	2.96319	3.38263	2.67158	0	-0.415538	1.01369	1.68754	1.36258	1.40467	0	-2.09438	-2.49096	-0.419543	-2.30393	0.841117	0	1.48541	-1.46471	-0.241676	3.89097	5.86553
nup84	0	-0.0765034	-0.336943	-0.309244	-0.0965756	0.330187	0	0.449634	-0.268381	0.510641	-0.020771	-0.0153196	0	-1.17403	-0.869939	-0.483292	-0.586785	-1.30929	0	-6.66708	-5.14335	-1.67666	-4.34438	-0.501675	0	-0.655878	-0.197547	-0.00491517	0.237439	-0.720926
of	0	6.09854	5.86396	-3.62899	-3.67254	-2.35435	0	0.61008	1.04734	2.18266	5.41334	5.86708	0	-1.86346	-1.80833	-1.55027	-2.85561	-2.53335	0	1.39572	5.08833	4.80418	-3.56419	-2.29464	0	-1.06894	-3.60963	-0.72905	1.73739	-0.583419
ogfr	0	6.68709	5.50297	5.88127	0.533749	2.84957	0	6.12679	5.75765	3.82767	1.88914	1.28815	NA	NA	NA	NA	NA	NA	0	5.96697	7.28017	5.47514	8.68299	6.92659	0	0.111702	-0.729536	0.383079	-0.238279	0.467578
oias	0	-0.130725	-0.684203	-0.0478142	1.57199	2.45809	0	0.145906	-0.165191	0.533579	4.23337	4.62564	0	-0.906602	-0.940523	-0.598311	1.22344	2.20661	0	-2.93925	-4.04157	-0.863024	1.62377	4.19215	0	-0.351655	0.202133	1.16978	2.73219	3.10987
olfml3	0	-0.054433	-0.319932	-1.65672	-2.46237	-4.18154	0	0.382661	-0.0810125	-1.26578	-3.88285	-3.87289	0	-2.0486	-0.406007	-1.33384	-2.77173	-5.65083	0	-1.78745	-3.29284	-3.35628	-5.27102	-4.75968	0	0.281093	0.464885	-1.48449	-2.12515	-2.41918
osgep	0	0.137757	-0.571278	-1.85083	-2.05143	-1.40827	0	0.366017	-0.291802	-1.29523	-2.40043	-2.83495	0	-0.76451	-2.43328	-2.14336	-2.82583	-4.42887	0	-4.05923	-4.3507	-4.15051	-6.52751	-4.00956	0	-0.324764	0.262116	-1.54653	-2.00778	-2.07922
ox40	0	-0.711687	-0.210915	0.233553	2.29518	2.78165	0	-0.374739	0.215074	2.46176	2.87823	4.56522	0	0.178047	0.275147	1.45917	3.64898	5.0852	0	0.682826	1.43475	1.74387	1.5306	0.515117	0	0.905759	0.013382	2.18927	3.06057	5.59004
p1	0	-1.46183	-5.75535	-4.74266	0.506744	3.55799	NA	NA	NA	NA	NA	NA	NA	NA	NA	NA	NA	NA	NA	NA	NA	NA	NA	NA	0	-0.102199	-0.0738734	0.53473	4.06288	7.07388
p104	0	-0.307669	-0.333184	-0.292174	-0.179307	0.513457	0	0.483944	-0.954659	0.132537	0.635203	0.562596	0	-1.59823	-1.16987	-0.792289	-2.28399	-1.40623	0	-5.74636	-5.80724	-3.502	-3.98457	-0.941275	0	-0.814643	0.171685	-0.0469071	-0.118222	-0.507979
p140	0	1.45211	1.51434	3.55353	3.40229	2.3027	0	1.2948	2.64544	2.67313	3.28504	2.54078	0	-0.0187224	1.87953	1.70154	1.05406	-0.325895	0	-1.40269	-0.358876	0.878106	-0.337901	-2.20981	0	1.49908	-1.81587	0.932679	-1.105	-3.02014
p15	NA	NA	NA	NA	NA	NA	0	1.57555	-4.37014	-2.35615	2.52252	2.37911	NA	NA	NA	NA	NA	NA	0	-5.22989	-6.35456	-2.96993	-6.04342	3.65527	0	-1.88278	-1.94933	-3.67496	0.690883	-0.652134
p18	0	0.881788	-8.99207	-9.29214	-9.32465	0.0397315	0	1.35117	-0.538658	0.0165184	-9.26827	-9.28013	0	1.86487	0.761476	2.10652	0.733665	-2.11509	0	-9.2447	-9.1182	-3.84075	3.6296	2.10189	NA	NA	NA	NA	NA	NA
p28	0	-0.145541	0.473931	1.37486	1.84638	0.582523	0	1.1683	0.454516	-0.165977	6.63818	10.4603	0	-0.0331669	-0.0940812	0.197497	-0.115792	5.25984	0	0.153739	-0.10972	2.17582	-0.0519278	-0.194728	0	0.0606414	-0.113657	0.940695	-0.184355	7.41403
p2rx7	0	0.131354	0.331987	-0.00714239	5.92827	0.260225	0	-0.317402	-1.53224	-2.42414	-1.3386	6.04536	0	5.5412	5.77877	5.19212	5.66209	0.826164	0	1.33512	-1.30596	1.82228	-0.102364	8.37203	0	1.04492	0.03987	2.25783	-2.13428	-1.26514
p50	0	-0.4632	-0.722486	1.1704	-2.10579	0.220321	0	-0.454466	-3.28135	-2.63057	1.77491	1.55299	0	1.14818	2.44263	2.20016	0.0118303	-3.83065	0	-6.42497	-5.06655	-6.38433	-6.2581	-4.85714	NA	NA	NA	NA	NA	NA
p500	0	-0.0260779	0.362964	2.58848	4.15525	3.81532	0	0.816821	2.38942	4.82684	4.32295	1.70745	0	1.31707	2.53774	3.63538	5.53941	5.15622	0	0.0300651	0.742597	1.56586	3.35676	0.0734577	0	2.18152	-0.0765677	3.84601	3.29062	1.05554
p54	0	2.51895	2.21601	3.22495	-2.12217	-0.183653	0	2.18644	1.80512	-0.0935585	-1.25582	-2.297	0	0.00221893	3.27068	2.4738	2.89977	2.55838	0	0.60241	0.0790939	-0.0939519	-2.99794	3.61568	0	-1.95605	-2.83487	-3.06963	-2.3664	-4.53531
p62	0	-4.22563	-4.37763	-2.821	-4.2006	-4.29215	0	-0.73466	-4.30732	0.0073075	0.229938	4.2597	0	-4.32259	-4.37763	-2.83056	-3.21262	-4.05351	0	-4.26586	-4.45586	-3.998	-3.07344	-4.26215	0	-4.21127	-4.34985	-4.2532	-2.61892	-4.32259
pabpc1	0	-0.364906	-6.82724	-6.92421	-1.11678	-0.639171	NA	NA	NA	NA	NA	NA	0	-3.59727	-5.63821	-4.80665	-4.8514	-6.41315	0	2.17791	7.00951	0.293572	-2.5676	-0.804377	0	-1.84932	-6.85272	-6.97725	3.29703	5.73581
padi2	0	-0.420402	-0.724587	-1.10299	-5.54342	-5.58505	0	0.979538	0.602366	-1.01652	-2.9333	-3.11983	0	-1.32428	-1.17568	-3.95969	-5.24498	-5.6532	0	-5.50319	-4.69996	-3.41095	-5.68352	-5.10813	0	-0.682883	-0.530612	-2.62296	-5.6472	-5.5963
past	0	0.135229	1.20056	0.996127	1.842	2.13258	0	1.76923	2.84183	1.9753	3.48812	4.44263	0	0.718888	0.335774	1.9507	1.29917	3.30244	0	1.0014	0.931357	0.193377	0.420372	-1.04794	0	2.41094	1.18855	2.95699	3.32045	4.90788
pc	0	-0.504517	0.0781474	4.12882	2.9099	3.39283	0	2.2751	3.76491	5.72356	6.06128	5.19095	0	2.88121	4.64756	5.90477	6.64269	6.44411	0	2.70898	3.55383	4.9989	3.3579	6.32911	0	1.15755	-0.430852	4.88732	5.28962	5.78302
pcl	0	-0.0850514	-0.197685	-1.2304	-2.17469	-0.571883	0	-0.673669	-1.10115	-2.6816	-4.09394	-3.99666	0	-1.60959	-0.887058	-2.74222	-4.04645	-3.81145	0	-1.90816	-1.20202	-3.54754	-1.54466	-3.76468	0	-0.349547	0.834923	-1.20939	-3.88486	-3.44154
pcmt1	0	0.149692	-3.29631	-2.5886	-3.2705	-1.84495	0	-0.229452	-3.86486	-2.95831	-3.2837	-3.3348	0	-1.55161	-2.25724	-0.369126	-1.79046	-2.184	NA	NA	NA	NA	NA	NA	0	0.522471	0.267369	0.757039	0.997872	-0.0215899
pdi	0	-1.94266	-1.94658	0.606678	-0.508688	0.392847	0	1.81034	1.1141	4.46743	4.28188	3.74986	0	2.27322	3.35353	4.96631	5.48677	2.20372	0	-1.93486	-0.619951	2.58665	0.706389	3.49754	0	0.350042	-0.0983608	3.08022	2.34963	1.64393
peg1	0	-0.20931	-0.188581	-1.63833	-3.88468	-3.95598	0	-0.0171432	-1.06932	-1.47263	-3.77791	-3.79722	0	-2.13761	-1.82849	-3.59928	-3.84782	-3.43978	0	-2.81859	-3.92275	-2.4987	-3.99797	-3.99391	0	0.554286	0.952029	-1.23469	-2.6702	-1.93339
phrip	0	4.31124	4.31016	2.8124	2.6909	2.83814	0	3.68591	4.7625	2.73799	1.76861	1.09246	0	4.73809	4.97757	4.48273	3.31031	2.49581	0	3.33446	2.95033	1.69965	0.444919	1.85809	0	3.97327	1.38974	2.06086	3.01524	1.16738
phtf1	0	-1.24781	1.28952	-1.37133	1.23033	1.16606	0	0.0829668	0.813738	1.74101	3.38868	1.35796	NA	NA	NA	NA	NA	NA	0	1.39989	6.26924	6.18843	6.67009	4.19496	0	0.702321	0.112084	1.30771	1.10335	4.48387
pilot	0	3.55057	3.7456	2.75246	0.0749621	0.0323249	0	2.79687	3.09139	1.19125	0.149655	0.0858778	0	1.30723	2.26143	0.153157	0.0302767	-0.0531282	0	1.78688	1.35614	0.028124	0.0153073	-0.0232698	0	3.26263	0.759866	0.126232	-0.0116088	-0.0154714
pim1	0	2.86289	0.450237	2.50209	0.631707	1.105	0	-0.130913	-0.0678363	1.47771	0.314189	0.629462	0	1.21742	1.16412	0.151655	-0.0263384	0.30731	0	2	3.21143	1.31169	3.87407	1.112	0	1.07452	2.54977	2.46341	3.39427	1.90759
pipox	0	-0.926149	-1.00239	-3.68118	-2.20342	0.855933	0	-0.218271	-0.66525	-3.27577	-3.47106	-1.29928	0	0.269682	0.0216149	-3.21723	-3.28432	-2.00733	0	-1.90533	-1.96115	-2.8473	-2.79873	-2.29562	0	-0.0047811	-0.0362505	-3.28241	-3.63526	-3.06218
pkm2	NA	NA	NA	NA	NA	NA	0	2.79542	2.39875	2.16846	2.55273	2.6821	0	2.20021	-6.3541	-6.30582	-1.84528	4.53123	0	-4.89132	-6.39625	-2.64427	-5.53706	3.9073	0	-6.40796	-4.75411	-2.57809	0.610017	4.56297
plcb2	0	0.1509	-0.272811	-2.50334	-5.26535	-5.36826	0	-0.406055	-0.374942	-1.78056	-4.70791	-5.15604	0	0.330416	0.459978	-1.89875	-3.41492	-3.47848	0	1.1063	0.73497	-1.18054	-2.11188	-3.4945	0	0.279799	0.25004	-1.88683	-5.19443	-5.75498
plp	0	0.233234	-0.158087	-0.280523	10.6327	10.6	0	10.4057	10.6298	6.70398	10.6131	9.68338	0	11.1066	11.451	10.661	11.0593	10.6378	NA	NA	NA	NA	NA	NA	0	11.0213	11.1345	10.8695	10.7253	10.0274
plscr4	0	-0.893662	-0.747315	-4.8197	-4.48868	-4.4087	0	-0.791542	-1.16941	-3.32944	-5.47129	-6.67393	0	-0.254392	-0.439328	-3.74744	-5.22916	-6.74335	0	-2.67229	-3.79606	-4.05126	-6.78691	-3.06052	0	0.552613	0.893852	-1.98157	-5.06356	-3.69374
pm5	0	-0.284716	-0.138835	-1.05483	-0.171477	-1.42894	0	0.073408	-0.55611	-1.57606	-0.545978	-1.02755	0	-2.27709	-1.59584	0.587768	-3.49043	-5.04605	0	0.934457	-2.87125	-2.48666	-2.79861	-4.55352	0	-1.62067	0.111957	-0.118289	-2.36268	-3.07338
pnmt	0	0.351187	0.751038	-1.01289	1.17669	2.84458	0	1.20505	0.497516	0.163162	-0.0363158	-0.281383	0	0.93262	0.0333952	0.346648	0.225884	1.09762	0	0.369202	0.455566	2.71318	1.05267	1.35345	0	-0.858172	1.08301	3.46634	4.09417	5.85021
pnp	0	0.353847	1.52038	2.52218	1.37418	-0.649907	0	0.153879	1.37994	3.05648	2.52173	1.32174	0	0.652477	2.37778	2.1042	1.58509	1.94611	0	2.08297	2.57658	3.50256	1.66072	0.626815	0	1.72112	0.428666	3.47336	3.47617	4.24067
pomgnt1	0	0.080301	-0.75122	-1.65202	-1.59725	-0.940453	0	0.371054	0.189602	-0.924874	-0.287137	-0.815879	0	-3.46842	-2.807	-2.60361	-3.42126	-4.13104	0	-4.91917	-5.00372	-3.50316	-5.08933	-2.37171	0	-0.291987	0.149893	-0.844163	-1.7025	-1.58924
ppargamma	0	0.0288214	-0.0387908	-1.05636	-1.0207	-1.29793	0	0.181917	-0.794508	-1.46025	-2.02149	-2.70993	0	-2.75536	-1.7615	-1.98903	-3.28356	-5.36766	0	-3.72691	-4.19873	-2.16627	-5.32176	-1.19259	0	-0.284199	-0.256755	-1.17166	-1.89657	-1.72448
ppcdc	0	-0.645572	-1.17141	-4.13647	-2.3153	-0.951801	0	-0.145984	-1.0319	-2.09278	-2.63204	-2.85157	0	-0.469626	-1.61308	-2.71465	-2.10818	-3.27543	0	-2.09621	-2.94043	-4.12876	-3.24549	-4.0315	0	0.0286899	0.734721	-3.93941	-3.96119	-4.14819
ppfia4	0	0.2243	-0.506189	-2.78109	-3.04951	-4.51837	0	-0.617694	-1.69322	-3.31518	-4.82123	-4.17812	0	0.252026	-0.921509	-3.03518	-4.0185	-3.01821	0	-0.643432	-0.521083	-3.23776	-3.11548	-3.5321	0	-1.16578	0.00785598	-3.30841	-3.97146	-3.88599
pram1	0	0.0793825	-0.404526	-2.66417	-3.52798	-3.89821	0	-0.0629215	-0.242201	-2.14486	-4.80337	-3.70308	0	-0.36924	-0.518809	-3.39909	-4.37644	-3.73663	0	-0.196382	-0.42004	-2.92049	-5.20772	-3.7503	0	0.230127	0.2281	-2.15408	-4.43608	-4.02572
prdm1	0	0.134522	0.250232	1.68961	2.37621	2.76481	0	1.35593	2.57017	2.85465	2.8298	2.72529	0	2.23838	2.67502	3.4151	2.66761	2.92451	0	0.35389	-0.394285	2.06167	-1.0004	3.54814	0	2.75785	0.677909	3.03172	4.0685	3.92419
preb	0	0.352456	-0.313193	0.0946753	0.0962219	-0.199769	0	0.489795	-1.07371	-0.432805	0.165602	0.287694	0	-4.03126	-2.6629	-1.62333	-2.53487	-2.73163	0	-4.63252	-4.3892	-1.76216	-4.24856	-2.34712	0	-0.63167	0.328269	0.254202	-2.02009	0.333698
prmt2	0	-0.427069	-0.645619	4.21406	3.53583	3.92044	0	4.334	4.54702	1.77905	4.04922	-0.546841	NA	NA	NA	NA	NA	NA	0	-0.630551	3.91388	1.55648	0.675552	3.25596	0	1.13057	4.88107	3.92585	-0.61232	-0.153177
pro232	0	-3.25245	-2.59699	-4.16216	-3.40947	-5.50585	0	0.0821182	0.249554	-0.811703	-1.6016	-2.96288	0	0.686863	0.0331827	-0.850226	-1.26628	-3.66157	0	-0.330713	-0.739684	-2.73104	-7.13862	-4.80641	0	-0.975157	-0.362435	-1.84755	-3.77611	-5.82682
ps2	0	-3.52634	-2.39066	-2.74233	-3.64613	-6.35431	0	0.31602	0.262832	-0.653186	-1.58475	-3.48275	0	0.303988	-0.4042	-0.915269	-1.84843	-5.09039	0	-3.50409	-4.45677	-4.28516	-6.26906	-5.93717	0	-1.02468	-0.241319	-1.35618	-3.4207	-5.25948
psma3	0	-0.124179	0.0489821	-0.0739598	-0.0626149	0.0686286	0	8.43242	9.03835	4.95844	1.26994	0.134262	0	0.223463	0.308449	0.272064	0.741174	5.33154	0	0.596976	-0.0701682	0.318802	-0.132063	9.64012	0	-0.128116	-0.124179	0.0527247	-0.12228	10.0074
ptc6	0	0.0141873	0.639827	0.505184	-0.281733	0.491989	0	0.914231	0.227018	0.483778	0.107775	-0.317692	0	-1.88198	-0.840825	-0.118155	-0.679278	-1.81106	0	-5.10879	-5.2481	-1.89487	-5.08484	-1.04712	0	1.35674	0.716085	0.617667	0.237644	0.672024
ptgs2	0	1.76096	2.18098	3.01516	0.952133	-0.578372	0	2.4497	3.62622	3.57112	2.64706	2.46922	0	3.2408	2.97628	2.03467	1.81903	3.33529	0	3.43963	3.89252	1.73064	1.21714	2.86376	0	3.37728	1.53812	2.29235	3.92832	5.82813
ptx3	0	4.27575	5.2322	3.85313	1.70247	0.00760219	0	4.90336	5.99778	4.6522	3.69429	3.17851	0	5.01811	5.26239	4.30781	2.93081	4.08262	0	4.71893	3.19359	3.94119	-0.0512796	0.770327	0	2.1643	1.01575	4.59999	4.67048	5.26515
pvalb	0	-4.53909	-2.45889	-3.86037	-4.97612	-5.0452	0	-0.131275	-0.610956	-2.04573	-3.4054	-4.71131	0	1.22642	0.17727	-1.74527	-3.01238	-4.32267	0	-1.56518	-1.19637	-3.04013	-3.55225	-3.89681	0	-0.730991	0.109781	-1.94744	-5.12636	-5.09041
q10	0	0.158114	1.66107	2.8605	3.51481	1.72461	0	-0.00974642	1.87456	3.9058	3.62961	3.41939	0	1.2703	2.40625	3.68724	3.81178	3.44683	0	0.802748	1.97874	2.69635	1.18842	-0.0229118	0	2.45928	0.684376	4.34579	4.25051	5.78226
r2	0	-1.23143	-0.966701	-3.67593	-5.81795	-5.14558	0	-0.554611	-0.712907	-3.35451	-5.37731	-5.70247	0	0.0232827	-0.395544	-3.75905	-3.43082	-5.67573	0	-1.18241	-1.79864	-3.74635	-5.67218	-0.152611	0	0.453355	0.611544	-2.81517	-5.81178	-5.73733
r7	0	-0.506526	-0.102647	-4.7664	-5.22921	-3.6405	0	-0.619995	-0.932348	-3.69358	-4.98681	-5.09509	0	-0.251866	-0.873374	-4.39321	-5.04772	-5.06159	0	-1.67453	-2.57366	-3.62444	-5.21277	-5.20056	0	-0.143086	0.338424	-2.52618	-5.13716	-5.20869
rab7b	0	1.03335	2.58569	3.73064	3.11033	0.316842	0	0.168664	2.30427	3.85687	2.79551	1.7229	0	1.8689	2.7191	3.52872	2.79722	2.35996	0	3.14518	3.69832	4.17201	3.47115	0.481368	0	2.24229	0.0648021	3.48413	3.35632	2.51268
rad23b	0	1.91024	4.44562	0.609103	-0.192736	0.0429717	0	1.80168	1.2354	2.42634	0.153811	6.98689	NA	NA	NA	NA	NA	NA	0	-2.85297	-5.05043	-0.913535	-3.86301	7.90874	0	1.96261	1.10213	3.85577	6.05715	7.43122
rai3	0	0.0631851	2.75148	6.04594	5.63968	2.08978	0	2.83569	5.34927	6.93272	6.30382	5.52071	0	3.38267	6.22279	7.68766	7.98114	5.43153	0	4.15864	4.93507	6.78435	2.66263	4.35243	0	-0.0175421	0.759049	7.60948	5.05216	6.04782
raidd	0	-0.0724109	-0.536258	-2.3587	-1.5265	-0.622103	0	-0.0217487	-0.734552	-1.82913	-1.6622	-2.00321	0	-1.6489	-2.47205	-2.94878	-2.77601	-3.29224	0	-5.08117	-4.97639	-4.16233	-4.32115	-3.78419	0	-0.570534	0.278577	-1.4238	-1.66196	-2.49558
raldh2	0	-0.130704	0.550474	6.04543	7.32238	6.54582	0	1.00944	0.332827	6.18869	7.06798	5.16413	0	0.0952378	1.34671	4.66997	4.95688	2.63705	0	-0.0422657	-0.130704	4.85162	2.78884	3.17999	0	-0.134855	-0.126564	4.42057	5.82384	4.10275
ralgds	0	0.478483	1.58409	1.54293	1.5272	1.1127	0	0.861611	2.46875	2.2353	2.85877	2.05224	0	2.3198	3.06844	2.34483	3.35432	3.58909	0	2.55924	2.83567	1.63433	2.1308	2.47237	0	1.82577	0.356918	2.05564	2.33715	3.81925
ramp1	0	-3.02609	-1.32932	-1.4316	-3.13057	-1.9892	0	0.873051	0.740545	0.626074	0.454482	-0.249666	0	-0.463436	-0.26956	-0.408737	-0.184937	-1.07567	0	-5.33793	-5.64217	-3.97922	-6.21554	-1.20262	0	-0.725914	0.401443	-0.456442	0.0626529	0.943602
ramp3	0	-0.881972	-1.55855	-0.683494	1.00513	0.313612	0	-0.604777	-0.927346	-0.615427	0.163378	0.973086	0	0.532473	0.953662	1.51457	0.665335	1.20543	0	2.32468	0.609445	0.583391	2.60292	1.61281	0	-2.39684	-2.64561	-3.27758	-0.142748	-1.27615
rasa1	0	-5.27632	-5.93791	-0.186336	-0.318728	-3.2436	NA	NA	NA	NA	NA	NA	0	-6.55299	-6.61646	-4.64516	-3.65373	-6.2413	0	1.50299	-6.67885	-6.60371	-6.60884	-6.55665	0	-6.60127	-6.06496	-3.49773	-3.44502	0.171584
rasd1	0	2.63955	3.41364	3.50428	0.309692	-1.29073	0	2.90542	3.92511	2.57726	1.47282	0.0347111	0	5.07812	4.8331	3.50187	2.71265	1.57011	0	4.62018	4.53511	2.22997	0.233799	1.08761	0	1.70839	1.72726	2.13142	0.971054	2.52393
rbbp4	0	-0.151911	0.099621	0.53687	0.97362	-1.02143	0	-0.593589	0.174182	-0.508515	-1.34121	7.35722	0	8.91837	8.41658	-0.0795199	-0.793333	2.74069	0	-1.50479	1.15514	-2.3361	10.0677	8.64443	NA	NA	NA	NA	NA	NA
rbms3	0	0.0755136	-0.0325063	0.00942439	0.0391717	-0.0877541	0	2.86117	2.99443	0.623464	0.620547	0.566569	0	2.13613	2.69592	2.21969	1.60513	0.00181162	0	0.840204	0.155781	-0.135758	0.0538185	-0.170397	0	0.517219	1.55889	0.00187094	-0.0619739	0.0391717
rdc8	0	-0.286915	0.621251	3.085	4.30166	3.85506	0	-0.284424	1.92653	4.11454	4.72883	5.62557	0	0.913706	2.55633	4.37395	5.77575	6.15536	0	2.31637	3.3175	3.46511	5.40188	4.4096	0	2.43476	0.594922	3.83681	5.7942	5.42962
rec8	0	0.13955	-0.195963	-1.74449	-1.60093	-0.389909	0	0.923211	0.247168	-3.15858	-1.3232	-0.797338	0	-3.10679	-2.24998	-2.97344	-3.52635	-4.25257	0	-3.46383	-3.95324	-3.09622	-4.99752	-1.7043	0	-0.622962	0.390761	-1.0096	-1.53921	-1.12486
rgs14	0	-0.189713	-1.1372	-3.40514	-3.56922	-3.74548	0	-0.372103	-1.226	-2.8637	-4.34336	-3.33825	0	0.0284976	-1.01521	-2.67513	-2.79253	-1.94866	0	0.351337	0.716402	-2.99987	-1.33739	-2.24505	0	-0.215285	0.156963	-3.1909	-4.56257	-3.66019
rgs7	0	-0.540277	-0.383835	-2.73833	-2.67816	-1.69758	0	-0.967236	-1.32953	-2.65618	-3.3752	-3.9901	0	-0.383595	-1.07951	-2.28808	-2.14725	-3.23279	0	-0.318076	0.184046	-1.86012	-0.871811	-2.8362	0	-0.517427	-0.0428107	-2.80102	-3.40115	-4.45981
rhogap6	0	-0.401348	-0.739303	-2.91901	-1.00911	-0.437822	0	-1.92985	-2.44249	-2.0885	-0.857102	0.158838	0	-3.77883	-3.83698	-1.78508	-2.78261	-3.31006	0	-3.90923	-3.27822	-3.36499	-2.85941	-2.07976	0	-0.227202	0.815599	0.320071	-2.27158	0.235347
rim	0	2.11481	2.15193	1.61511	2.42755	-0.292649	0	1.28806	2.89231	2.98903	3.54972	3.15487	0	-1.62023	-1.77535	0.730127	-0.820667	-1.80192	0	2.12685	-1.85552	0.516694	-1.67374	-1.8473	0	3.83194	3.14177	4.3947	3.47165	3.79926
rk	0	0.171098	-0.494768	-0.618983	-0.215849	-3.79024	0	-0.481285	-0.447715	-0.404224	-0.794332	-0.76088	0	-1.4066	-2.78501	-1.11715	-2.18173	-2.66386	0	-5.80369	-5.83864	-2.19104	-4.19588	-1.2808	0	-0.47867	0.0373696	-0.285056	-0.965572	-1.09457
rnd3	0	3.64516	4.84769	4.12378	3.58679	3.12108	0	4.07828	5.40369	4.71218	4.60677	4.49396	0	4.97408	5.22854	4.90264	4.30147	3.64571	0	5.31051	3.49424	4.69752	3.28506	4.58525	0	2.29438	0.697722	4.88075	4.77493	5.94823
rnf	0	-0.156687	0.436138	1.53096	-0.0213348	1.69176	0	0.412422	2.10074	5.31653	4.79801	4.39924	0	2.10405	4.05914	5.14089	5.89833	4.55734	0	2.03928	1.18559	1.44298	2.11715	2.26425	0	0.831439	1.03152	2.89628	3.66823	4.12851
ror1	0	-0.180616	1.26255	-0.889314	-2.47967	-1.96587	0	1.67281	1.74928	1.26455	0.714999	0.203838	0	-0.484744	-0.124888	-1.12093	-1.96606	-1.5016	0	-2.38555	-2.24116	-0.128767	-2.40851	-1.44563	0	2.55474	1.27941	1.09255	2.24471	4.8732
roxan	0	0.436493	-0.525003	-0.169375	0.117765	0.672369	0	0.0146808	-0.207532	-0.65808	-0.238968	-0.525748	0	-0.369762	0.00860337	-0.702069	-0.000986647	-1.67574	0	-5.03485	-5.45935	-3.38884	-5.34621	-1.28248	0	-0.698284	-0.721715	-1.20237	-0.993101	-2.42002
rpl23	0	-2.36477	-0.464383	-1.61339	-3.0319	-0.0357959	0	4.78587	2.75917	3.00436	3.12871	3.42398	0	0.550307	0.826382	-4.42577	-5.98863	-3.2755	0	1.75971	0.302925	-3.25063	-2.17927	4.17259	NA	NA	NA	NA	NA	NA
rps16	0	-1.44222	-1.34811	-1.99875	-1.51284	-2.59769	0	0.182518	-2.03074	-3.43581	-1.67563	-2.79237	0	0.229904	-1.75861	0.174051	-0.291482	-1.9503	0	0.919136	-0.166353	-2.40892	-1.12459	0.658514	0	-3.89135	-3.8542	-2.85234	-2.46453	-3.88301
rsc6p	0	-4.48212	-4.47833	-1.0601	-0.823757	-4.59257	0	1.55611	0.954664	-3.22229	-2.21097	-4.52841	0	-2.51962	-2.86586	-2.95658	-0.946361	-4.51324	0	-2.98723	-4.54418	-2.18833	-4.15413	-4.56012	0	0.0866169	0.696428	1.00472	0.0455874	-1.58081
rtn1	0	0.118807	-0.763589	-1.37561	-2.49182	-1.91748	0	-0.218742	-0.671327	-2.87291	-3.24215	-3.90735	0	-0.210356	-0.679625	-2.7377	-3.92394	-3.78676	0	-0.267465	-0.523494	-1.79773	-2.2803	-5.99705	0	-0.306902	0.0383355	-2.14964	-3.03572	-3.7537
rtn3	0	5.07764	5.2598	4.60087	4.10005	4.90769	NA	NA	NA	NA	NA	NA	0	-4.9878	-5.02064	-5.03547	-2.31866	-0.731823	0	0.751174	3.49688	0.380515	-5.09639	-4.02433	0	5.08077	4.93097	2.76287	1.87675	2.29535
s100a8	0	0.25879	-0.18578	-0.757032	-2.66469	-7.03747	0	0.342292	0.00457263	-1.30808	-2.31136	-1.86104	0	-0.966747	0.0863233	-3.61479	-4.3679	-3.31486	0	0.0524396	-0.0192798	-3.36839	-4.71303	-6.48035	0	-0.381488	-0.153047	-1.35046	-3.05833	-4.91325
s1p	0	-0.24225	-0.530491	-1.43363	-1.13267	-0.581867	0	0.745122	0.290502	-1.03508	-1.0196	-1.85261	0	-1.98835	-2.7561	-1.5202	-1.82678	-4.38485	0	-5.04479	-5.34482	-3.32402	-5.10853	-2.6885	0	-0.552026	0.218735	-1.01184	-2.22502	-1.64645
saa1	0	-4.69837	-3.53218	-3.97083	-4.87671	-0.90494	0	-1.05801	-1.41402	-1.17354	1.14886	4.45232	0	1.705	1.04554	0.789297	2.33692	3.03242	0	-4.77061	-2.60108	-2.72586	-4.89582	5.49906	0	-1.07697	1.25355	-0.726735	1.9641	3.81632
sap18p	0	-0.323563	-0.504657	-0.663568	-1.90291	-1.93573	0	0.269381	-0.335053	-1.04702	-1.94411	-3.08862	0	-3.87815	-3.43649	-3.85559	-4.87543	-5.64842	0	-5.67778	-5.62827	-3.66494	-5.75538	-4.35226	0	-0.186643	0.269264	-0.837199	-2.11876	-2.45102
sap30	0	0.206437	0.277902	-0.861987	-0.257038	0.358396	0	0.8005	-0.0641523	-1.75693	-0.364603	-0.515432	0	-1.67898	-2.06653	-2.75876	-1.87965	-1.54172	0	-2.50581	-5.58868	-3.11783	-5.79438	-1.83235	0	-0.347267	-0.184115	-0.791795	-0.544864	1.34254
scn9a	0	-0.0972023	0.547261	0.485227	0.0299096	1.55525	0	-0.00172203	-0.0877728	0.403484	0.729021	0.200221	0	0.140297	-0.0124219	-0.00884647	0.40845	0.0776034	0	-0.116311	1.06596	2.05717	-0.101004	-0.101004	0	2.82279	0.9965	0.685667	0.614741	7.77409
sectm1	0	-0.870392	-0.390013	-0.714662	0.310156	0.746965	0	-0.111046	0.481621	-0.124345	4.2009	4.54504	0	1.91981	0.522745	0.605719	2.63409	4.03837	0	3.36809	3.08327	1.82445	5.43821	5.10978	0	-0.56712	0.212093	0.160573	2.08673	3.37085
serping1	0	-2.01378	-1.57495	-1.33708	1.16295	1.91479	0	-0.393794	-0.212989	0.420146	4.65594	5.84778	0	1.04884	0.544561	0.433213	3.17638	4.73916	0	-2.33453	-3.20926	-1.86123	1.55833	5.60659	0	-0.497885	0.383131	-0.399274	2.58903	5.23118
set	0	0.0521755	0.0408615	0.1475	0.0756344	4.94761	0	0.93308	4.1411	3.18882	2.9306	0.0403014	0	0.208901	0.0600376	0.0202914	0.0402959	0.0820487	0	0.0283287	0.0872224	0.0122887	0.0482283	0.0162559	0	0.0122091	0.0639526	0.0462384	-0.0226567	-0.0330718
sftpa2	0	-3.31007	-1.91589	-3.71213	-4.31375	-4.85534	0	2.03502	0.628574	-0.649184	-0.991174	-0.0227912	0	3.2613	2.84455	1.86338	1.34565	0.341617	0	1.23355	-0.00815072	0.0346788	-3.06756	-1.4009	0	0.826562	1.21338	-0.913437	-2.97684	-5.08002
sftpc	0	-0.4649	0.403833	-0.177706	-2.41204	-4.87711	0	-0.100938	0.218594	-0.0630405	-1.2517	-3.97042	0	-1.7692	-1.83961	-2.78142	-4.14277	-4.88108	0	-2.52724	-1.67231	-2.95441	-4.63588	-3.73062	0	-0.0958513	0.120569	-0.910771	-3.44073	-5.30309
shfm1	0	9.3102	9.55443	0.0447456	-0.0791984	-0.00664503	0	9.75542	9.70575	-0.0461258	0.317896	0.212729	0	1.87635	-0.0906636	-0.117775	0.0574679	9.2043	0	-0.145407	-0.165472	-0.172439	-0.0416261	9.28917	0	-0.0791984	-0.106094	-0.163454	-0.151398	9.96406
ship	0	0.657791	-0.66516	-1.82338	-1.40998	-1.54372	0	0.782901	-0.299226	-2.46208	-0.150529	-0.798545	0	-2.94034	-2.71954	-3.32371	-3.58443	-3.08767	0	-1.67659	-3.0145	-2.73005	-1.43433	-1.64617	0	-0.664742	0.227507	-1.50235	-1.412	-1.60473
siah1	0	-0.635451	2.86067	2.31084	3.68339	-0.171667	0	1.03591	2.89372	2.57602	2.30105	2.2052	0	2.86746	3.25673	2.64779	0.727306	-2.33928	0	-2.48172	-1.74787	-2.11596	-2.52114	2.95563	0	0.857219	2.38974	1.61395	-1.10553	0.580593
sil	0	-0.599356	-1.15598	-1.84122	-1.33371	-1.66698	0	0.50571	-0.436895	-2.05074	-1.53871	-1.64881	0	-2.60564	-2.5622	-1.91933	-2.55886	-2.70847	0	-1.57294	-2.71014	-2.82047	-2.86742	-2.77242	0	-0.870253	0.908852	-0.464967	-2.70555	-2.89795
sir2l4	0	-0.630032	-0.618617	-2.93732	-1.32913	-0.728681	0	-0.177553	-2.31089	-2.10605	-3.36772	-2.66011	0	-1.29564	-1.91631	-2.1524	-1.86975	-2.31732	0	-5.18822	-4.51975	-3.97504	-5.12129	-3.2322	0	-1.37799	0.358633	-1.94815	-3.15801	-2.82498
slc2a3	0	3.24072	7.66569	5.27032	3.85916	1.95231	0	-0.514448	1.96567	3.8447	5.96594	7.41339	0	0.958264	2.26674	3.70792	6.76637	7.29541	0	3.49602	3.3194	1.38874	5.59667	8.11716	NA	NA	NA	NA	NA	NA
slc6a8	0	1.88072	2.74281	3.45783	1.65896	-0.0793091	0	1.05346	1.3255	1.74772	1.83637	1.18345	0	0.271595	0.73408	1.9699	1.12656	-0.942376	0	-0.700896	-0.893951	0.987605	-1.0866	0.253947	0	3.48361	1.99446	3.61838	1.82488	2.50956
slc7a11	0	0.0664406	1.88698	5.83084	7.39478	7.38167	0	-0.03336	2.86948	7.40372	8.19955	7.63143	0	0.0326698	3.38093	6.05784	6.63837	5.78958	0	0.103059	2.67044	4.95777	2.81651	4.24089	0	1.62463	0.0364614	6.99201	7.80007	8.01739
slco4a1	0	0.338944	2.0094	4.33929	4.25621	6.17917	0	-0.12947	1.47694	5.20034	5.17914	5.11747	0	0.635821	2.72314	4.1237	4.83152	6.43064	0	0.309369	2.7309	3.82655	3.93007	2.65933	0	2.58141	0.323961	4.18275	4.44464	7.03406
smad6	0	0.0262081	-1.81457	-4.37405	-4.30773	-3.3625	0	0.278802	-3.74904	-5.54731	-5.76552	-5.57711	0	-3.04583	-4.06163	-4.99822	-5.64025	-5.70735	0	-5.6289	-4.93864	-4.47348	-5.75067	-5.77965	0	-1.42506	0.296264	-3.8543	-5.73333	-5.80071
smap	NA	NA	NA	NA	NA	NA	0	1.49455	0.673486	-0.560751	-0.834395	0.947174	NA	NA	NA	NA	NA	NA	0	-4.93228	-4.62889	-1.58593	-4.86116	-5.00305	0	-3.29828	-4.13593	-4.94426	-1.48421	2.18592
smc4l1	0	0.0475498	0.785743	-0.0452664	-5.59059	-3.09254	0	0.28362	-0.543048	0.465568	-0.223657	-0.436715	0	-0.0571771	-0.854969	-0.00536964	-0.638768	-1.62147	0	-4.9689	-5.24326	-5.61156	-5.49464	-2.41791	0	0.0391419	0.0558264	0.339842	-0.567364	-1.06721
snf1lk	0	1.08385	1.69733	1.25356	0.29892	-1.31169	0	2.24474	1.68938	0.903836	0.361042	0.670683	0	3.62539	2.85561	1.19914	1.62927	0.940158	0	2.78404	0.567104	-0.148416	1.7676	0.480756	0	0.133349	0.998541	1.94307	0.749514	3.02396
snrpb2	0	-0.796898	1.85067	-4.77825	-5.76442	-3.39366	0	0.173276	-1.15532	-3.02697	-0.916391	-1.59602	0	0.0447369	-0.618166	0.551895	-0.328321	-5.85155	0	-0.966644	-1.29667	-1.2947	-5.633	-5.7723	0	0.234105	-0.0303569	-5.61378	-3.74535	-5.83697
snurf	NA	NA	NA	NA	NA	NA	0	1.46803	-0.192085	-2.71958	-4.87317	-7.47673	0	2.47167	-3.76914	-5.13923	-6.40278	-7.64045	0	-7.46929	-4.56215	-4.98803	-6.86928	-7.58508	0	1.61433	1.85225	-1.62746	-6.04477	-7.52217
sort1	0	-0.0554106	-0.1892	-1.75255	-3.42184	-2.26624	0	0.15377	-0.256339	-1.38659	-3.01125	-4.37075	0	0.0849623	0.193614	-1.68299	-2.72827	-2.37332	0	-0.171019	0.0464146	-0.869078	-1.75389	-2.76491	0	-0.441457	-0.271344	-1.55221	-3.91596	-4.94606
sox2	0	-5.11996	-3.13449	-5.26435	-3.90377	-3.92296	0	0.028824	-1.08239	-3.47843	-3.32707	-3.7701	0	-0.28472	-1.23664	-3.21042	-3.50284	-5.17207	0	-5.23272	-5.25637	-5.2091	-5.25241	-3.20274	0	-2.27337	-0.439964	-2.88205	-4.35716	-1.06475
sp32	0	0.188397	-0.336202	-2.96466	-2.41432	-1.85597	0	-0.561273	-0.474344	-2.34361	-4.32638	-3.17244	0	-0.437221	-0.201141	-3.43036	-4.84574	-4.39126	0	-0.279656	-0.0487048	-3.35163	-1.79978	-1.99751	0	0.0211148	0.246897	-1.85454	-3.39148	-1.44466
spata2	0	-0.568872	-0.843075	-1.26673	-0.894747	0.11024	0	-0.468376	-1.96098	-1.32181	-1.85416	-1.59528	0	-1.862	-1.46655	-1.53222	-2.26864	-2.25935	0	-4.97458	-6.43558	-4.04687	-5.10847	-1.23861	0	-1.6283	-0.196657	-1.86443	-1.1692	-1.35136
spata7	0	-0.491198	-0.414469	-2.47722	-2.74196	-3.13089	0	0.547582	-0.861473	-1.71819	-2.46536	-3.1826	0	0.257695	-0.643071	-2.05026	-2.15605	-3.4406	0	-1.91484	-2.53718	-4.35737	-4.72168	-4.42486	0	-0.930099	0.563351	-2.01848	-3.38491	0.619349
spp1	0	-0.413737	-0.205901	1.71923	3.40827	5.27286	0	-0.252406	0.0288504	3.14411	3.31124	1.79447	0	0.382309	-0.287701	0.278347	-0.00576854	0.801891	0	-0.096148	1.30281	-0.248676	1.8377	1.54651	0	1.83478	0.251279	1.14093	1.66405	0.495058
spry4	0	1.03374	2.33876	5.66483	6.78503	6.65212	0	1.35931	4.03801	5.51947	4.11414	4.57152	0	0.457876	3.72544	3.59259	2.73774	4.43929	0	0.382442	1.42065	2.32836	3.1102	2.64404	0	2.64344	0.302845	4.19604	4.0212	3.48451
sspn	0	-0.274338	-0.173268	-3.42916	-3.42079	-1.07414	0	-0.304514	-0.48965	-2.14357	-4.72117	-3.89494	0	0.328111	-0.632526	-2.32843	-3.63626	-3.13457	0	-0.858477	-0.600393	-3.52844	-4.04699	-3.1631	0	-0.515478	-0.0853767	-2.72271	-3.76933	-3.70737
stat2	0	0.555378	0.0258201	1.42795	1.87635	2.44615	0	-0.931697	-0.46855	1.07483	3.58283	3.81638	0	-0.247866	-0.289215	1.95806	2.47686	3.11759	0	-1.33108	-0.343517	-1.09223	2.78099	1.99481	0	-0.631398	-0.118832	0.74948	1.91095	2.12501
steap1	0	-0.0693788	-0.104426	0.388303	-0.0655367	-0.126505	0	1.28977	0.898852	2.09224	1.45942	0.322389	0	0.0522997	0.919033	1.43108	0.220164	0.0522824	0	0.268618	-0.0617049	0.164506	-0.0770938	-0.0770938	0	0.016499	2.02012	2.98941	3.64802	4.26233
stp2	0	0.0986539	0.208569	-1.21037	-2.79945	-2.84808	0	-0.0938994	-0.300171	-0.93518	-2.64147	-3.58871	0	-0.817028	-0.851684	-1.76403	-3.51496	-4.77161	0	-2.395	-1.88966	-2.55766	-5.40231	-1.36793	0	0.18244	0.276336	-1.04527	-2.89393	-2.81118
strappin2	0	-1.57095	-0.31803	-0.534695	-0.888566	0.200551	0	0.540201	1.67943	4.00989	3.85436	3.99353	0	1.38464	2.49913	2.39158	2.71884	1.84016	0	-1.55378	-1.19643	1.61116	-1.52839	0.853505	0	-1.56234	0.851895	2.0922	2.43106	0.165583
sumo2	0	0.332249	-0.0450879	-0.0299015	0.0292943	4.56434	0	-0.0374747	4.15571	2.88083	1.32683	-0.103505	0	0.370813	-0.0837684	-0.0186157	4.91429	6.3159	0	5.18006	4.06863	5.66903	4.11665	10.9776	NA	NA	NA	NA	NA	NA
swa	0	3.18285	3.11045	3.3568	3.74671	3.60108	0	4.25109	3.52169	4.42726	2.37415	4.87765	0	-0.235394	-0.231447	-0.267366	2.00647	1.30457	0	-0.10329	-0.184904	2.17663	-0.165946	2.15297	0	2.77886	0.689007	5.08556	4.21998	4.97214
syb2	0	0.448884	0.141082	-0.728245	-1.37476	-0.529571	0	0.455593	0.414458	-0.46836	-0.189289	-0.668566	0	-1.27638	-0.278664	-1.68126	-2.39546	-1.65509	0	-4.89017	-4.99688	-3.53252	-5.80662	-0.951413	0	-0.0250791	0.31804	-0.734278	-0.800311	0.134722
synd4	0	0.331968	1.5443	2.64773	2.29407	1.78558	0	-0.0451597	1.61701	3.01426	2.61229	2.02023	0	1.62119	2.39817	2.95153	3.18143	3.23994	0	1.8515	1.20077	3.14493	1.4869	1.37152	0	2.99895	0.640601	3.16458	2.77334	3.30537
synj2bp	0	0.0122783	-0.0123837	0.163058	0.016348	-0.00621548	0	0.0954196	6.41162	4.76262	4.75923	0.255479	0	-0.0165354	0.224153	0.11832	0.123987	0.0679577	0	0.0799482	0.0484985	0.108811	0.00819715	0.0204062	0	0.0524674	0.0524674	-0.0144595	0.0317064	0.148299
sytl1	0	0.0856392	-0.517451	-3.16735	-3.87868	-4.70845	0	-0.144255	-0.27189	-1.83798	-3.3571	-4.51466	0	-0.553688	-0.532816	-2.11306	-2.68839	-3.86317	0	-1.07398	-0.854942	-2.9908	-5.88272	-4.18721	0	-0.504017	-0.0117965	-2.29021	-4.38684	-3.77584
tekt1	0	-3.5069	-1.60705	-3.07198	-3.51634	-4.84196	0	0.168186	0.515075	-0.848293	-2.27386	-2.79923	0	0.795144	0.905063	-0.972402	-2.43228	-3.75838	0	-1.11153	-2.18798	-2.98075	-6.5069	-4.82248	0	-0.77493	0.40679	-1.47808	-3.36421	-6.63689
tfpi2	0	2.6972	3.79968	4.04033	5.07219	1.20604	0	5.33232	6.91738	6.8446	6.52959	6.87474	0	3.96269	5.32937	5.17703	4.02271	4.32393	0	2.59133	1.86994	4.96739	0.0190081	0.372317	0	2.98701	0.756729	5.92295	6.28268	6.13599
thbd	0	0.129048	2.13483	2.62742	0.945707	-0.634616	0	0.214944	2.86979	4.29818	0.496746	-0.197599	0	1.15602	2.16549	2.32373	0.251756	-0.698965	0	2.56637	2.50032	2.45962	0.90903	0.465629	0	2.4086	0.643807	2.43498	1.94449	1.80635
thrap4	0	-0.477764	-1.23848	-7.87247	-8.87446	-3.90922	0	-0.585489	-0.587671	-0.639064	-0.0454887	-0.405777	0	-0.522096	-0.807378	-0.283235	-0.792696	-0.185374	0	0.25875	0.130882	0.0116204	0.687658	-0.110801	0	-1.55201	0.154809	-4.69959	-4.7421	-8.84683
timp1	0	0.219866	-0.193551	0.97895	2.38094	1.60508	0	-0.339391	0.508661	2.02114	2.71554	2.15522	0	0.786887	1.53952	1.30895	1.43977	1.7507	0	0.258847	0.56495	-0.534345	-0.829183	3.26293	0	0.975714	0.956508	2.61309	3.79476	4.97991
tis8	0	3.0625	1.74259	0.105035	-0.0496871	-0.085783	0	2.54818	1.20902	0.989253	0.0676943	-0.0771679	0	3.02975	2.50383	2.22239	-0.0714631	0.0087232	0	0.629357	-0.0265418	-0.0464347	-0.0574855	-0.0692627	0	0.0552824	0.0768156	-0.0440232	0.292429	-0.0971225
tktl1	0	0.686355	0.380091	-1.47088	-3.6043	-5.16303	0	0.513673	-0.0401931	-1.13437	-3.01965	-6.38112	0	-0.523534	-0.346913	-1.8784	-3.41376	-5.85438	0	-1.52488	-2.89269	-2.22214	-5.4627	-2.4332	0	0.240199	0.105853	-0.871291	-4.44228	-7.08408
tlr8	0	-0.222952	-0.293206	-2.62386	-2.85527	-0.777297	0	-0.455997	-0.92605	-3.62591	-5.76242	-2.63691	0	0.165653	-0.21661	-3.17977	-3.32584	-1.02467	0	-0.16266	-0.282676	-3.16385	-0.388652	-2.40068	0	-0.415767	-0.0625303	-3.24782	-3.24546	-4.38615
tnfaip3	0	2.47181	3.15417	1.81607	1.44384	1.78267	0	3.16725	3.37107	2.63691	2.81069	2.68466	0	3.47679	3.70815	3.2773	3.11082	3.85162	0	4.0859	3.40301	2.61447	2.4423	2.32339	0	1.33703	0.488488	2.60471	3.53868	4.02988
tnfalpha	0	4.92255	4.84892	3.03221	1.61434	0.674398	0	3.62607	4.7576	4.10017	5.38943	5.6443	0	4.36738	4.48806	4.27037	4.62101	6.28184	0	5.37517	4.47472	2.31436	1.67744	0.991651	0	4.41002	1.60688	2.00501	4.1642	6.28594
tnfsf12tnfsf13	0	0.32891	-0.589871	-2.30712	-5.08694	-5.03863	0	-0.0505068	-1.10657	-2.18079	-5.54443	-5.75176	0	-0.723125	-1.32353	-2.56242	-5.56455	-5.90241	0	1.00179	0.127182	-2.03757	-2.43653	-5.90768	0	-1.33766	-0.980929	-2.029	-5.98005	-5.98416
tnfsf7	0	-0.475412	1.51191	3.40723	2.3028	2.45126	0	0.627247	1.9491	4.3128	3.92276	3.49912	0	0.790625	2.3376	3.07148	3.57539	3.91518	0	-0.42927	-0.4223	1.59848	-0.425781	2.53403	0	2.72857	1.26875	3.80299	3.34934	3.73988
tomm40	0	1.03145	1.66107	2.02932	-1.46743	-2.48537	0	-1.78525	0.339823	0.227284	0.609044	-0.0555489	0	0.612074	3.73906	3.89125	-0.990506	-0.956489	0	0.689886	5.34445	2.59002	1.78793	-1.82687	0	2.86907	2.24042	0.912084	-0.32012	-0.105468
tor1b	0	-0.688552	-0.693302	-0.738959	0.368435	1.0468	0	-0.19376	-1.018	-0.024019	2.16464	1.93284	0	-3.18779	-1.44494	-2.30054	-0.332752	-0.405576	0	-5.77454	-5.69786	-3.3352	-1.93432	1.82419	0	-0.217211	0.160651	1.06661	1.37057	2.27339
tp53inp2	0	2.39339	2.8652	2.2961	2.05173	1.50028	0	2.52955	3.36124	2.58776	2.4082	2.26195	0	3.2456	4.06301	2.61717	2.55944	2.05562	0	2.25008	1.45603	1.47863	-0.691647	0.707402	0	2.93454	0.545287	2.42114	2.5479	2.54428
tpn	0	-0.636205	2.59588	4.34323	3.34794	2.66189	0	8.9904	8.76323	4.32031	5.32584	9.62545	0	1.87598	0.795746	9.13337	9.24084	10.142	NA	NA	NA	NA	NA	NA	0	3.02666	0.639092	3.30569	6.16852	9.2352
tps1	0	-0.501246	0.023243	0.954952	-2.07307	-2.06068	0	-0.261983	-0.144285	-0.159826	0.152103	0.654357	0	-1.77836	-1.75316	-3.43737	-3.75754	-2.12975	0	-1.11388	-2.74512	-2.23723	-2.99475	-1.39588	0	0.347428	0.618988	0.0748649	-1.63836	0.543897
tpt1	0	0.0461149	-0.52023	-0.7352	-0.878422	-2.52336	0	-1.4986	0.195997	-2.49751	-0.387774	-0.520908	0	-0.686081	-2.46577	-0.175659	-1.9716	-1.27801	0	-4.56233	-2.35818	-0.724652	-3.04812	-0.0994592	0	0.0286045	-0.791356	0.226682	-4.59878	-6.10938
trim24	0	-0.330231	0.445302	-0.406852	0.128554	0.733951	0	-0.291663	-0.370899	-0.192552	-0.423816	-0.309067	0	1.98386	-0.333789	0.553255	0.23857	0.135774	0	0.385976	1.16556	0.105677	1.36528	-0.377182	0	2.85579	3.20042	1.26703	1.01584	-0.333789
tspyl1	0	-0.363174	-0.144765	-0.0794275	-0.741461	-0.505434	0	0.552244	0.408935	-0.82117	-0.889296	-1.01055	0	-2.63058	-2.03397	-2.54849	-2.11837	-4.10389	0	-6.98163	-6.84924	-3.26769	-6.4514	-0.70147	0	0.200245	0.0470116	-0.276876	-0.212214	-0.74583
txnl1	0	-0.0480077	-1.06326	-1.17479	-1.004	2.85179	0	-0.352551	2.50799	2.80666	3.10576	6.47152	0	6.54405	7.01293	-1.29032	-0.305192	4.25599	0	-2.5344	-3.62372	-2.22683	-2.81636	-2.64109	0	-0.839569	0.614823	-0.273053	-0.661685	-0.796221
tyms	0	0.303479	-0.392241	-2.84421	-2.82599	-2.51136	0	0.265244	-0.0634944	-1.84615	-4.04793	-2.95584	0	-0.941614	-1.46334	-2.97071	-3.90517	-5.5381	0	-4.41709	-5.4815	-4.38882	-6.78428	-6.11714	0	-0.121832	0.324048	-1.76336	-3.698	-4.8512
uba3	0	-0.24033	-0.348481	-1.82012	-0.178929	0.23865	0	0.769744	0.0807704	-0.0924691	0.220145	0.127013	0	-2.99276	-2.60861	-1.70691	-1.91257	-3.07175	0	-3.05705	-3.1436	-1.85353	-3.171	-1.73001	0	0.193378	0.612727	0.531322	0.371492	0.498398
ubap2l	0	-2.70995	-0.593199	-4.96836	0.377634	0.350312	0	-3.87512	-0.941451	0.887254	-6.1067	-7.20044	NA	NA	NA	NA	NA	NA	0	0.247973	0.594979	0.688799	-4.45491	-3.63648	0	0.250776	-0.187715	-1.18129	0.612378	0.199055
ugcg	0	0.986825	3.29946	4.77071	3.95504	4.8068	0	2.65118	3.60264	4.61386	4.14222	4.47618	0	-0.177733	3.64176	2.12403	1.39688	2.15737	0	-0.155651	0.510962	3.54967	-0.16665	1.09822	0	1.79323	0.531523	3.99995	2.57251	3.5431
umaf	0	1.85753	3.44492	2.176	1.89415	0.939835	0	2.4156	3.47739	2.90339	2.43852	2.30514	0	2.03828	2.7439	1.99057	1.78663	1.98684	0	1.79018	1.20843	0.835681	2.84909	1.79079	0	1.42051	0.27301	2.17247	2.26239	3.15919
umod	0	-0.0651406	-1.01439	-2.03621	-4.65566	-5.42739	0	-0.349541	-0.0394073	-1.3502	-4.20232	-5.16198	0	-0.142531	-0.495177	-2.41267	-4.18449	-4.72631	0	0.652792	0.790039	-0.824022	-2.12892	-3.31658	0	-0.467621	-0.116857	-1.70233	-4.03418	-3.56233
umps	0	0.0804876	-0.302823	0.226526	0.347556	0.690563	0	0.38093	-0.512218	0.389628	-0.0612858	-0.158902	0	-1.23541	-0.557378	-0.672329	-0.753789	-2.08048	0	-6.36657	-5.49811	-2.04892	-4.37691	-0.795762	0	-0.201119	0.137322	0.129519	-0.170947	-0.672966
upk1b	0	-4.01871	-2.18068	0.433641	-0.672553	-1.0765	0	0.200415	1.57216	2.60974	3.08402	1.45962	0	1.15338	1.89949	3.33775	3.50417	1.44628	0	-0.605066	1.04803	2.81257	-0.538355	1.09478	0	0.239778	-0.266545	2.2309	1.63853	-0.919996
upp1	0	-0.992395	3.28414	4.81252	3.39571	1.90684	0	2.22707	3.81905	3.50698	5.42715	2.29558	0	2.90013	1.09474	3.50413	-1.0363	-0.59354	0	-1.79862	1.75408	4.87542	-2.97784	-2.4751	0	2.61861	-0.722565	1.99162	0.940144	2.72778
uqcrc2	0	0.0704312	0.0424628	-0.0279266	0.0132426	0.421243	0	-0.0781459	1.16971	0.870682	1.17367	0.0388424	0	0.228766	0.616537	0.0279267	0.374231	5.81633	0	-0.0703052	3.37088	11.8909	12.2092	11.1517	0	0.0957048	-0.0820823	0.124434	-0.0656184	0.0169277
uqcrh	0	0.0891937	0.0327486	3.54453	4.53461	5.27468	0	0.0506261	-0.0429584	-0.0395288	-0.0658995	9.93845	0	0.00734198	0.010999	1.70903	5.33669	6.32698	0	0.205469	-0.037281	-0.000793776	0.0470683	2.68278	0	1.42558	0.0577155	-0.0755719	-0.0307068	10.2943
vamp24	0	-0.753031	0.27619	-3.88626	-1.788	-1.14193	0	0.211777	-0.813228	-3.00057	-1.93299	-2.40467	0	-2.28603	-1.951	-3.24363	-3.70363	-3.80664	0	-2.3077	-3.56126	-3.88821	-3.89395	-3.5521	0	-0.479756	0.313208	-1.95835	-0.757425	-1.43242
vegf	0	-1.08206	0.195882	1.77887	0.411993	0.654697	0	1.34911	2.25249	2.13704	0.734218	0.964466	0	2.19109	2.45896	1.8567	1.38943	2.33868	0	2.64919	2.96755	1.97146	0.28811	3.23379	0	2.9832	0.991198	2.19288	2.79201	4.93372
vpf	0	-0.814294	0.523232	1.47246	0.768617	0.979172	0	1.22526	2.46264	2.33846	1.18562	1.40142	0	2.44371	2.54202	2.08124	1.36132	2.59921	0	2.90856	3.38776	2.21161	0.73171	3.4269	0	3.38517	1.4308	2.51643	3.1427	5.35048
vsig4	0	0.346735	0.323435	-0.833923	-2.65097	-3.68949	0	0.72026	-0.0159901	-0.947326	-2.44289	-4.85533	0	-0.105952	-0.186068	-1.20507	-2.53309	-4.84361	0	-0.0710571	-0.567865	-1.51803	-3.92011	-5.5385	0	0.0988921	-0.337817	-1.14559	-4.58266	-7.95976
vwf	0	0.181334	-0.423267	-1.86629	-2.06391	-2.67657	0	0.236451	0.0749434	-2.62386	-3.59576	-4.25865	0	-0.213979	-0.891914	-2.43371	-4.22748	-5.1483	0	-0.28536	-1.9727	-3.661	-5.10716	-3.03436	0	0.0272226	0.284849	-2.54945	-4.47933	-4.01694
wars	0	0.292341	-0.185664	-0.156752	1.53481	2.8808	0	-0.403762	-0.0580762	0.586034	3.68116	3.78588	0	0.27856	0.43671	0.378483	3.28925	3.87476	0	0.697553	-0.128316	-0.45889	1.93053	2.42871	0	-0.25545	-0.178834	-0.27739	1.628	3.43135
wdc146	0	0.327236	0.682808	0.724744	-0.131147	1.83306	0	2.69391	5.09864	4.94996	4.81915	2.28189	0	1.09125	1.84279	2.79813	5.50933	3.81637	0	0.33378	1.42206	2.51731	5.47247	1.14077	0	1.49825	0.533505	1.05508	2.61533	-0.189299
wdr12	NA	NA	NA	NA	NA	NA	0	3.8086	2.06115	1.95435	1.75789	-0.908164	0	-1.80385	-1.25151	-0.257289	-1.40755	-0.927366	0	-2.18297	-2.92394	-0.660583	-2.49395	4.52805	0	3.54559	3.8721	0.813333	3.2595	1.30986
wdr20	0	-0.595008	-3.35149	-1.75061	-3.68566	2.98803	0	-2.80038	-1.12076	-1.11959	-2.0103	-3.64995	0	0.404872	-0.459783	0.535184	2.65449	-0.855977	0	-2.34576	-0.670819	-3.16385	2.09761	1.92173	0	-3.86647	-3.91651	-1.04795	-3.70878	2.27273
wdr37	0	0.224014	-0.122436	0.616177	2.72671	1.65138	0	0.351165	1.58188	5.10579	4.82541	1.37764	0	1.25449	3.51878	2.18374	2.09462	4.37141	0	0.794859	1.87344	4.32074	2.40036	6.45999	0	-0.0618945	-0.0938669	0.448907	-0.0738894	7.9786
wdr77	0	-2.05923	-3.67368	-2.94023	-1.57462	-2.24181	0	-1.49386	-3.01042	-2.82852	-2.03264	-0.737716	0	-1.19293	0.381134	-0.168691	-1.65358	-1.91129	0	0.346136	-0.473396	-1.63976	0.27257	2.08425	0	-2.32205	-2.76679	-3.07219	-2.25488	-3.17871
xcl1	0	0.487329	1.45678	2.54306	2.54828	2.55787	0	0.690364	1.74735	3.62564	3.46056	3.24371	0	1.18143	2.48097	3.46525	4.03968	5.27089	0	0.807644	0.0803287	1.74027	1.75439	2.2076	0	2.26561	1.02366	2.15418	2.56667	0.528251
xg	0	-0.209303	-0.0117016	-1.54745	-2.38375	-2.73518	0	-0.701531	-0.529125	-1.32915	-4.22177	-6.04106	0	0.238419	0.349164	-0.757368	-1.14909	-1.98307	0	-0.328604	0.0692848	-0.528713	-1.64768	-3.45879	0	-0.0405192	0.330664	-0.776291	-2.85461	-0.878852
xm_001082543	0	0.31838	1.18161	0.615957	1.99355	2.40491	0	0.426427	1.61717	2.64408	4.59087	5.39688	0	-1.12498	0.79577	0.442182	4.4684	4.57151	0	-1.2678	-1.37022	-0.250848	-1.34296	5.49981	0	2.28819	0.854979	1.62239	3.74243	3.63542
xm_001082955	0	-0.384467	-1.31068	-1.11653	1.9781	2.91098	0	-0.0854322	-0.424653	1.17495	4.95837	6.41249	0	-0.803716	-0.74854	0.291501	4.08661	5.76829	0	-0.759408	0.0420915	-0.275703	4.28837	4.85792	0	-1.25578	1.05765	1.62244	2.45985	7.07596
xm_001082956	0	-5.21916	-2.75468	-3.85623	-3.30291	-4.56384	0	0.178747	0.026528	-0.909574	-2.06782	-2.18849	0	-0.367513	-0.48795	-1.36631	-1.74965	-3.56273	0	-4.55422	-3.62646	-4.13069	-6.82493	-5.82297	0	-1.72894	0.10883	-1.89889	-2.93296	-4.24456
xm_001082979	0	-0.210867	-1.41002	-2.76717	-2.48797	-1.39583	0	-1.41286	-1.81392	-3.56485	-5.13977	-3.78196	0	-0.581315	-0.521924	-1.91212	-2.34905	-2.81891	0	-1.69682	-1.44049	-3.42136	-1.84078	-2.11554	0	-1.0148	-0.130003	-3.49869	-5.17494	-5.03395
xm_001083336	0	0.18847	-0.696674	-0.573992	-0.671289	0.264973	0	0.280885	0.218496	0.875572	3.55004	3.81215	0	0.133667	-0.411053	-0.471845	2.0807	4.0203	0	-0.585801	-0.650471	-0.55288	-0.516353	0.427967	0	-0.667101	-0.671289	0.343236	2.75314	5.00188
xm_001083632	0	-2.00359	-0.64175	-0.474006	-0.932133	-1.05011	0	-0.191026	-0.369096	-0.171109	-1.031	-0.844617	0	-2.87586	-1.19957	-3.84093	-1.78538	-2.10706	0	-3.11088	-4.76231	-2.78618	-3.48868	-0.547479	0	-0.12305	0.207793	-0.794934	-1.08683	-2.12824
xm_001083856	0	-0.181317	-0.14692	3.00357	2.64906	2.74159	0	2.32073	2.3391	6.32675	6.58835	5.87167	0	1.60096	1.59306	6.12055	7.35913	3.89115	0	-0.260824	-0.273137	1.00368	-0.244568	5.7524	0	2.80898	1.32686	5.71431	5.89808	4.56567
xm_001084633	0	0.30705	-0.10566	-0.979905	-2.04625	-0.966896	0	0.228229	-0.315623	-0.834529	-1.9476	-2.07694	0	-0.622028	-1.14863	-1.33495	-2.92633	-3.01418	0	-3.91247	-4.04638	-4.13527	-5.70286	-2.29273	0	-0.430406	-0.238496	-1.00578	-2.1037	-2.33659
xm_001085239	0	-0.0187543	0.0317791	-2.59161	-1.70873	-0.824744	0	0.299171	-0.704627	-1.84907	-1.6312	-1.87842	0	-1.14154	-0.732205	-2.49707	-2.1415	-2.0629	0	-3.09742	-5.12836	-4.04741	-5.69428	-2.10832	0	-0.382619	0.0538986	-1.73827	-2.62224	-1.86512
xr_009907	0	1.06862	0.47371	1.17203	0.986805	0.792273	0	2.57145	3.46359	2.15687	1.77268	2.33706	0	0.519623	1.20026	2.03667	1.54673	0.837285	0	-1.92036	-0.903597	-0.459807	-0.475114	1.40086	0	1.72796	0.422466	2.26222	1.20318	2.49685
xr_009919	0	-0.344051	-0.232005	2.56854	-0.450703	0.444579	0	2.07013	2.50186	2.27619	2.82086	2.46965	0	-0.46927	1.29252	-0.436018	1.61573	-0.480532	0	-0.179084	-0.495673	0.38407	-0.590052	0.87932	0	0.239769	1.47549	2.28671	1.29275	3.70501
xt2	0	-0.300543	-1.22397	-3.19438	-3.26122	-1.56563	0	0.587945	-1.40107	-2.61829	-3.2159	-2.83102	0	-3.30939	-1.64301	-4.59584	-3.74696	-3.12435	0	-4.59584	-5.19871	-4.10401	-3.71328	-2.17419	0	-0.460837	0.271138	-2.61331	-3.15248	-2.82137
znf185	0	-1.27656	-1.24357	-0.46023	-1.02844	0.544151	0	0.508903	0.0109378	2.21918	3.2326	2.82285	0	0.487225	1.02068	3.97604	5.29635	3.88805	0	-1.23273	-1.31033	-0.197787	-1.35271	0.278419	0	-0.40041	-0.159091	2.42581	2.20868	-1.26548
znf222	0	-0.482623	-0.938221	-0.614921	-0.658558	-0.721702	0	-0.305023	-1.16966	0.0264089	-0.944968	-0.988757	0	-1.7391	-1.84046	-1.27776	-2.04858	-3.22809	0	-6.05645	-6.06043	-1.46036	-4.38036	-1.14704	0	-1.20121	-0.366209	-0.105248	-0.953085	-0.311753
znf267	0	1.05115	3.23859	2.28309	2.30433	2.08039	0	2.13712	2.93237	3.10228	2.91676	2.80935	0	0.756798	2.55175	2.9939	2.88756	2.16753	0	-0.0418467	-0.690976	1.19294	-0.901772	2.96706	0	1.19485	0.346731	3.34308	3.17964	4.25309
znf6	0	-0.301949	0.0170724	-1.56163	-1.34578	-0.97825	0	0.151775	-1.05273	-1.30687	-2.26458	-2.89457	0	-1.23367	-0.515264	-2.7119	-4.45633	-4.38453	0	-2.62809	-3.44988	-2.64024	-4.59588	-4.11045	0	0.236815	-0.253485	-0.918925	-0.919845	-0.47896
znf7	0	0.0750849	0.0652406	0.468206	0.463441	0.123837	0	0.353425	0.960522	0.815065	0.590932	0.253341	0	-1.40994	-0.667367	0.664991	-0.516313	-1.2039	0	-5.18591	-5.28887	-1.65041	-4.01618	-0.221669	0	-0.42872	0.120411	0.675981	0.203452	0.891554
