# Supplementary material for: Large Scale Comparison of Innate Responses to Viral and Bacterial Pathogens in Mouse and Macaque
Source: PLoS One. 2011 Jul 18;6(7):e22401. doi: 10.1371/journal.pone.0022401 (PMC3138787; doi:10.1371/journal.pone.0022401)
Supplement: Table S3 — Expression values of DE genes from Murine arrays. Values are log2 transformed and represent the fold change from time = 0. (XLSX) [file pone.0022401.s006.xlsx]

## Sheet: mouse.unionDEvals
Supplemental Table 2: DE genes from Macaque arrays. Values are log2 transformed and represent the fold change from time = 0
genename	Mock .X0	Mock.X1	Mock.X2	Mock.X6	Mock.X12	TB.X0	TB.X1	TB.X2	TB.X6	TB.X12	TB.X24	FT.X0	FT.X1	FT.X2	FT.X6	FT.X12	FT.X24	FJ.X0	FJ.X1	FJ.X2	FJ.X6	FJ.X12	FJ.X24	APR.X0	APR.X1	APR.X2	APR.X6	APR.X12
0610010d24rik	0	0.716289	1.95545	1.12209	-0.244234	0	0.191464	1.3526	-2.57115	-1.73461	-2.19664	0	-1.35034	1.82981	2.33319	-7.17352	-7.13972	0	-0.647926	-1.47423	-3.52935	-4.33573	-6.60361	0	-7.51095	-7.50547	-1.62788	-5.15267
0610010f05rik	0	0.465423	0.964092	0.411633	0.973431	0	1.41559	0.938268	-2.74997	-2.62279	-1.48582	0	1.7586	-1.62707	-3.18185	-3.20745	-3.22531	0	0.381746	1.11754	-3.21077	-1.92878	-1.20756	0	-2.7869	2.17616	0.951861	-0.329597
0610016j10rik	0	1.8253	1.49431	0.0155718	-1.32645	0	1.10714	1.43703	1.04032	0.944518	-1.79431	0	-1.2389	-2.98327	-2.24283	-2.18055	-4.64394	0	0.230212	1.5271	1.93652	-1.10295	-3.79121	0	-1.29056	-1.14212	-0.528496	-4.17251
0610040d20rik	0	1.57194	1.05951	0.0433468	-2.7757	0	2.62841	0.95244	0.0178284	0.436049	0.34688	0	-2.60903	1.3799	0.435504	0.522634	0.807714	0	0.692049	0.361315	0.0598881	1.4188	3.82983	0	-2.72508	1.53768	1.31355	3.19451
0610041e09rik	0	-5.0603	-5.52121	-1.08731	1.00886	0	-2.93371	-3.06237	-1.2386	-1.5315	-1.05276	0	0.159888	0.445591	0.038656	0.516822	0.00779471	0	-5.43267	-2.64926	0.429415	0.343118	-1.50951	0	0.729201	0.479451	-1.74814	-2.52301
0610042c05rik	0	0.0727032	0.0129101	2.97374	4.25767	0	2.98579	6.4072	3.73784	5.19686	0.0205304	0	0.00459337	0.0445964	0.344446	0.199518	-0.170544	0	5.10071	3.24539	0.208291	-0.181114	7.67002	0	6.21183	5.96545	5.84377	3.8957
0910001a06rik	0	0.0134801	-0.304168	-2.13462	-0.758033	0	-3.68665	-0.908428	-3.27019	-0.990171	-4.27519	0	-0.249609	-1.63967	-3.6802	-0.984813	-3.43429	0	-0.0993234	-2.4486	-1.04052	-4.41766	-5.77463	0	-2.28594	-2.53059	-0.675605	-1.80306
1100001h23rik	0	0.193657	-0.111031	-3.79187	-3.88047	0	-1.19868	-1.18549	-3.87376	-3.98402	-2.98896	0	0.480045	0.637719	-3.54864	-3.92014	-3.85403	0	-1.0478	-1.66496	-3.89755	-3.65754	-3.81549	0	1.33706	0.201322	-3.87532	-3.36055
1110007m04rik	0	-4.26292	-4.16586	-0.520393	-4.30256	0	1.71805	-0.0354555	0.738377	-4.21367	-2.22524	0	0.952908	-3.98934	-4.17984	-4.12474	3.15261	0	-1.87892	-3.00024	-3.41179	-4.22111	-0.543994	0	-1.55343	-4.05226	0.21632	-0.0371533
1110014k08rik	0	0.11234	0.0315137	-0.209461	-4.34146	0	-0.456983	-0.791606	-0.528054	-5.45042	-3.65668	0	0.0660533	-0.918962	-0.197414	-1.0131	-0.875825	0	-3.32157	-2.66749	-3.89395	-1.05515	-3.97858	0	-2.91488	-5.90345	0.200192	-0.407243
1110033m05rik	0	-0.15014	-0.422513	3.24511	-0.31951	0	-0.250657	0.571248	2.13074	3.41335	-0.371204	0	2.88967	3.45754	-0.43758	-0.392842	1.4417	0	-0.319611	-0.306664	1.43694	-0.409467	-0.208947	0	-0.424535	-0.378232	-0.938119	-0.0488558
1110037f02rik	0	0	-0.30227	-0.317032	1.33779	0	0.152084	0.171519	2.86642	0.824486	-0.156242	0	-0.254274	3.1624	-0.277179	-0.277179	6.19892	0	-0.290606	-0.198751	-0.324148	-0.393704	-0.226554	0	-0.266596	-0.280736	-0.231708	4.43227
1110059h15rik	0	0.728555	0.640528	1.63325	-1.10529	0	1.89395	2.15688	-2.08001	-4.64291	1.29439	0	-2.07007	-2.11195	-3.07662	-2.708	0.800476	0	1.91372	0.597559	1.81142	1.77368	-1.25451	0	-2.26727	1.70638	-0.441066	-0.458223
1110067d22rik	0	-0.696338	-1.44565	-5.09452	-3.92381	0	0.324337	0.247532	-2.66387	-2.76639	-5.67514	0	-0.252383	-0.580747	-3.34429	-3.80833	-3.84795	0	-0.579213	-0.836601	-3.37624	-4.37326	-3.89045	0	-0.130338	-1.66667	-4.21733	-3.71095
1200007b05rik	0	5.22645	5.93103	5.14003	2.07564	0	1.89004	0.221237	1.60399	5.27026	2.03333	0	5.5355	5.80879	-0.497203	-0.698094	5.41017	0	-0.75405	-1.01356	5.17184	2.03302	2.64022	0	6.04717	6.12074	1.70673	1.33305
1200007d18rik	0	-0.0595693	-0.0130267	7.0253	3.82949	0	-0.121812	-0.0868592	-0.0650059	3.53221	2.51694	0	-0.0312933	-0.0132641	0.0320612	5.2555	6.58362	0	-0.0177937	3.03769	0.099981	2.96566	3.13517	0	3.42293	0.0320612	5.64664	4.48059
1300002k09rik	0	2.137	2.88428	3.12933	3.70376	0	-0.111159	1.58203	2.53401	2.86037	2.88508	0	1.65069	2.88459	2.43804	3.72747	3.59205	0	1.53947	2.01822	2.79355	3.64381	3.46043	0	1.94443	2.76572	3.32552	3.87729
1500003o03rik	0	-0.615591	0.360157	-0.862617	-2.1444	0	2.87569	2.90801	-2.15966	-2.33212	-1.27283	0	-0.406395	-0.677089	-3.71753	-3.62856	-3.40361	0	-2.6813	-2.19286	-2.66515	1.01722	-1.84322	0	2.39967	5.18596	-0.746951	2.38697
1500041j02rik	0	3.64779	1.9397	2.83342	1.66508	0	2.91206	-1.24037	-1.19567	1.84595	1.73891	0	2.54482	-1.8241	0.906333	-0.574779	0.805719	0	3.06868	3.67281	2.55607	-3.84464	-1.22192	0	1.43497	1.63656	-1.17892	-0.488549
1600012f09rik	0	-0.357016	3.76374	2.92238	3.93042	0	-0.824508	0.705701	2.12436	3.15457	2.79749	0	3.56822	0.717822	3.32575	0.143792	2.02049	0	0.12263	2.18324	3.88675	1.55783	1.45864	0	1.47985	2.51576	0.931722	1.43997
1600014c10rik	0	-1.94123	-2.82866	-3.0427	-4.56355	0	-7.48669	-5.50137	-1.68641	-1.58405	-2.16151	0	-3.63805	-6.2941	-2.46459	-2.50976	-1.93302	0	-5.44602	-5.69292	-6.19271	-2.6646	-5.00577	0	-1.6076	-2.69898	-1.62308	-1.34352
1700012a16rik	0	-0.898493	-0.574743	-1.81921	-1.35089	0	-0.433757	-0.944819	-4.34135	-3.73401	-3.04269	0	-0.585492	-1.23728	-3.69183	-1.79603	-1.74393	0	-1.09608	-2.49778	-4.22525	-4.26441	-2.9858	0	-0.086643	-0.546179	-2.50396	-1.41692
1700012b18rik	0	0.625362	0.527889	-0.177133	3.36706	0	0.365293	1.45802	3.0879	3.26042	1.123	0	3.59091	5.68562	3.27214	3.89732	3.65298	0	1.62076	2.6644	1.09049	3.29014	2.80202	0	0.200619	2.83424	0.975244	1.13693
1700019g17rik	0	-0.0395284	-0.0181094	0.7283	1.61345	0	0.124354	2.94642	5.13197	4.3257	1.16779	0	0.00449127	-0.0381727	0.00897015	1.10831	-0.0274573	0	1.62838	-0.144842	1.6015	1.3914	0.325341	0	-0.0814153	0.29956	0.0208443	0.61404
1700029j11rik	0	-2.18122	-2.16	-3.38214	-3.79136	0	0.431696	-1.38905	-3.97931	-4.42274	-4.92121	0	-0.59346	-1.71464	-2.21905	-3.36294	-2.46249	0	-1.32742	-1.96212	-2.45266	-3.40993	-2.21277	0	-1.08109	-2.29294	-3.41298	-3.64083
1810007p19rik	0	-0.764632	-1.62038	-1.29037	-0.382462	0	-0.148256	-0.472348	-5.88085	-5.82801	-4.39679	0	0.116097	-0.894479	-2.61369	-3.0217	-0.93705	0	-0.251715	-0.910537	-5.69159	-3.88657	-1.96915	0	-0.107924	-1.56707	-1.79417	-1.3382
1810013c15rik	NA	NA	NA	NA	NA	0	-0.126269	0.946513	-1.75853	-0.0156529	-5.46785	0	-0.24292	-0.241603	0.353997	-0.720764	1.38855	0	-0.190381	-0.444217	-1.4242	1.8766	1.9028	0	-3.35626	-0.24237	-0.677327	-3.00228
1810013l24rik	0	2.99351	0.743816	0.535493	0.82987	0	2.9083	-2.86739	-5.89093	0.00052991	-3.25557	0	-1.22632	-2.42726	0.779549	-0.267816	-1.40711	0	0.0249013	-0.22305	0.131767	0.724388	-3.09017	0	-0.697766	-1.53593	-1.96219	1.17569
1810020d17rik	0	-0.179181	-0.383656	-1.11921	0.270348	0	0.037594	-0.242908	-0.799561	-2.39539	-4.6659	0	0.303972	-0.119862	-0.20964	-0.247451	-0.0449777	0	-0.747976	-0.424335	-1.05623	-3.66541	-6.76566	0	-3.19245	-0.239752	-0.48502	-0.14988
1810029b16rik	0	0.34915	0.258734	-0.244489	8.81916	0	1.98873	0.584703	0.479853	10.2072	6.97384	0	5.14154	1.90192	8.87525	8.30738	1.2133	0	0.125769	0.519824	1.8247	2.87571	5.47295	0	4.17171	1.2727	-0.239188	-0.191344
1810044a24rik	0	0.0828129	1.58563	4.80971	1.23151	0	0.00314999	4.98194	4.69172	4.8517	4.65709	0	-0.103116	0.211131	-0.125244	-0.0845063	10.0049	0	-0.10212	-0.0681317	1.26348	1.32916	-0.132296	0	-0.521046	-0.135611	-0.181414	0.225919
2010305a19rik	0	0.0617096	-0.0299792	-0.0263211	6.00913	0	0.21441	0.0165644	0.222821	2.92654	3.8399	0	-0.0168171	-0.0280883	-0.0111693	-0.0261975	0.012303	0	-0.0151502	-0.0111741	-0.0337707	4.24849	4.00427	0	0.593299	0.0220825	0.303264	3.1555
2010316f05rik	0	0.0569779	0.376933	0.579351	2.86628	0	0.205711	3.1428	0.34561	1.95604	1.89692	0	4.53462	3.11425	-0.00685367	1.19249	1.6747	0	0.144494	1.97597	2.3913	0.121713	1.10176	0	3.09522	0.0203678	0.45881	0.970835
2210008n01rik	0	-3.47318	-2.58705	-3.00303	-2.65446	0	0.036365	-2.78309	-3.14645	-3.83086	-3.96223	0	-0.276131	-1.13775	-2.66583	-3.53638	-3.83818	0	-3.32522	-3.54933	-3.37397	-3.07054	-3.85107	0	-0.90282	-2.69708	-2.1762	-3.21502
2210018m11rik	0	-0.470001	-0.18199	4.17586	0.695839	0	-0.574914	-1.15933	1.19277	3.48797	0.633346	0	-1.96812	0.629772	-1.55859	3.22901	1.54798	0	-1.64891	-1.94079	-0.689018	-2.03092	-2.56418	0	1.38714	3.26363	3.87328	1.09804
2210020m01rik	0	-2.65308	-4.70216	-5.82031	-4.71654	0	-0.611953	-3.73803	-4.65438	-4.92379	-6.00212	0	-1.47474	-4.36576	-1.72389	-2.69201	-5.4273	0	-3.01603	-4.4138	-5.69215	-5.95405	-3.41291	0	-2.54327	-6.00654	-4.26689	-3.94295
2210408f21rik	0	-0.0890632	-0.0290811	0.158306	3.38229	0	5.86175	5.77939	4.27312	4.38991	-0.145183	0	-0.0438529	-0.0823098	0.00956486	-0.0721498	-0.067123	NA	NA	NA	NA	NA	NA	0	3.29187	-0.0421966	0.0222202	4.13574
2210418o10rik	0	2.23035	-2.0282	-1.1369	-2.19311	0	2.44744	-2.02358	0.504183	-1.22086	-2.17361	0	2.65659	2.67362	-0.364233	-0.841496	-2.10639	0	1.89909	0.378531	3.36879	-2.23173	-1.23896	0	1.47683	3.1083	-0.45701	-1.28745
2210421g13rik	0	-0.0615384	1.88108	0.356344	2.71321	0	-0.0599313	0.823842	4.79651	4.06347	2.48383	0	0.921121	2.45639	3.98966	6.78188	6.00437	0	0.0478188	2.33973	5.6763	6.00914	2.31241	0	0.654483	1.78683	2.12302	3.65406
2310002b06rik	0	0.738319	1.95496	4.22444	4.28211	0	1.06109	1.0732	2.43675	1.87588	1.18505	0	0.712874	-1.93974	-2.42796	-1.18067	1.26908	0	3.43235	4.06029	3.0802	2.60336	-0.555431	0	2.52509	-1.11041	-2.37432	-1.73372
2310008m10rik	0	-0.724303	0.229766	-8.34891	-5.25042	0	-0.88959	0.0410093	-4.14001	-4.82332	-4.49836	NA	NA	NA	NA	NA	NA	0	-0.553394	-4.52531	-2.67216	-4.64412	-9.27138	0	0.442803	0.483188	0.617764	-4.4586
2310016a09rik	0	-0.507648	-0.979573	-2.39714	-1.23072	0	-0.250602	-0.562438	-4.77817	-4.28906	-4.45513	0	-0.0115123	-0.409335	-1.71408	-1.24511	-0.473163	0	-0.125121	-0.624579	-3.94318	-1.91124	-0.932046	0	-0.305813	-1.16638	-2.20431	0.131464
2310031a18rik	0	-1.04055	-2.40745	-3.39581	-2.67291	0	-0.00793299	-0.801654	-4.8396	-4.35813	-3.31838	0	-0.175202	-2.01431	-2.15426	-2.7995	-2.19211	0	-0.637198	-1.34889	-3.27761	-3.85561	-3.13836	0	-0.694791	-2.3087	-2.57326	-2.59794
2310047a01rik	0	-1.06132	-2.21761	-4.1245	-3.02277	0	0.282563	-0.668226	-3.32117	-1.66812	-2.23118	0	-0.327255	-2.17594	-1.70162	-1.92746	-2.17806	0	-0.445397	-1.66565	-2.50062	-3.02846	-1.61411	0	-0.85327	-2.41881	-3.13929	-2.82915
2310047o13rik	0	-0.532772	-0.150062	-4.04991	-1.82948	0	1.2299	0.839014	2.85056	0.983479	2.5525	0	1.62026	-2.72063	-4.16121	-4.46933	-1.30323	0	-0.0251645	-2.29136	-1.89871	-1.27376	3.08859	0	0.0666367	-3.03337	-1.43082	-2.32435
2410018c20rik	0	-0.147458	-0.147179	0.109263	-4.06064	0	0.0626168	-0.227678	-0.483237	-5.85621	-4.70915	0	-0.436618	-0.741545	0.229668	-0.00282442	0.385211	0	0.0632251	-2.0478	-1.14264	-4.59512	-3.48732	0	-0.012658	-1.08325	0.237444	0.107986
2410066e13rik	0	-2.02698	-1.75135	-1.74244	0.915999	0	-1.92471	1.71464	2.62205	1.6394	1.29871	0	0.455629	-0.0360862	0.494425	4.39675	4.82238	0	0.127339	0.145607	1.64671	1.05157	3.69101	0	-0.331074	1.17307	2.02051	2.09849
2410104i19rik	0	-2.8319	-1.1697	-2.55041	-3.58003	0	0.190974	0.21212	-0.466759	-3.45811	-0.289645	0	0.0214203	0.0505729	-2.54753	-3.1765	-3.24196	0	0.0523419	-0.0429278	0.235794	-3.06421	-0.223649	0	-0.140665	-0.0841014	-3.27352	-0.02977
2410127e16rik	0	2.1782	2.58058	1.77502	1.26133	0	0.611839	5.08381	5.14464	4.57043	5.33122	0	2.14748	2.89689	2.14783	3.35109	4.65196	0	3.61019	4.25711	5.81122	3.81965	2.35335	0	0.236025	1.37661	1.02403	0.849347
2600010e01rik	0	-0.426774	0.221062	0.29295	-1.06121	0	-0.761641	-0.396668	-2.31701	-2.30387	-2.41142	0	-0.456832	-0.571011	-2.8111	-3.89702	-2.16845	0	-0.118424	-0.301852	-2.957	-3.48239	-1.85185	0	-0.192028	-0.330011	-1.02035	-1.16248
2610019a05rik	0	-7.08354	-5.41231	0.430648	-2.53742	0	-2.55041	-6.49817	-6.17648	-2.65259	-2.68375	0	0.271074	-6.90904	-5.19796	0.696453	-2.14585	0	-7.37675	-5.57215	-5.10103	-6.52715	-3.29068	0	-5.13829	-7.40147	-4.37716	-3.01057
2610029g23rik	0	8.57676	8.59514	3.97242	3.80644	0	1.1031	3.52801	1.60689	4.30449	-1.72806	0	-1.72767	-1.5134	-1.41073	-1.77847	-1.79432	0	3.04567	-1.66259	-1.29685	-1.81518	3.40025	0	-1.31076	-0.927409	8.55986	6.37542
2610034n15rik	0	4.03863	4.01343	2.74843	1.80791	0	2.89604	2.56247	3.3619	2.24344	-2.56845	0	0.118207	2.23643	-0.363888	-0.701253	-0.793581	0	-0.589739	3.05682	4.02971	3.85449	2.37094	0	0.540955	2.05076	0.70094	0.334235
2610042l04rik	0	0.345283	2.76587	3.04858	2.80176	0	0.319874	-0.474533	1.30504	3.66381	1.61652	0	2.51734	2.40674	1.18802	1.38648	3.82772	0	1.52956	-0.457728	-0.59251	2.13813	1.28962	0	-0.476393	-0.445362	3.28309	0.75296
2610042o14rik	0	-2.71635	-0.0535645	-2.91188	1.93058	0	0.521829	1.50299	-2.87226	-1.89349	-0.460572	0	-2.90421	-2.89659	-2.90996	-2.9138	6.78972	0	4.58715	1.65609	2.5668	1.92663	1.67348	0	1.71734	1.74171	-2.84984	-2.90422
2610101j03rik	0	-0.448263	1.56932	0.0588585	1.2748	0	2.54592	1.01386	-1.7376	0.402223	-1.00771	0	1.01751	1.30829	-0.13184	0.301713	-0.715002	0	2.54548	0.717435	1.84852	-0.670614	-0.817375	0	3.10043	3.05599	4.01858	1.56028
2610207f23rik	0	-0.0597547	-0.0419214	3.15879	4.48317	0	2.97658	3.09692	0.0181405	1.87528	3.60254	0	3.93843	3.19483	3.03234	3.14094	2.47927	0	1.32431	-0.0763253	3.0172	1.89202	1.79789	0	3.94934	3.49529	3.38657	2.18073
2610208m17rik	0	-0.0152811	-0.0905419	-2.58568	-1.90266	0	1.33582	1.11828	-0.840596	0.954644	-0.77882	0	-0.746081	0.0364332	3.05754	-0.437181	-1.15148	0	-4.73785	-2.572	-1.68822	-0.816054	2.05251	0	-1.67921	-0.908476	-3.4191	0.589863
2610312b22rik	0	0.163345	-0.275634	2.68724	2.42223	0	2.16387	6.0287	4.66657	1.43246	1.49578	NA	NA	NA	NA	NA	NA	0	5.26279	4.75031	3.05497	6.11632	-0.291542	0	3.09094	6.46074	6.65781	3.0187
2610507b11rik	0	0.751916	-0.573735	-1.16348	-1.03364	0	0.602072	1.97708	2.8125	2.64839	6.98635	0	0.0926127	-0.435918	0.308051	-1.04193	6.95296	0	-0.825453	2.55097	2.40456	2.85257	7.49817	0	3.10445	-0.546044	-0.376322	7.16074
2700008b19rik	0	-0.393707	0.509684	1.26383	1.96847	0	-0.31231	-0.0640821	0.164603	1.73486	1.06069	0	2.49246	2.68085	3.37529	2.97268	0.068095	0	1.55687	-0.480651	-0.0172838	-0.0867393	3.00292	0	-0.214692	2.76021	0.637219	1.5694
2700055k07rik	0	0.183032	-0.790503	-3.45692	-7.30842	0	-0.201409	-0.518052	-3.24567	-8.95293	-7.02387	0	-0.0293316	-0.673807	-3.19453	-7.51591	-7.0678	0	-0.0504238	-0.797218	-3.59084	-6.20494	-7.21421	0	-0.259465	-0.997968	-3.61507	-8.10195
2810037c14rik	0	-5.36739	-5.24663	-5.28984	1.99839	0	0.0342542	1.00702	-2.17451	0.611403	1.9597	0	-2.73349	1.05134	2.53571	-4.41196	-5.14423	0	-2.99509	-2.67652	-5.24664	-5.26801	-1.12804	0	-5.31192	-2.81589	2.23113	-1.52665
2810055g22rik	0	0.889952	0.758632	-0.370278	-0.916646	0	-1.69908	1.34109	-1.10523	-3.46345	-2.33266	0	0.167345	-0.779173	-1.96556	-0.0622884	-3.59422	0	-3.20127	-4.25292	-0.674487	0.195011	-3.62999	0	-1.97244	0.268025	-0.461273	-0.532109
2810410l24rik	0	-0.0625845	-0.0034066	0.164359	-0.0594667	0	1.00024	2.96756	4.96695	4.81528	0.00705146	0	-0.0258736	-0.0155175	-0.0679468	0.00678917	-0.0661424	0	-0.146843	0.964458	-0.0608187	-0.126352	0.0828587	0	-0.0301618	0.0236236	-0.0519634	-0.0851923
2810422b04rik	0	-0.245983	1.51673	1.61098	-0.49269	NA	NA	NA	NA	NA	NA	0	1.23039	1.0378	-0.753079	2.13783	0.80886	0	2.83013	2.23421	4.2112	-0.161609	2.19358	0	4.56326	2.08884	-0.969194	-0.78852
2810439f02rik	0	0.128737	-3.33288	-1.47421	-1.61598	0	1.57227	0.818672	-3.25333	2.38563	7.45035	0	0.0128926	3.48118	0.584508	-2.73878	1.59865	0	-0.631676	3.27291	0.257183	1.89144	1.90983	0	3.56251	6.80206	2.96811	1.8313
2810441k11rik	0	-0.107365	-0.993919	-2.09207	-2.9506	0	0.238151	-0.226556	-2.23012	-2.94244	-4.31805	0	-0.22287	-1.05964	-1.81553	-3.56753	-4.24118	0	-0.439246	-0.643127	-1.75637	-4.0778	-3.45105	0	-0.584717	-1.22258	-2.134	-3.98569
2900010j23rik	0	1.03764	-8.01254	-8.07002	1.91737	0	-3.19318	-1.55354	-3.05625	-3.90608	-2.95631	0	-7.74466	-8.04936	2.35605	0.922521	-8.05495	0	1.32101	-0.855952	1.508	1.93774	0.993813	0	-3.20163	-0.434497	1.17761	-3.1281
2900041a09rik	0	-3.23805	-3.0475	-4.53215	-4.26908	0	-1.20053	-3.28664	-4.55467	-4.53808	-4.42938	0	-0.901937	-3.7831	-4.5396	-4.54712	-4.18363	0	-1.88038	-4.3171	-4.45978	-4.08595	-4.53588	0	-0.780843	-4.51729	-4.45943	-4.43971
2900056l01rik	0	-0.619571	-0.529323	-2.11525	-1.34098	0	0.229348	-1.9905	-2.90119	-2.94066	-2.42192	0	-0.469408	-1.5072	-1.9245	-2.25229	-2.5748	0	-0.732923	-1.60567	-2.4228	-3.41369	-1.8869	0	0.0393987	-0.861253	-3.0051	-2.91213
3110001a13rik	0	0.034801	-0.511621	2.40142	-3.19613	0	0.0258718	1.40305	-1.84914	-3.38047	1.58372	0	2.88164	-1.8154	-4.14064	-0.381055	-0.572328	0	-0.251111	-1.13452	0.59657	-3.50526	-4.0384	0	-1.83813	-0.148223	2.94691	-2.02212
3200002m19rik	NA	NA	NA	NA	NA	0	-0.31336	0.531861	-4.13848	-1.8402	-3.60816	0	-5.5624	-6.02282	0.537396	0.516115	0.337629	0	-6.13647	-5.99624	-6.20696	-2.76208	-2.29654	0	-2.84704	0.383872	-0.21823	0.141787
3526401b18rik	0	-2.47475	-2.74045	-3.44647	-2.47269	0	-0.761275	-3.75034	-3.04833	-2.54401	-4.9526	0	-1.081	-3.35801	-2.43595	-2.22326	-3.69242	0	-1.72043	-3.67099	-4.6214	-3.92632	-3.23704	0	-1.04121	-2.99782	-1.24426	-2.03198
3830406c13rik	0	-2.31738	-0.777079	-2.07883	1.65682	0	-1.75158	-0.539828	-0.718435	-2.40801	-3.38128	0	-3.61238	-3.56191	-3.62098	2.22572	0.751866	0	-1.84367	-2.14596	0.0194551	-3.13788	-0.82307	0	-2.00241	-0.200595	0.173557	0.328964
4632413k17rik	0	6.54466	6.16451	-0.251434	-1.94134	0	-2.93136	-0.25289	1.66806	3.35916	-1.64596	0	-3.34967	-2.75934	-3.2578	-3.35669	3.75117	0	-1.26688	0.83712	0.189784	2.71856	1.08724	0	-1.88557	-3.3535	-3.24294	1.70635
4732418c07rik	0	0.763398	-5.89174	-3.5749	1.02504	0	-0.149926	-0.00316687	0.610122	-1.21997	0.146004	0	-3.3537	1.06403	0.855757	0.506054	-2.74504	0	-2.63733	-5.84741	0.627022	1.06838	-1.83858	0	-1.86828	1.11927	-5.73912	-4.94226
4833422f24rik	0	2.95274	3.07978	0.829614	-0.924517	0	0.269817	3.57979	3.51636	1.47272	-1.61935	0	3.06803	4.29588	2.38909	0.900962	-0.593391	0	1.69478	3.0541	2.92558	0.591619	-0.712714	0	1.60878	2.87557	1.16542	0.738949
4833422m21rik	0	-1.04804	0.169225	0.0211521	-0.612753	0	-0.614152	0.720984	4.64646	5.33963	-0.851431	0	-0.605564	0.277175	-0.944386	0.061663	-0.0339401	0	0.481183	-0.560292	-0.671803	1.44317	-0.352131	0	-1.02788	0.50731	0.465718	1.18848
4921511h13rik	0	6.62883	3.99837	3.17591	5.38198	0	-0.119675	0.175632	4.79066	4.23452	0.216778	0	0.547942	0.741577	2.83934	5.72298	1.79578	0	4.72899	4.00352	3.31651	5.07404	0.381978	0	2.94575	2.94188	3.25296	4.41319
4921511i16rik	0	-2.09487	3.21391	4.19596	3.55207	0	-1.19069	-1.51768	-0.203931	1.37859	2.0139	0	-0.391178	3.58722	4.15814	4.00405	2.53162	0	-0.825296	0.272967	0.171021	0.820458	-0.164318	0	1.72304	-1.045	0.545256	1.78262
4921524j17rik	0	1.13713	1.58302	-0.154868	1.71954	0	2.92518	-0.928805	-0.812925	-0.628182	1.91864	0	-2.54189	-2.62154	-2.19316	-2.59138	-2.65064	0	-2.41812	2.92619	0.468681	0.119074	-1.31293	0	-2.59494	-2.51283	3.2736	0.400144
4922501c03rik	0	-0.104175	-0.0494687	-0.0399926	0.315196	0	3.85745	4.21851	3.82883	1.67235	-0.170535	0	0.0308023	3.06293	-0.0765623	-0.00920125	-0.0427779	0	0.195093	1.11707	1.99062	-0.123782	1.70664	0	0.0178986	0.0096934	3.6763	3.51886
4922503n01rik	0	-0.682731	-1.65623	-2.08212	-1.23063	0	-0.00540148	-0.891144	-4.66622	-4.06478	-4.32144	0	-0.49978	-1.58177	-1.77998	-1.33789	-0.482763	0	-0.86899	-1.29648	-4.0773	-5.31693	-2.30801	0	-0.732208	-2.08126	-2.28403	-0.844437
4930402e16rik	0	-0.605799	5.24916	4.56588	5.55236	0	-0.447523	1.4004	-0.894212	0.0168582	1.21265	0	5.79188	2.25282	5.54814	-0.840104	-0.871034	0	0.586866	5.18251	2.37217	-0.764194	2.49697	0	2.70823	6.00701	4.51823	5.85405
4930422g04rik	0	-1.81416	-1.00803	-1.27406	-2.27554	0	-0.496902	-3.02419	-3.42635	-3.41874	-4.1534	0	0.00207342	-0.573016	-1.30627	-1.26596	-2.38256	0	-1.53799	-2.38845	-1.91238	-2.07913	-2.57121	0	0.227615	-0.68911	-0.268473	-1.75557
4930431b09rik	0	3.04513	2.8085	2.70107	0.933297	0	0.918785	3.2316	0.0871473	2.37851	2.23559	0	3.41363	4.15238	-1.29907	1.7156	3.48804	0	3.42377	2.46221	1.54677	2.7321	0.563952	0	3.42002	2.70605	0.306257	0.67369
4930504e06rik	0	0.571367	0.8975	0.804682	3.54185	0	1.25834	1.87208	3.37678	3.66688	2.4271	0	0.335929	-0.324096	0.494299	3.25192	0.158832	0	0.53227	0.829089	2.12958	3.87239	3.83492	0	-3.12515	1.18422	0.769698	2.00167
4930523c07rik	0	0.479155	0.199547	-4.03282	-2.69916	0	-0.780667	-0.904943	-3.00339	-2.24433	-5.33374	0	-0.514246	0.525833	-4.29961	-4.85215	-5.35679	0	0.265593	-2.39605	-2.05996	-4.77895	-4.01226	0	-1.19698	-2.76859	-1.07519	-2.64859
4930524n10rik	0	0.525785	3.20563	3.7432	-0.815867	0	-0.128251	-0.58445	-0.040986	-0.542964	0.3683	0	-0.688047	0.742555	3.39844	3.2764	3.5255	0	1.13904	-0.602246	-0.75412	-2.06696	-0.847972	0	2.30718	1.52578	2.29383	0.777083
4930535b03rik	0	2.39251	3.45553	-1.66933	-2.35034	0	-2.42752	-1.42548	-2.23744	-2.44634	-2.36716	0	3.03268	2.94148	-0.342125	-2.26657	-2.2898	0	-2.14714	-0.631798	0.356499	-1.37948	-2.13594	0	3.79886	2.88929	3.16735	0.402828
4932416n17rik	0	-1.52112	0.112933	-1.32753	-4.18265	0	-2.35107	-1.31718	-3.6101	-3.61166	-2.53805	0	0.0147643	-0.366642	-2.37466	-2.18676	-0.791717	0	-1.43969	-3.04313	-3.51689	-2.45895	-2.92234	0	-0.608063	-0.343748	-1.67532	-1.6421
4933405k07rik	0	-2.17799	-2.2499	-3.49573	-4.28289	0	-0.194919	-0.995924	-3.20403	-3.01354	-1.89846	0	-0.481118	-2.48953	-3.51193	-2.49726	-1.88347	0	-0.168103	-1.78655	-2.12948	-1.4917	-4.2459	0	-1.50892	-2.21023	-3.49197	-4.09285
4933426m11rik	0	-2.89799	-1.97814	0.476467	-1.98749	0	0.16269	1.12126	-0.472217	0.391887	0.810808	0	-2.64224	-2.806	-2.8757	-2.46734	-2.58588	0	-0.527636	-0.721255	-2.56318	-3.60859	-1.17751	0	-3.12192	0.499967	-2.92904	-3.17659
4933430i17rik	0	-0.0567144	0.910593	0.536179	3.11408	0	-0.0807437	0.00147841	1.3848	2.79072	3.8595	0	0.132607	0.420537	0.0671142	5.73285	6.22865	0	-0.0331879	1.00733	2.42268	3.61023	2.4164	0	-0.0610286	-0.0131454	0.116232	2.43486
5430427o19rik	0	-0.285315	-0.533082	-1.87775	-3.79942	0	-0.204568	-1.17195	-1.98859	-2.17632	-3.02464	0	-0.282221	-0.424792	-2.31867	-0.613581	-1.26669	0	-0.970146	-3.40067	-1.72666	-2.93232	-3.65536	0	0.771304	0.22459	-1.35162	-0.462114
5730427n09rik	0	-2.96303	-1.24801	-2.8448	-1.72359	NA	NA	NA	NA	NA	NA	0	0.400104	-2.87054	-3.58433	-2.87193	-1.75965	0	-0.420952	-2.94514	-1.46861	-3.20494	1.31863	0	-3.51617	-3.44302	-2.79724	-2.99126
5730596k20rik	0	5.52869	4.94451	0.765025	1.05449	0	2.53666	1.78503	3.47731	0.203698	-0.0254653	0	-0.0534237	-0.121531	0.103311	-0.0876597	3.34036	0	3.09383	-0.147765	2.88566	-0.0291476	2.3814	0	-0.0847029	0	0.0676868	2.1826
5830405n20rik	0	-2.25199	-3.92964	-4.05013	-3.00339	0	-0.197015	-2.88937	-3.97103	-4.11093	-3.82978	0	-0.779274	-2.95924	-4.00505	-4.00153	-3.97453	0	-2.23107	-3.98972	-4.05938	-2.86902	-3.0411	0	-1.67332	-4.05517	-3.93634	-3.87177
5830408c22rik	0	2.57136	3.01731	2.11168	2.3134	0	1.7487	2.48966	3.40879	3.457	1.73822	0	2.21647	2.56283	2.58678	2.61923	3.34393	0	2.93543	3.0382	2.00939	1.89815	2.5619	0	1.7275	2.45846	2.70686	1.90782
5830417i10rik	0	-2.01681	-4.25534	-4.06701	4.34781	0	-1.19824	-1.23804	-2.86382	-1.13033	-0.86893	0	3.60788	3.95092	1.74345	0.997346	-0.353025	0	1.68842	3.08046	-0.887091	-1.95118	-3.53576	0	2.41805	3.7233	0.00353169	0.0079387
5830443l24rik	0	-2.26848	-2.35572	-4.23389	-2.16611	0	-0.591152	-2.46776	-4.49925	-3.57049	0.0271593	0	-0.68509	-2.0592	-4.52468	-3.1693	1.61571	0	-1.86853	-3.95637	-4.32166	-4.16222	-0.707168	0	-1.00926	-2.61798	-4.778	-3.47866
5830472m02rik	0	-3.43124	-0.20269	1.01161	0.899149	0	1.95066	1.17226	2.49848	0.00522445	1.33708	0	2.66244	-1.54189	-3.69235	-4.03712	-5.32388	0	-1.83379	0.235033	0.396197	-3.72835	-0.68368	0	-1.71166	-0.301005	-2.06966	-0.936146
5930434b04rik	0	-0.228238	0.60297	-0.795854	-3.56759	0	-0.333984	-0.253748	-1.25823	0.416635	-1.45713	0	0.301436	-0.133464	-2.18288	0.421586	-2.30066	0	-3.49372	-3.38223	-2.02839	-1.12099	-2.16228	0	-1.58348	-2.07649	-3.25979	-2.68138
6030422h21rik	0	-1.09287	-2.04058	-1.80199	-0.854575	0	-2.4339	-1.4662	-4.1931	-3.54998	-3.82123	0	-0.661817	-0.87005	-1.18648	-1.45144	-3.18542	0	-1.76376	-1.96828	-2.25433	-3.07967	-1.80038	0	-1.43519	-1.39199	-1.83011	-1.96057
6030443o07rik	0	-5.59754	-5.51207	0.607408	-0.279815	0	-3.06821	-5.58751	-0.508732	-3.20747	-0.461974	0	-0.227501	0.280941	0.528792	-0.242051	0.0924837	0	-2.81588	-5.09683	-5.48151	-0.170651	0.467206	0	-2.68601	0.0704992	-1.9052	-1.23479
6030465e24rik	0	-0.247568	3.2949	0.287316	5.33275	0	-0.284098	-0.393159	4.41768	3.01078	0.361862	0	-0.197721	0.51648	-0.00577079	1.09068	-0.292986	0	0.265295	-0.181425	4.26977	5.86115	-0.100757	0	3.004	2.57437	3.24292	0.207251
6230409e13rik	0	0.0444995	0.0444995	-0.0180068	0.0578581	0	0.0103544	0.00490466	4.73978	4.65985	0.103417	0	0.0444365	-0.0532241	-0.0495091	-0.0676109	-0.0281522	0	-0.0193006	0.0519662	0.00296765	-0.12143	0.121479	0	-0.104554	-0.0351894	0.00693605	-0.0249756
6330409d20rik	0	0.259656	-0.170591	-0.218571	-0.767082	0	0.078006	0.593839	5.02533	4.5922	-0.0254753	0	-0.198597	0.157928	-1.24819	0.703551	0.153943	0	-0.454834	-0.013061	0.207963	1.63648	-0.213703	0	0.00387975	-0.762767	-0.0465601	1.68037
6330505f04rik	0	-5.27207	-5.85938	-6.65833	-3.15845	0	-0.387222	-5.22064	-7.72634	-7.07852	-1.75764	0	-5.93553	-5.97752	-5.87806	-6.84095	-6.03299	0	-6.55873	-7.34245	-5.79292	-6.92891	-4.67255	0	-2.90262	-1.38787	-5.73561	-6.4165
6430601a21rik	0	-1.27286	0.717798	-1.95537	-1.85601	0	-2.88894	-1.07912	-3.56379	-3.61943	-2.44375	0	0.253982	-0.336984	-4.02136	0.122428	-2.81268	0	-3.93482	-1.0681	-4.04917	-2.43734	-1.60186	0	1.00448	0.823943	0.00250317	-1.28666
6720473m08rik	0	2.60083	2.42563	0.61428	2.42346	0	1.65356	2.26488	0.118119	1.10562	1.74701	0	2.85883	3.14916	0.00471855	1.50271	0.190309	0	2.46035	2.84994	3.76698	0.280086	1.25891	0	2.05534	1.91733	0.762264	1.37092
7530404m11rik	0	-0.0964897	-0.341382	-2.96372	-3.15629	0	-0.0927042	-0.115671	-3.12718	-3.48947	-4.08096	0	-0.0410191	-0.521289	-3.19772	-3.77402	-3.99253	0	0.0493863	-1.08596	-3.19714	-4.49123	-3.41767	0	0.119979	-1.13397	-3.2617	-4.35502
8430427h17rik	0	0.110416	0.0820603	1.36681	0.185691	0	0.131967	-4.45145	-5.00368	-5.25512	-1.64581	0	-1.09394	-0.309375	0.816987	-0.534943	-1.26537	0	-3.67315	-4.67932	-1.27538	-1.65722	-4.36525	0	-0.890436	-0.291808	-0.607954	-0.126488
9030624j02rik	0	1.98843	2.40865	1.56316	1.06649	0	-2.17687	-1.86453	-1.84663	0.252262	1.455	0	0.241629	0.142149	-0.240312	0.181819	1.54914	0	-2.22661	-1.59704	-0.727599	0.261414	-2.42189	0	-0.76301	2.58961	2.70456	0.976847
9130023d20rik	0	-0.124605	0.318866	1.02511	-2.08755	0	-3.2539	-3.1638	-0.214823	-1.9087	-2.71788	0	-6.30486	-3.04969	-0.19871	-0.279019	0.681656	0	-0.485322	0.123082	-0.132073	-2.79786	-3.02611	0	-2.93557	0.15516	0.280873	-2.27101
9130401m01rik	0	-0.308126	-0.535762	-1.25871	-4.92224	0	0.160776	-5.13701	-5.36974	-0.0104698	0.712737	NA	NA	NA	NA	NA	NA	0	-0.0860084	-1.10537	0.131203	-0.279191	-4.72922	0	0.220819	-0.288065	0.34176	-0.156443
9430010o03rik	0	-1.18366	-1.98327	-2.18737	-1.34296	0	-1.9961	-1.99322	4.45557	7.19958	-2.29269	0	-2.12144	2.65004	7.37851	7.1396	6.75628	0	-1.25271	-2.2481	2.76214	-0.447258	-2.4038	0	2.85557	3.07033	7.2118	-1.9107
9530076l18	0	0.584963	-0.0297473	1.35071	0.315045	0	0.713562	1.97658	3.12851	3.84057	3.32555	0	1.5165	1.83377	-0.0335093	2.36757	-0.0448542	0	0.0553717	0.532749	5.35777	7.49522	2.57552	0	-0.0448592	-0.0222528	0.781895	0.752678
9530077c05rik	0	-1.86665	-2.80289	-3.64644	-2.37758	0	0.0419586	-2.42531	-3.96461	-3.9754	-3.9103	0	-0.750441	-2.79037	-3.95326	-3.9679	-3.76929	0	-2.21124	-2.67597	-3.96837	-3.96802	-3.04577	0	-1.48259	-3.95326	-3.2054	-3.18564
9830147j24rik	0	-0.844322	-1.69172	-3.90261	-3.13335	0	0.230254	-0.589466	-1.91967	-0.00875542	-1.51249	0	-0.608586	-1.51983	-2.35161	-2.13858	0.315161	0	-1.30212	-1.63608	-1.24458	-0.367515	-3.59161	0	-0.626547	-3.00584	-3.9486	-2.70005
9930024m15rik	0	-1.68867	0.293762	0.224389	-1.10709	0	-1.46105	-1.91845	-1.93992	-1.15077	-1.52318	0	-0.131634	0.118537	-0.0562369	-0.0810261	-0.285269	0	-3.11227	-3.14737	-0.751336	-0.0507643	-2.12684	0	-0.13721	-0.367757	-1.02865	-0.278716
a130090k04rik	0	-0.31797	-2.27978	-3.64439	-3.69186	0	0.151018	-0.943641	-4.40125	-4.45761	-4.38742	0	-0.0242886	-1.50357	-3.24257	-3.95321	-4.05169	0	-1.34973	-1.75577	-4.36826	-3.72018	-4.42656	0	-0.332356	-3.14585	-3.16646	-3.75609
a230048g03rik	0	1.4672	0.00683743	0.0577345	1.29558	0	1.01823	1.96586	0.068596	0.0605429	1.63821	0	3.1075	-0.0173409	-0.0172367	3.04013	1.34787	0	0.0620196	1.54032	0.0248609	3.099	0.0857214	0	0.188337	0.0832235	1.03721	-0.00792261
a230083h22rik	0	-0.45377	-1.93158	-1.2547	2.64231	0	6.43966	6.13741	0.610279	0.339399	-2.01653	0	-1.87355	-1.8547	-1.90749	-1.87792	-1.94998	0	-1.20831	0.530062	-1.50405	-1.98749	-1.93555	0	-1.92498	-1.91048	3.57043	2.16155
a430060f13rik	0	-0.689015	-0.432837	-2.07558	-1.65798	0	-0.178615	-0.681915	-3.82593	-4.28841	-4.01245	0	0.0978793	0.0396021	-2.5055	-3.19546	-3.14853	0	-0.261809	-0.962621	-3.33069	-3.75202	-2.97474	0	-0.368918	-0.326935	-2.26877	-1.14536
a430090e18rik	0	-1.07054	-1.2006	-4.06137	-3.6856	0	-0.271417	-1.75372	-3.7166	-4.0807	-4.58342	0	-0.717841	-1.4962	-2.58333	-3.3617	-4.46582	0	-0.696842	-1.93872	-3.13915	-4.62311	-4.34718	0	-0.106767	-1.08334	-2.53363	-3.08711
a430106j12rik	0	0.138855	2.25308	0.461896	2.125	0	3.31896	4.75341	2.52783	1.20546	-0.059271	0	0.790326	0.920108	-0.00596156	0.0088964	2.00898	0	0.282287	-0.0721022	1.75848	2.64464	3.47174	0	4.69223	4.93546	2.57051	-0.144367
a630033e08rik	0	-2.35527	-1.02191	-2.41574	0.475898	0	-1.37959	-0.452904	-1.64285	0.773799	-0.828265	0	-1.94028	-0.291927	-2.35169	2.65345	3.29895	0	-1.29212	-2.13099	-1.24937	2.48663	-0.939574	0	-1.70262	0.110668	-2.37697	0.150283
a630077b13rik	0	-1.12207	-1.23704	-0.594035	-1.27403	0	-0.775075	-1.16612	-0.623577	-0.482385	0.947099	0	0.0714981	-0.981035	-1.21723	3.06464	5.32112	0	-0.621649	-1.15206	-0.891901	-0.882305	-1.12968	0	0.143833	-0.572326	-1.2238	-0.475561
a830059i20rik	0	0.830422	0.75621	-1.92725	2.0544	0	-0.10337	0.369803	4.22143	6.25264	6.29093	0	0.257923	2.47148	1.34977	4.56207	3.36393	0	0.871993	2.20624	4.12805	4.56801	4.38227	0	-0.307763	2.07541	1.69781	2.68954
a830091e24	0	2.98918	2.89728	0.346052	2.37965	0	0.802041	3.49138	1.75334	2.33566	2.37558	0	4.13602	4.58053	1.09508	4.75114	3.71903	0	3.28686	2.24906	4.38363	3.65246	2.08907	0	3.60036	3.76088	2.64464	1.60483
a930021h16rik	0	-0.305644	-0.26417	0.272875	-0.920205	0	0.0196744	0.243493	1.6971	2.90557	3.64477	0	0.189174	-0.0266554	1.07046	2.90162	4.55963	0	-0.0477862	0.261221	2.66366	4.12705	2.77143	0	-0.224339	0.0812294	0.602564	-0.0458466
a_51_p306031	0	3.71179	1.35756	1.10077	-0.334878	0	3.1164	4.46715	2.29424	0.860516	-0.59036	0	3.95605	2.0603	0.292787	0.488851	-1.34808	0	4.42267	3.28418	1.9138	-0.759767	-0.245167	0	1.98537	0.5707	0.439092	-1.18855
a_51_p498312	0	1.83576	0.852687	2.71595	0.820969	0	1.41557	2.62771	3.76528	1.60078	3.06057	0	1.05556	2.76747	2.70247	3.73994	3.10745	0	0.288044	1.84024	3.26043	4.10892	3.53172	0	1.29722	1.46758	1.1938	2.71049
a_52_p404979	0	-2.3911	-3.28992	-4.82636	-5.11012	0	-1.26293	-2.56882	-3.91482	-2.04457	-5.75064	0	-1.49904	-1.8753	-0.790356	-3.03702	-4.25949	0	-2.89244	-4.43326	-3.84214	-4.5763	-3.85713	0	-2.4012	-3.95715	-3.59324	-3.3435
a_52_p852662	0	0.894604	1.00141	0.0549561	0.119712	0	-0.0399782	0.7339	4.85373	4.63677	-0.202705	0	-0.110462	0.0830418	-0.0694015	0.132104	-0.0576003	0	-0.252487	0.416498	0.0958776	0.671766	0.458095	0	0.46467	-0.164289	-0.0576003	1.56909
abca3	0	-2.49154	-2.88611	-3.05156	-1.00691	0	-0.0232376	-1.28048	-3.02166	-3.25162	-3.1132	0	-3.18867	-1.27625	-3.17882	0.683694	0.120325	0	-3.25711	-2.86408	-3.14639	1.06389	-1.88988	0	-2.76497	-1.42239	0.184283	-3.17755
abcb7	0	3.07523	-0.027879	1.1278	0.109138	0	1.03225	3.15297	2.02332	1.32541	-0.114946	0	-0.027879	-0.0618907	-0.0563074	-0.0527231	-0.0438109	0	-0.0540524	2.08352	0.870124	1.00671	0.117872	0	3.75931	2.99525	2.33293	1.62895
abcc5	0	0.722086	2.23206	2.47972	0.603959	0	1.55549	-2.49326	-2.04566	2.49076	3.68131	0	2.18105	1.18382	1.06991	1.67982	2.41059	0	-3.22853	-6.37722	5.76111	3.56601	-6.41934	0	3.707	4.81936	1.10051	-0.764851
abcd2	0	-2.40172	-2.36218	-3.55645	-1.67914	0	-0.416507	-2.15613	-4.639	-4.33745	-3.23464	0	-0.74484	-3.0613	-1.28739	-2.59885	-2.97339	0	-1.52395	-2.78114	-3.77062	-4.11085	-1.71718	0	-1.54635	-4.33697	-3.01105	-1.34506
abt1	0	1.64257	2.71748	2.8239	0.986028	0	-1.21186	-0.397919	2.38754	0.265419	-0.86273	0	0.499989	3.15294	1.97755	2.6533	1.32092	0	0.577509	-1.91924	-0.282181	2.87456	0.038911	0	-1.46953	2.93975	3.00116	2.7139
acot1	0	-0.551427	-1.10768	-0.506966	0.299186	0	0.138854	-0.566266	-2.69968	-2.08073	-2.58463	0	-0.407462	-1.37277	-1.52816	-2.32885	-2.59335	0	-0.315562	-1.03465	-3.93581	-4.68861	-1.4591	0	-0.332933	-1.12066	-1.1089	-0.792145
acoxl	0	1.10579	2.05387	0.478914	0.821367	0	0.517162	1.45284	3.59903	3.54304	0.358629	0	1.48009	2.49932	1.67119	3.35295	2.64859	0	2.1194	2.96582	3.26075	1.72769	0.105297	0	0.663686	1.99017	2.67836	1.69794
acpp	0	0.188382	0.0184569	-0.0524811	-0.0427302	0	0.120012	-0.0663425	0.0860556	0.349139	3.73883	0	0.00308929	-0.0409455	-0.205975	0.0900102	2.84142	0	0.0685264	0.0685476	-0.0174359	6.06319	3.42447	0	0.0304756	0.0635918	0.430435	0.0420279
acsl1	0	-0.107172	-3.23402	-3.09789	-1.61703	0	0.01028	0.152771	0.464893	-0.381539	-0.905726	0	0.152059	-0.275902	-0.144355	0.0473283	-1.32603	0	-1.41158	-2.13562	0.575918	1.65207	-2.12142	0	-2.91199	-3.80846	-1.58564	-1.2801
adamtsl4	0	-0.558412	-0.668386	-2.01592	-2.62083	0	-0.425895	-1.34142	-4.85195	-4.13826	-3.2221	0	-0.828454	-1.45956	-3.27812	-3.32658	-3.81363	0	-0.62198	-1.24634	-3.37832	-2.52712	-4.64614	0	-0.696339	-1.40436	-2.845	-2.47452
adarb1	0	-8.04722	-7.99851	-1.71246	0.570644	0	0.406214	-3.93268	-4.62642	-4.66732	-4.93893	0	-6.8958	-7.97791	-6.54866	-7.98659	-8.04109	0	-3.50401	-0.245633	-7.78226	-4.72983	-4.51681	0	-8.0791	-7.28023	-5.32101	-4.66826
adipor2	0	-0.0525115	-0.960272	-3.86137	-6.09994	0	2.37844	-1.36284	-0.882424	0.189335	-1.23285	NA	NA	NA	NA	NA	NA	0	2.6228	-0.101455	-2.67323	-5.47759	1.09015	0	2.25436	4.16877	3.35861	1.14643
adora2b	0	2.45703	1.4642	0.793638	-0.554427	0	1.42385	3.39245	3.00126	2.95608	1.27033	0	2.02527	1.8152	1.70832	2.02642	0.512514	0	2.86823	2.7179	3.55151	3.1546	0.530902	0	0.279389	0.851193	0.980258	-1.32968
adprh	0	1.84822	2.14482	-3.42317	-3.31932	0	-6.52284	-3.69243	-2.64144	-2.52385	-7.05137	NA	NA	NA	NA	NA	NA	0	0.988672	-6.97491	-6.60093	-3.82821	-2.32379	0	1.9602	1.78672	-6.39131	-7.12078
adra2a	0	-4.77648	-4.3009	-4.82994	-4.3635	0	-2.21408	-4.37133	-4.87503	-4.85414	-4.51959	0	-2.82205	-4.74608	-4.93998	-4.68337	-4.61311	0	-4.85687	-4.86188	-4.79403	-4.9133	-4.39637	0	-3.39914	-4.90952	-4.92087	-4.93235
adrb2	0	-5.33371	-2.44347	-3.1808	-5.60922	0	-2.67382	-4.47994	-3.94256	-3.86562	-4.37575	0	-2.89676	-2.77586	-3.48472	-3.00411	-3.08152	0	-3.00052	-4.43814	-2.77575	-5.00533	-5.60097	0	-2.649	-2.91461	-3.01355	-3.91269
adrbk1	0	0.998251	0.989845	-0.234281	-1.563	0	-2.75212	-2.35983	-5.45626	-4.70818	-5.51271	0	-2.24091	0.660489	-2.74568	-2.90138	-1.61677	0	0.829183	-3.55164	-2.87888	-5.24528	-5.68913	0	-4.24199	-2.06742	1.34147	-0.574195
aff1	0	4.11023	5.21735	3.30362	5.1293	0	1.43163	3.94783	1.67695	2.62743	0.614746	0	-0.867957	-0.895287	-0.628884	-0.00216458	-2.56084	0	-1.53683	4.39729	2.34091	1.98394	-3.73638	0	-0.557764	-0.801599	0.769474	-2.90558
aff4	0	-0.531523	1.7226	-0.399193	-0.664326	0	3.63234	4.35234	2.9798	-0.441807	-0.058502	0	-0.470618	0.529991	-0.495899	0.180972	0.167849	0	-0.0309646	-0.465854	2.78741	-0.568818	-0.515837	0	3.04539	-0.551332	4.21911	1.07199
afg3l1	0	-0.447714	-0.118941	-0.0855227	0.0409263	0	4.41903	6.4192	2.50826	4.38996	4.44653	0	-0.120832	-0.118946	0.381841	-0.130256	3.17141	0	0.55306	3.33478	-0.00173193	-0.0947544	2.99923	0	3.19668	6.55013	7.27273	3.52789
agrin	0	0.0490135	-0.0442967	-0.133806	0.563414	0	4.10606	1.94697	0.0474996	0.146539	6.03511	0	-0.144128	-0.00468239	-0.133769	0.745044	0.122412	0	-0.0540011	0.159967	4.66913	5.56176	0.0185233	0	0.0067821	0.189526	-0.175388	4.76423
agtrap	0	-0.638198	1.00007	0.963757	-0.389148	0	0.639178	-0.172019	2.36644	2.29605	0.554458	0	1.97524	1.9837	2.94634	3.06984	2.97509	0	1.71591	0.959719	2.3768	2.768	1.81398	0	-0.618952	-0.86834	-1.12695	0.708912
ahctf1	0	1.52785	-3.35351	-1.65922	-0.969085	NA	NA	NA	NA	NA	NA	0	-0.11939	-3.32207	-3.34976	-3.35351	-3.35351	0	-2.83267	-0.0102438	2.66998	-1.7817	-3.30085	0	1.13218	-3.26959	-3.24848	-3.34425
ahcyl1	0	-0.979379	3.14768	-0.297882	0.728235	0	-0.0177713	-0.240451	-2.06596	1.47869	2.17387	0	-0.28389	1.33746	-1.41133	-1.05804	-0.74924	0	0.749146	3.14001	1.58433	1.53601	-2.94593	0	3.03002	2.57252	2.77373	1.71361
ai314180	0	-3.92614	-3.91554	-0.828035	-1.57944	0	-1.16981	1.82579	-0.202969	0.738681	-2.1045	0	1.8278	2.60185	2.374	2.14423	1.29792	0	-1.33347	-1.30239	-2.61238	-3.89835	-3.86004	0	1.44022	2.27163	-1.7998	-3.87608
ai317237	0	0.763961	0.309186	0.515667	-1.52496	0	-0.829829	-0.500178	-3.27063	-2.7492	-0.954021	0	0.696774	0.632221	-0.936021	-1.17218	-3.68691	0	-0.293792	-2.70756	-2.55874	-2.40812	-5.82632	0	0.839905	-0.365407	-0.217591	-0.252779
ai449175	0	-2.57422	0.385562	-4.3322	-1.35007	0	-4.65708	-1.92912	-3.28245	-2.93525	-4.56654	0	0.564458	0.239088	-3.59448	-0.718585	-1.72261	0	-1.39547	-2.15643	0.0479408	-4.25414	-3.83971	0	1.24922	-0.0776921	-0.323846	-2.46777
ai452102	0	-0.294232	-0.279885	-1.93217	-0.676859	0	-0.477558	-1.17912	-4.87014	-5.46631	-4.6999	0	-0.537067	-0.649735	-1.50796	-2.86022	-1.35505	0	-0.38864	-0.803656	-3.64877	-5.08635	-1.83306	0	0.100511	-0.502186	-1.55635	-0.896621
ai504432	0	-1.17946	-2.75184	-3.94611	-3.17834	0	-0.389631	-1.45876	-4.54338	-5.7142	-5.52502	0	-0.804594	-2.52524	-3.47234	-4.65196	-4.89868	0	-1.35513	-2.06382	-2.01406	-3.78868	-5.46592	0	-0.732885	-2.76307	-3.23035	-3.52812
ai838057	0	2.02791	4.56689	3.80367	3.60964	0	0.712664	4.93783	7.63937	8.73073	7.36898	0	3.35138	6.618	5.43163	7.8621	6.91312	0	2.34719	5.33186	8.89977	9.13247	6.75509	0	2.49164	5.99533	4.00598	4.43836
ai987662	0	-0.949329	-1.49503	-4.07177	-4.5952	0	-0.20996	-1.60036	-4.49038	-4.47543	-4.40062	0	-0.630765	-1.38689	-4.47692	-4.55244	-4.52414	0	-1.00624	-1.94368	-4.13172	-0.339645	-3.44368	0	-0.452712	-2.44059	-4.19851	-4.4139
ak012436	0	-1.33092	-0.341676	-1.76386	-2.54943	0	0.368824	-0.504657	-2.71494	-3.27121	-4.20633	0	0.541778	-0.0861082	-1.27187	-2.10528	-3.03348	0	-1.6331	-3.50693	-1.32346	-2.74571	-3.72468	0	-0.143591	-0.853296	-0.723363	-1.44256
ak014334	0	-0.763993	-2.05731	-3.07017	0.220544	0	-0.504265	0.121601	-0.751082	-1.25982	-1.75394	0	-0.28369	-0.212414	-1.43518	-2.98546	-3.23483	0	-0.775268	-0.29881	-1.10659	-3.92599	-2.93486	0	-1.67378	-1.69243	-1.14311	-1.43486
ak019053	0	1.29745	2.08679	1.45965	0.581935	0	0.0808323	1.60064	1.09715	0.228401	1.11466	0	2.26728	2.07737	1.57059	0.965056	1.22263	0	2.39152	2.58203	2.30663	3.21806	1.98026	0	1.41512	1.92139	1.8078	0.481095
ak032717	0	-2.57657	-1.18923	-0.994951	0.254118	0	-0.670784	-3.17754	-3.20991	-2.94763	-2.45474	0	-1.14758	-1.57727	-1.20261	-1.73299	-1.89929	0	-3.52941	-3.07137	-1.31784	-2.56738	-1.78445	0	-1.1375	-1.32111	-2.23357	-0.964305
ak033365	0	-4.43563	-2.37252	-3.68635	-1.32451	0	-0.464236	-3.85915	-3.52301	-3.2167	-4.5288	0	-1.33182	-2.50545	-2.17727	-2.36214	-2.95797	0	-3.64101	-3.41134	-2.74978	-4.53457	-3.43376	0	-1.7671	-2.30209	-2.17727	-2.0254
ak033780	0	-0.68126	-0.465866	-3.78936	-1.21543	0	-0.413437	-0.672256	-5.58838	-4.35269	-4.18545	0	0.0489285	-0.038723	-4.18624	-1.30483	0.686514	0	-0.526841	-1.44343	-3.81728	-2.98681	-2.21908	0	0.312381	-0.354625	-3.31668	-0.569005
ak034317	0	-0.754652	1.90965	2.50508	3.82538	0	-0.756285	-0.730943	0.291605	-0.0946476	-0.786777	0	1.71104	2.3841	3.07969	2.21768	2.45136	0	-0.509487	1.27313	2.22458	0.808448	0.404276	0	2.26875	2.74242	4.23128	1.92845
ak034786	0	-3.07315	-1.15459	-2.15103	-2.68081	0	-1.71706	-2.54275	-0.783794	-0.51714	-3.74379	0	0.298464	0.713441	-0.88856	-0.612815	-1.49881	0	-1.93865	-3.92899	-1.02531	-1.69036	-3.9918	0	-0.00259234	-0.761875	-1.08355	-1.15478
ak037161	0	-3.1139	-0.539894	-1.95558	-1.2926	0	-1.22285	-3.98111	-3.23814	-3.32867	-4.32373	0	-1.10908	-0.86895	-0.268327	-1.45506	-2.32959	0	-4.00453	-1.46328	-1.63876	-2.49343	-2.82604	0	-0.522155	-0.503676	0.0618704	-0.973215
ak037397	0	-2.20526	-4.3766	-4.11175	-3.82457	0	0.520543	-1.66024	-3.22782	-3.48075	-4.00983	0	0.187509	-0.424791	-3.018	-1.6929	-3.25937	0	-1.23957	-2.51455	-2.32445	-4.37016	-3.40906	0	-0.985625	-1.66972	-4.02197	-4.63127
ak037524	0	-3.33482	-0.985409	0.038513	0.488978	0	-1.96205	-3.47301	-3.20674	-3.10272	-1.2287	0	-1.58818	-1.24861	0.789171	-1.16489	-1.338	0	-3.25206	-2.93476	-2.49715	-2.79923	-1.69084	0	-2.57707	-1.82689	0.00274712	1.08691
ak038166	0	-1.44431	-1.46466	-1.73769	-1.66946	0	-0.520551	-2.2611	-4.67919	-4.82369	-5.4938	0	-1.13875	-2.04276	-0.910418	-2.18542	-2.65828	0	-2.96322	-2.21166	-2.71589	-1.8733	-2.67425	0	-1.19616	-3.28165	-1.94434	-2.64472
ak038254	0	-0.154142	1.5556	0.7738	1.79281	0	-0.0234405	0.918031	5.04745	2.68478	2.34534	0	1.32054	1.2362	2.3347	2.4172	1.451	0	-0.297252	2.74549	4.33759	2.98811	2.61176	0	0.452405	1.72072	1.74081	0.687198
ak038328	0	-3.48524	-1.51566	-0.730292	-0.832717	0	-1.69246	-3.99586	-3.8649	-2.93708	-1.92288	0	-1.44633	-2.87421	-0.0691016	-1.03851	-0.291547	0	-4.06664	-4.05456	-1.88312	-3.11528	-3.91904	0	-1.20779	-2.31048	-0.3653	0.154078
ak038517	0	-1.95286	-2.83875	-1.86139	-0.832525	0	-1.88622	-2.83317	0.253745	1.46467	-2.05223	0	-2.56011	-2.9418	-2.66335	-2.23021	-2.28621	0	-0.719908	-3.08401	-1.20331	-2.22844	0.255708	0	-2.01658	-2.62737	1.82353	-2.05006
ak039185	0	-1.87024	-0.653588	-0.654202	-2.31069	0	-1.53063	-4.22878	-3.44833	-2.49285	-1.36178	0	-2.0323	-1.53215	-1.57672	-1.18743	-1.97745	0	-2.22574	-3.68572	-2.48861	-2.03376	-4.10648	0	-1.24001	-0.956434	-1.11609	-0.842502
ak039522	0	1.11117	1.89165	-0.00747999	2.01867	0	1.60567	3.49491	2.27354	1.6958	2.28259	0	4.27804	4.56675	2.14275	3.58714	1.22624	0	2.42704	2.04374	5.10861	3.27338	1.1755	0	3.67373	4.1823	1.34192	1.86718
ak040074	0	-2.00863	-0.357205	-0.94424	-0.151504	0	-0.822717	-2.00882	-2.08354	-1.54871	-0.80012	0	-1.55378	-1.86959	-0.774233	0.0369693	0.751544	0	-2.5904	-1.82446	-1.12423	-0.976399	-0.787934	0	-2.66646	-2.60335	-2.20364	-0.670685
ak040598	0	-0.0169931	3.56654	2.8084	4.46205	0	0.384426	1.85782	1.92473	2.00187	3.3754	0	2.54808	3.32127	3.91296	3.81865	3.85859	0	2.20853	3.65927	3.95039	0.520696	4.21491	0	2.09554	1.69549	3.99577	4.22825
ak041551	0	-1.6255	-0.474837	-1.57286	-0.519997	0	-1.75128	-2.01664	-2.3619	-1.97914	-2.93805	0	-0.105849	-0.282067	-0.343525	0.164631	-0.611391	0	-2.86208	-3.23139	-0.656078	-1.97744	-2.16347	0	1.03337	-0.388123	0.0015622	0.368367
ak042676	0	-3.18119	-2.69816	-4.14452	-2.27614	0	-0.666167	-2.95528	-4.43031	-4.78868	-3.77414	0	-1.30944	-2.62299	-3.65374	-3.98012	-4.22233	0	-1.97607	-2.67363	-2.54574	-4.62027	-3.57427	0	-1.63406	-2.94875	-3.19207	-2.50688
ak044329	0	-2.41559	-2.14378	-2.5669	-0.384561	0	-0.631245	-2.12516	-2.69403	-2.50754	-3.05833	0	-1.67145	-2.92511	-1.21166	-1.37568	-0.743122	0	-3.09042	-3.21949	-1.90041	-2.01636	-2.011	0	-1.50123	-2.61327	-2.13362	-1.33151
ak045817	0	1.62377	3.22682	3.11141	2.98794	0	0.692291	1.23617	0.165669	1.36274	2.47532	0	1.84533	3.25445	0.127889	2.4301	3.37335	0	2.18292	0.180129	2.94595	2.57959	2.26758	0	2.33012	3.58915	1.75588	3.19712
ak047888	0	-0.714937	0.283704	-0.138037	-1.57245	0	-0.895433	-1.89497	-2.29305	-2.3381	-2.97449	0	-1.20466	-1.0285	-1.74998	-1.72242	-2.52829	0	-3.11906	-2.93742	-1.51835	-2.29089	-3.11553	0	0.795966	0.937664	-0.870339	-0.0462844
ak048968	0	-1.70203	-1.79527	-3.15262	-1.12998	0	-0.745358	-2.85797	-1.93238	-1.79606	-2.76444	0	-0.767152	-1.81402	-3.00899	-2.6503	-1.6142	0	-1.22119	-2.19371	-2.57684	-2.03526	-2.41756	0	-2.07104	-2.37372	-3.12777	-3.41694
ak050325	0	-0.355488	-0.873972	-1.90515	-2.16713	0	0.381306	-1.28076	-1.9389	-1.65308	1.61088	0	-0.4449	-1.60488	-2.92968	-2.88128	-1.99725	0	-0.199891	-2.00448	-2.30904	-0.660614	-0.535289	0	-0.210484	-2.00548	-2.11962	-2.71697
ak051199	0	-1.53674	-0.929889	0.0340897	-0.683162	0	-1.10753	-1.06335	-1.45506	-1.09403	-1.58789	0	-0.636685	-1.66814	-1.27078	-2.74722	-2.05571	0	-0.241289	-0.829448	-2.13751	-2.66141	-1.68249	0	-1.26363	-2.97062	-0.991877	-2.98702
ak053682	0	-2.57923	-1.27869	-0.398635	-0.0765093	0	-0.438018	-2.04022	-2.07301	-1.74368	-1.25669	0	-2.5871	-2.67113	-2.49434	-2.13406	-1.41775	0	-2.31127	-1.23767	-0.433245	-1.75482	-1.58988	0	-1.7233	-0.939122	-1.26733	-1.04669
ak054507	0	-1.29995	-0.541963	-1.4345	-3.58072	0	-0.0431961	-1.27688	-2.91547	-3.54032	-3.07591	0	0.539438	-0.0612621	-2.57901	-2.24913	-2.26149	0	-0.0715374	-2.62393	-1.37278	-2.44916	-4.51562	0	0.925601	0.00170229	-2.5714	-1.94599
ak083553	0	-0.629731	-0.0883447	-0.402285	-0.559528	0	-0.0318587	-1.78146	-2.16181	-1.9182	-2.04739	0	-0.255966	-0.201814	-0.693886	-0.906141	-1.16327	0	-2.2154	-2.82696	-0.349523	-1.42332	-3.262	0	0.653652	0.11355	-0.314366	-0.0914124
ak084873	0	-4.66339	-1.04355	-0.675701	-1.37081	0	-0.798304	-4.82089	-6.30435	-6.08901	-5.6096	0	-2.52589	-4.12747	-0.968515	-5.38304	-4.98304	0	-4.21444	-1.26411	-4.79488	-5.46586	-2.6125	0	-3.69135	-4.69537	0.0119446	-2.51811
ak087219	0	-2.77436	-1.33908	-2.73891	-3.19885	0	-1.15585	-2.72397	-3.07593	-3.11739	-3.22313	0	0.113954	0.416286	-3.0622	-2.73477	-3.07039	0	-1.31783	-3.17441	-2.79865	-2.96454	-3.16248	0	0.607059	-0.159602	-3.24829	-2.93969
ak089297	0	3.33149	3.05292	2.42367	1.15454	0	0.188661	1.5255	1.32023	2.64153	2.56595	0	1.87716	2.83878	0.739363	3.51828	4.03407	0	1.76542	0.848657	1.70624	4.07432	1.15529	0	2.63303	2.79715	2.6331	3.40178
ak089570	0	-4.25202	-2.69807	-2.94557	-1.74638	0	-0.0746177	-4.91773	-4.75468	-4.67252	-4.54005	0	-2.59154	-3.85307	-1.75556	-2.44361	-1.91428	0	-5.54532	-4.30861	-4.06386	-4.00504	-2.35329	0	-3.75175	-4.28505	-3.09136	-2.20594
ak089750	0	1.31956	1.85642	-0.262753	-1.11352	0	-0.922395	1.2299	1.64566	0.830504	-0.909133	0	2.75747	3.06338	1.58079	3.06211	0.81614	0	1.67196	1.43323	3.79212	3.93206	-1.70168	0	1.72764	2.88773	0.910452	0.0834155
ak138790	0	-0.546125	-1.44446	-3.17147	-1.65565	0	-0.260391	-2.00736	4.90534	6.87958	4.53445	0	-0.290988	-0.612026	0.61407	2.33987	6.42329	0	-0.831565	-0.780236	2.85589	5.38032	3.83534	0	-0.0974362	-1.17044	-2.22239	2.00299
ak169873	0	-1.0619	0.0470477	-0.904722	-0.300733	0	-0.726422	-1.38588	-2.4217	-2.08205	-2.06824	0	-0.41731	-0.0480063	-0.576377	-0.630578	-0.190446	0	-2.69905	-1.76785	-0.0111613	-0.897172	-4.05657	0	0.41583	0.354466	-1.11386	-0.0347275
akr1b8	0	0.412764	0.913707	2.18918	3.19243	0	-0.396879	0.411596	4.11617	4.86436	4.18739	0	0.80977	2.63176	4.20513	4.61868	3.03359	0	0.62258	2.01103	4.35004	4.56948	4.26498	0	0.89612	2.43481	3.65388	3.72978
aldh1a2	0	0.271647	-0.0136242	-2.17139	-1.29803	0	-0.174997	-0.522418	-3.81817	-3.75549	-2.61248	0	0.192068	-0.525838	-3.12053	-3.02534	-2.70725	0	0.10876	-0.370124	-2.50167	-3.69586	-3.44006	0	0.285882	-0.782059	-2.73658	-2.64076
alkbh8	0	-0.52124	0.582392	-1.6563	-1.09562	0	-1.83674	-3.39326	-3.10934	-1.58825	-3.13583	0	0.347531	-0.3853	-0.298092	-0.120454	-0.997836	0	-1.08024	-0.0442287	-1.56615	-1.08265	1.17246	0	-3.00982	-0.357793	0.113027	-1.70118
alox5	0	-0.833745	-0.94932	-3.27057	-3.41963	0	-0.0290969	-1.00096	-2.75318	-4.94571	-6.33075	0	0.00702548	-0.664357	-1.78939	-2.58992	-4.29707	0	-0.557393	-1.22109	-3.94296	-5.05192	-4.68869	0	-1.41271	-0.667467	-2.56379	-2.37473
aloxe3	0	-0.463663	-0.471551	-2.06675	-2.19685	0	-0.304926	-0.834234	-5.24334	-5.4914	-5.1732	0	-0.241696	-0.532888	-2.66716	-2.64592	-1.96104	0	-0.299205	-0.942848	-4.0575	-5.29444	-3.64944	0	-0.219441	-0.82456	-2.60133	-1.85736
als2cr13	0	-3.88105	-2.90506	-1.66284	-4.83258	0	-1.28761	-0.367442	-3.99402	-4.23491	-4.53883	0	0.2905	-4.61211	-4.34404	-5.16555	-4.20123	0	-1.85764	-1.06349	-4.01362	-5.54208	-5.15351	0	-1.05579	-3.58448	-0.775589	0.807689
amica1	0	-1.25985	-0.793494	-1.33221	-2.51411	0	-1.15088	-3.27298	-3.8445	-3.49558	-4.15799	0	-0.827797	-1.31	-2.03556	-3.27057	-2.40716	0	-1.77924	-2.5206	-2.46038	-0.107955	-3.39712	0	-1.12957	-2.98879	-3.11804	-3.07012
anapc1	0	-4.9636	-4.73298	-3.51249	-4.13261	0	-4.77468	-2.44306	0.325255	-3.10608	-3.00876	0	-2.01684	-3.72563	-4.77288	-1.07399	2.88546	0	-4.68475	-4.74408	-2.5743	-3.04477	-4.72496	0	-2.16518	-4.94449	-4.77625	-4.33965
anapc11	0	-8.91553	-6.80125	0.546922	2.11414	0	-3.87022	-3.57905	0.897723	1.14805	-9.08658	NA	NA	NA	NA	NA	NA	NA	NA	NA	NA	NA	NA	0	-4.2805	-7.79227	-0.799921	-0.0815311
anapc2	0	0.353382	-0.395204	-2.24153	-1.85188	0	-3.15491	-1.66428	-1.28541	-1.12332	-5.29462	0	-0.192894	-0.580029	0.409541	0.0724817	-0.457557	0	-0.0470534	-3.54556	-3.5753	0.0313251	-2.93065	0	-3.18963	-0.410053	-2.37716	-1.23083
ang3	0	-1.12586	0.317151	-2.1982	-3.23648	0	-0.764643	-0.717588	-2.87477	-2.84523	-3.88106	0	0.37885	0.0404412	-2.78539	-3.494	-3.29767	0	-0.568421	-2.12001	-2.08422	-3.88041	-2.98483	0	0.716254	-0.097542	-2.494	-3.36669
ankhd1	0	0.304502	-5.6419	-5.68794	-2.63019	0	-0.152707	-0.270933	-4.55356	-3.80203	-4.4118	0	-2.92955	-2.74724	-5.64917	-1.4894	-3.97258	0	-0.217077	-0.538978	0.124625	-3.71395	-1.11032	0	0.707805	0.0953626	-5.6749	-5.62362
ankib1	0	-2.42419	0.87598	0.431554	1.25647	0	-2.23333	-1.86662	0.315962	1.42032	-0.240131	0	2.93014	3.37998	3.20112	3.24993	3.7013	0	-0.558254	0.363719	0.401879	-1.09764	-0.579554	0	3.46184	0.138527	-1.27132	0.0550338
ankra2	0	-0.533353	0.238742	-0.951977	0.174152	0	-0.222984	-0.475264	-4.81031	-4.38333	-3.2169	0	0.436427	0.480865	0.848511	-6.07832	-6.26936	0	-0.312813	-0.119162	-6.20619	-6.36253	-5.64942	0	-2.97488	0.220031	0.180432	-2.88112
ankrd11	0	-0.788849	-0.198273	0.157321	2.26177	0	-2.84628	-2.92934	-3.25185	0.850097	0.533929	0	-1.09573	-4.34487	2.24092	0.463308	0.28265	0	-0.859306	0.330076	-3.78744	-3.19941	-6.97141	0	1.82878	1.77853	-5.15999	-2.52318
ankrd27	0	-0.47629	-0.00472155	0.0202552	2.34705	0	-1.47444	3.19974	0.822535	3.68541	1.05536	0	0.0243792	-0.731015	-0.115826	-2.06783	1.57834	0	-0.757511	0.686184	3.55686	3.74582	2.09661	0	-0.155841	2.82863	0.436611	3.82972
ankrd37	0	-0.942179	0.231177	-0.358364	-0.327266	0	-0.0862837	-1.99883	-0.926382	-1.20391	3.72945	0	-0.726222	-0.83971	-1.76312	3.32888	5.89568	0	-0.574401	-0.261226	2.38628	1.24936	0.810211	0	-0.958825	0.228318	-0.943468	-2.19708
ankrd44	0	1.54362	-1.80782	-0.714142	0.680462	0	-1.23327	-0.946136	-3.82194	-3.41301	-2.4962	0	0.336391	1.27421	-2.37149	-2.42797	-2.3066	0	-1.00568	-2.97541	-2.75712	-3.9291	-4.48697	0	-0.10762	0.887177	-0.691257	-1.48967
ankrd58	0	3.01846	0.824855	-0.51013	-0.977115	0	1.32644	3.10846	-0.634608	-1.02562	-0.721144	0	3.58245	2.93718	-0.861838	-0.888432	-0.941574	0	2.41195	2.2772	-0.633555	-0.86285	-0.765072	0	3.146	1.62017	-0.822843	-0.844503
anln	0	-0.952003	-1.87136	-2.44596	-2.50692	0	0.120911	-1.43087	-2.77181	-3.32641	-3.80535	0	-0.483883	-2.18542	-3.1656	-3.71718	-3.84945	0	-1.41358	-1.84288	-2.49571	-3.86227	-2.28992	0	-0.929441	-2.6299	-1.82861	-3.34426
anpep	0	0.70035	1.60475	2.67599	3.68058	0	-0.447679	1.01334	4.15271	5.21068	5.63576	0	0.931988	2.11788	2.90233	5.92711	6.0626	0	1.30701	1.29098	4.45701	6.32174	4.73484	0	0.38609	1.78719	2.5399	3.9724
anxa4	0	-1.33037	1.26803	0.684976	1.7174	0	0.337908	2.70043	2.7266	-1.91775	-7.27248	0	-2.40143	-4.32435	-6.60266	1.03933	1.92246	0	0.713299	-0.504196	0.829136	2.4129	-0.185583	0	2.5255	2.57263	3.0611	3.48706
aoah	0	-0.302538	0.166947	0.242984	1.90144	0	0.0531543	-0.283029	1.98541	4.99335	6.23985	0	0.158229	-0.324876	1.25993	4.20523	5.85854	0	0.245779	-0.0931815	4.14913	5.55227	5.35034	0	0.282133	0.171577	-0.256505	1.59659
ap1g1	0	-1.25439	-4.48183	-4.25227	-1.80661	0	-0.850148	0.576333	-0.673069	0.466982	-1.59826	0	-2.14044	-2.03537	-3.18099	0.256473	-4.17514	0	0.744651	-1.98965	-2.16262	-4.42454	-1.45024	0	-3.83713	-2.1439	0.874998	-4.04575
ap1s2	0	0.154939	-2.88577	-1.40725	-1.44185	0	0.378068	-2.94672	-3.74899	-4.08839	-4.49666	0	-0.144761	-3.26137	-1.05641	-4.55117	-2.60851	0	-1.47534	-1.95977	-4.9248	-7.54498	-0.241955	0	-1.27585	-0.0242948	-4.70439	-1.73523
ap2a2	0	1.04151	0.352546	-0.647379	-1.99779	0	0.214825	0.600078	-0.803692	-0.665005	0.3981	0	-2.01213	-0.14103	0.804478	-5.62504	-6.37651	0	0.532648	-0.924563	0.0197201	-2.76729	-6.57927	0	0.819522	0.286965	-0.148676	0.278387
ap3s1	0	-0.00296546	0.214329	0.0205893	7.63663	0	4.14966	6.59796	6.65554	4.59054	-0.138054	0	-0.0254414	0.0131435	-0.0118986	-0.00296546	-0.0885879	0	0.450888	5.52256	7.58281	-0.0980796	0.709544	0	0.298089	0.378284	-1.91088	0.194841
apbb2	0	1.74853	0.054243	0.301322	-0.148794	0	-0.181156	-0.0601048	-0.14058	-0.0759651	0.00704438	0	-0.0599753	-0.0492019	3.98035	1.29515	0.156475	0	0.816276	-0.282332	-0.19733	1.64429	0.357087	0	1.48539	3.18884	0.0987985	4.64889
apex2	0	-0.498208	-0.996575	-1.79411	0.796513	0	-0.249886	-1.28408	1.16525	-0.809262	0.59775	0	0.524145	1.19149	4.41961	3.95735	-0.699213	0	-1.76709	-1.82506	4.43756	1.89308	-0.837947	0	1.34206	4.03483	-1.47174	1.33412
aplp2	0	-0.519996	0.0292308	-2.30034	-4.30217	0	2.54012	-1.97334	-4.4416	-2.00081	-4.69376	0	-0.143105	-0.00309706	-2.84434	-1.08757	-1.60897	0	-0.672221	-0.232969	4.14102	0.703963	-6.02087	0	1.95006	4.97282	-0.88651	-1.52219
apol2	0	-2.10299	-1.92685	-3.90153	-3.58912	0	0.704573	-0.461121	-0.986918	-1.52787	-3.6897	0	-0.671761	-1.98859	-3.02697	-3.46071	-3.69323	0	-0.414638	-1.66477	-2.62334	-3.33322	-4.05231	0	-0.475254	-0.821101	-2.67061	-2.81828
appbp2	0	-0.149231	-2.6729	3.07955	0.112466	0	-3.73922	-2.33178	-2.88859	1.00646	-1.78956	0	-3.3964	-2.93812	-2.59004	-3.35114	2.39133	0	-2.31826	-1.91533	-1.76804	-3.25507	-1.00047	0	-2.48083	-3.60159	-1.8592	2.59182
arcn1	0	0.261729	6.87326	4.97815	2.03865	0	0.846768	0.244398	-0.493049	4.4364	2.31525	0	2.20567	6.55774	6.21617	2.78292	2.74248	0	1.71948	-0.0912638	-0.320694	2.54323	2.7614	0	5.07007	2.35545	5.98484	-0.513142
areg	0	1.50612	-0.649216	-0.597811	-1.54688	0	0.991848	2.58277	-1.93642	-2.8507	-2.92715	0	3.80965	2.76817	-1.00928	-2.36975	-3.0263	0	2.56949	0.210975	1.09013	-2.85205	-2.42088	0	0.92574	-0.366762	0.139185	-2.90353
arg2	0	1.05324	3.31816	5.07436	3.79481	0	0.0388977	1.32546	1.37921	3.54315	5.03236	0	2.14782	1.76517	3.08689	2.66851	4.44147	0	1.82531	3.05183	3.19961	5.76495	2.72545	0	2.37891	3.65607	4.83808	3.24793
arhgap10	0	-0.686192	0.997736	0.502659	0.934698	0	-0.918557	-1.04609	1.45693	2.8817	1.63344	0	0.639277	2.54965	2.02421	3.77392	3.5711	0	0.0581505	0.230787	2.43738	4.62603	2.26326	0	0.258202	1.40125	1.64155	1.93591
arhgap12	0	-1.1173	-1.46641	3.52752	1.90739	0	-0.763764	-0.27087	-0.666154	-0.990366	-0.310078	0	-0.703675	0.384443	2.86369	3.07177	1.25518	0	-0.958042	0.0816464	1.7686	2.86204	-0.47847	0	-1.53339	-1.49686	0.355689	2.01215
arhgef6	0	-0.330914	-0.39608	3.24882	0.744061	0	-0.311529	3.00452	1.50545	0.907047	4.31535	0	0.655217	0.255559	2.38242	-0.017819	0.722973	0	-0.628305	-1.09662	2.71761	2.75556	1.378	0	0.133036	-0.104162	1.09136	2.82485
arid4a	0	-0.21742	-0.383444	0.439383	-4.80729	0	0.348966	-0.363092	-1.06689	-1.15783	-0.797471	0	-0.490243	-2.40149	-3.69412	-0.374453	-0.152032	0	-0.479296	-3.74973	-0.422979	-0.659	0.360134	0	-1.78459	-3.39904	-3.22431	-0.17779
arid5a	0	-0.0877599	-1.07269	-1.23761	-0.0695258	0	0.248797	-0.929268	-2.62717	-2.46245	-1.24463	0	0.120958	-1.84637	-2.90017	-2.90907	-0.612507	0	0.130995	-2.25618	-2.9972	0.644308	-0.936593	0	-0.934051	-1.90165	-2.73288	-2.94854
arid5b	0	-3.66192	-3.67524	-3.75814	0.186116	0	3.70635	0.698057	-2.00811	0.401608	-0.0186397	0	-1.00163	1.54981	2.6639	2.00803	1.68017	0	-3.61026	-3.61979	0.642664	2.14227	-2.12565	0	-3.79747	1.9409	2.18164	1.90923
arl5c	0	0.788093	1.74901	1.65348	2.20023	0	0.36218	1.90172	0.280027	0.472402	2.60053	0	1.14394	1.60784	1.80308	3.18481	4.91992	0	1.39969	2.58961	1.95333	4.01149	2.89479	0	0.648936	1.3591	1.01049	1.73728
armc8	0	-3.27986	-4.0609	-5.3207	-3.01098	0	-0.0912731	-2.2568	-2.10642	-2.17297	-3.54517	0	0.137337	0.310689	0.393222	-3.35361	-3.44802	0	0.147618	-3.52285	-0.748477	-2.02768	-0.857622	0	0.178691	-0.440678	-0.87173	-2.02402
arrdc3	0	0.184978	0.15138	3.28103	1.89721	0	-2.53997	-3.85276	-3.05312	-2.68204	-0.00939464	0	-1.9852	-1.81371	1.72613	-0.416653	-0.833629	0	-3.34884	-1.28356	-2.91169	-1.28398	-2.09856	0	-2.36436	-2.28324	1.94721	0.780624
arts1	0	-0.359642	0.236849	0.0418448	-1.55624	0	-1.08519	-1.10747	-1.86441	-0.451125	-0.696492	0	0.0971575	0.115847	-0.667975	0.241846	1.02932	0	-1.1913	-2.76283	-0.0751212	-0.290124	-3.62039	0	0.761896	0.591233	-0.0538313	0.550852
ascc3l1	0	-0.250563	1.7151	1.54119	0.353469	0	-8.71297	-8.64777	-8.55477	-3.48153	-8.28182	0	-0.0305929	-3.89142	1.63876	1.58216	-0.454081	NA	NA	NA	NA	NA	NA	0	-3.33673	-7.06526	-6.81765	-4.13924
asph	0	-1.35989	-1.63392	-2.38577	-3.00457	0	0.0028893	-2.44104	-1.7822	-2.40457	-5.55165	0	0.190291	-1.19055	-2.03611	-1.01271	-2.3783	0	0.399462	-0.196824	-2.64741	-4.64522	-1.27208	0	-2.38242	-2.81549	-3.97058	-2.35933
ass1	0	1.39832	2.55734	3.88919	4.2732	0	0.810844	1.83715	4.8651	5.94973	5.85992	0	0.776601	2.89484	5.54964	5.43343	5.5622	0	1.43167	2.32281	5.08189	6.40861	5.55604	0	1.05617	2.94484	5.10574	5.45578
atf1	NA	NA	NA	NA	NA	0	0.989773	-5.83695	-6.09168	1.24232	2.08573	0	0.0886312	0.738927	1.84827	0.0855973	0.2028	0	0.838136	-2.38548	0.249701	-2.06501	-3.34761	0	-1.94826	1.93497	1.26166	1.7801
atf2	0	0.566881	3.32157	1.62219	2.75055	0	-1.47061	-0.676077	-1.94199	1.65078	0.408819	0	3.10834	3.37541	-0.0983203	-0.144614	2.88304	0	-2.16733	-0.19361	0.457346	-0.33699	-0.845882	0	2.05933	1.30085	2.93841	0.217598
atf7	0	0.158031	-0.0879071	-0.0476233	1.03032	0	0.306677	-0.0250049	2.1753	1.92761	0.170656	0	1.23242	-0.080393	-0.0728789	-0.0841353	1.44935	0	-0.0636619	0.614196	0.375187	3.36765	0.235452	0	3.08135	2.52202	3.02946	1.63439
atp10d	0	-1.63929	-2.61555	-0.616851	-1.76059	0	0.43719	-2.36898	-4.02161	-2.66506	-2.95659	0	-3.8709	-3.8692	-4.04253	-3.88976	-3.94994	0	-3.16483	-1.9781	-3.88118	-2.51336	-2.0955	0	-4.01405	-3.7485	-4.00093	-2.6866
atp5b	0	1.00849	-0.12811	0.228032	-0.533745	0	0.14993	-0.146327	-3.96294	-4.4095	-0.711827	0	-6.11679	-3.45247	-0.637016	-0.575497	-0.977264	0	-2.5841	-0.303978	-0.2227	0.00711376	-4.59406	0	0.431602	-0.130399	-0.594785	-3.369
atp5f1	NA	NA	NA	NA	NA	0	-3.97152	-1.86143	-2.62682	0.0741278	-0.324783	0	-1.53735	0.399336	-0.498233	-3.8064	0.458347	0	2.82937	0.539519	-0.90798	0.227276	-0.506817	0	0.337409	0.216571	5.08916	-5.1523
atp6v0a1	0	-4.50639	-4.11926	-3.13262	-5.21742	0	1.03474	-1.47641	-1.80391	-0.508977	-4.90836	0	1.2808	-0.702281	-2.73069	-3.53624	-5.17791	0	-1.88035	-2.01853	-1.76127	-3.47035	-0.990383	0	1.82712	0.699194	-4.16666	-0.824834
atp8a1	0	-0.296994	-0.475776	-1.1391	-1.6731	0	0.208117	-0.261529	-3.83693	-2.56587	-1.15293	0	-0.235796	-0.369921	-0.348509	-0.682971	-6.72099	0	0.0674857	-0.308114	-3.65803	-6.7284	-6.18208	0	-0.0591277	-0.163851	-1.1361	-0.452722
atpaf1	0	-5.96314	-5.95288	-1.46127	3.10873	0	0.161395	-3.40756	-1.99032	0.53824	-5.98567	0	-0.368884	-5.95461	-6.11897	-5.11131	-5.95973	0	-2.12647	0.0311531	-3.01561	-6.03763	-2.81771	0	-2.94521	-5.96314	-0.474959	-0.411581
atpbd4	0	1.96467	-0.00933787	3.4013	4.36569	0	-0.0629192	2.07134	0.111858	1.56806	0.464183	0	-0.0591361	-0.0915226	2.86513	-0.0862998	-0.106234	0	0.962881	0.481044	1.71126	-0.0584014	-0.0279749	0	1.6657	3.39128	3.40042	1.91525
atrn	0	-0.117995	-0.507674	-2.13149	-3.4474	0	-0.749347	-0.0477331	-2.00836	1.0653	-4.59277	0	-0.162695	-0.45281	-0.809964	-0.755899	-3.68733	0	-3.69955	-3.79336	-0.144125	-2.47656	-1.83471	0	0.223368	-0.220789	0.152222	-0.00339237
atxn2	0	-1.39495	-4.3638	-2.97335	0.765575	0	-4.37684	-1.48712	-0.704643	-2.94611	1.9279	0	-0.262949	1.77291	1.93745	-0.0532408	2.05777	0	-0.878906	-1.10932	1.39718	-0.82719	-4.22419	0	1.97518	-3.28597	-0.808286	-3.92953
au040320	0	-5.27526	-3.94653	0.396866	-0.968021	0	-5.41224	-5.35963	-5.45714	-1.34087	2.11283	0	0.129948	-5.42382	-5.42899	0.0351392	-2.73244	0	1.20324	1.15549	-5.3615	-2.69659	1.70834	0	-1.20085	-0.263291	-5.42554	-2.45683
au042671	0	0.403872	-1.63341	-0.584755	-0.757714	0	-0.606868	-0.130891	-2.09136	-0.126254	-0.802899	0	-3.40533	-4.19573	-3.98928	-0.218634	-3.21236	0	0.697132	-0.520865	-2.00348	-1.61538	-0.895999	0	-0.480997	-3.01573	-0.464427	-1.95798
auh	0	0.386572	3.41097	-1.82683	-2.02891	0	-1.51837	-0.37178	-1.08582	0.67843	1.2117	0	0.719365	0.160747	0.248124	-2.86788	-2.62303	0	-0.460659	-2.01483	-0.586912	2.62801	3.27725	0	2.27325	-3.24121	-0.904159	-3.14579
av030849	0	0.0555923	1.23922	1.54186	0.484062	0	0.35877	2.04299	2.7038	3.08628	3.86145	0	2.02494	2.08028	4.21515	4.78173	2.51356	0	-0.200031	0.905481	2.67406	6.30695	3.10882	0	1.81079	3.11508	3.72948	2.78083
axud1	0	-4.31914	-2.7055	-1.36984	-0.680511	0	0.311548	1.11853	-4.65053	-2.10192	-2.93559	0	-0.417955	-0.623798	-1.28323	-2.08362	0.367346	0	-0.656227	-1.08108	-2.68253	-1.92746	-0.551029	0	0.111479	-3.25131	-3.489	-4.03643
azin1	0	2.44515	0.845572	-0.919826	-0.504947	0	0.660894	-0.228388	-1.84491	0.670641	-2.72254	0	2.75544	3.18809	-2.26969	-0.114949	-6.22904	0	-3.11909	-3.89334	-0.957758	0.37198	-4.19364	0	1.70981	2.5362	1.95205	2.15532
b2m	0	-0.191566	-0.71121	0.10404	1.0448	0	3.99101	1.9508	1.15554	0.497231	4.42178	0	0.252682	0.0268485	0.234216	0.637212	0.957117	0	1.60183	2.54528	2.58883	1.16168	0.641242	0	-0.119986	0.0186857	0.0652132	0.769934
b430306n03rik	0	0.136719	0.6856	0.376251	2.19024	0	-0.0318374	1.19521	0.660977	2.7331	2.48973	0	0.437971	1.68806	0.679554	2.82283	3.01321	0	-0.0773936	0.858761	1.50055	3.94514	3.53631	0	-0.0276203	0.71217	-0.642711	2.07121
b4galt1	0	0.234311	0.196175	-0.342539	-0.103565	0	-0.560643	0.612864	-0.0844948	-0.336337	-3.88217	0	-3.59325	0.0723029	-3.77391	-3.89841	-0.654388	0	0.653217	-1.05389	-1.13493	-0.851256	-1.72878	0	0.284724	0.0440972	-0.693602	-2.34193
basp1	0	2.60489	3.44676	2.97533	-0.617432	0	-0.509397	0.742223	3.05893	1.9129	0.873851	0	1.4796	3.52065	2.09349	2.10579	3.28549	0	1.26128	2.65994	3.76589	4.29279	0.360155	0	1.31788	3.00034	4.26727	0.91955
baz2a	0	-0.838979	-0.537963	-5.18107	-4.715	0	-3.18792	-2.8717	-7.39175	-6.26968	-0.853228	0	0.355091	0.671801	0.581716	0.224373	0.255431	0	-5.68627	-2.97395	-2.38866	-3.34959	-3.00883	0	0.696262	-1.99659	-4.53536	-6.17134
bb128963	0	-0.124975	-0.662438	-0.799619	-2.01737	0	-2.35307	-2.55856	-4.7375	-1.55698	-1.46167	0	-1.85046	-2.9899	-5.54622	-2.34907	-3.69206	0	-5.15804	-3.75854	-1.79407	-1.26094	-0.631667	0	0.20861	-1.01764	-4.51287	-0.272895
bb200491	0	-0.154429	-0.0378848	0.233338	1.90701	0	1.27091	2.39591	3.08449	2.58294	-0.0236246	0	2.51279	1.87675	1.06846	3.46141	5.41145	0	3.03556	0.347478	2.78406	3.84623	1.35285	0	0.31896	-0.0283199	-0.0156646	1.80836
bb657751	0	0.0449875	0.28356	0.384726	0.130791	0	-0.0738574	0.0945332	2.16661	2.719	1.36543	0	0.559825	0.748758	0.0354647	4.6797	3.40244	0	0.810694	0.150931	3.69199	3.0162	0.869247	0	-0.0181111	1.63836	0	0.404063
bc004004	0	-3.2822	-3.25812	-3.01546	6.70217	0	2.96185	1.71889	3.32404	3.29167	1.4356	0	0.354142	-0.435395	-0.896922	-0.295699	-1.19848	0	-3.34802	-0.0739641	-1.83367	-0.839443	3.79752	0	-3.42426	-3.26839	0.698601	-1.95253
bc004044	0	1.6527	2.72609	2.46112	3.56124	0	0.132272	3.24974	5.24093	5.88356	5.77343	0	1.54646	3.45375	3.60016	5.5486	5.46106	0	2.21394	3.49298	5.70948	6.05863	5.78133	0	0.947862	3.59129	2.01274	3.94758
bc005471	0	-2.04444	-1.85015	-3.00777	-1.40024	0	-0.550952	-2.21352	-3.88417	-4.12582	-3.71942	0	-1.3411	-1.52424	-2.7184	-2.09221	-2.61274	0	-2.83467	-3.42436	-2.31165	-4.03554	-1.9565	0	-1.24958	-1.39193	-2.19042	-1.60825
bc010335	0	-3.22255	-3.56856	-3.62851	-4.03715	0	-0.142667	-1.42761	-4.68779	-5.61256	-5.81359	0	-1.02009	-2.75056	-3.03827	-4.22906	-6.45749	0	-1.0072	-3.31418	-3.67232	-5.18096	-6.36976	0	-2.38264	-4.02992	-3.56743	-4.22631
bc013561	0	-0.321033	-0.803816	-3.45519	-4.34376	0	-1.19968	-1.19926	-5.46615	-2.48009	-2.31065	0	0.209544	-0.0963059	-2.62088	-1.44757	-1.35192	0	-0.552123	-1.39086	-4.06805	-4.45665	-5.89646	0	0.160696	-0.731195	-2.37216	-0.869684
bc013712	0	-2.0104	-2.18834	-2.33175	-1.39123	0	-0.483905	-2.16804	-1.74823	-1.5929	-2.07481	0	-1.14445	-2.45853	-1.27328	-1.60238	-1.38512	0	-1.60926	-2.81155	-3.00694	-2.04833	-2.21194	0	-0.684986	-2.14732	-2.13093	-0.988383
bc017647	0	-1.04655	3.12237	1.1525	-2.83403	0	-3.16487	2.56217	0.0575289	-0.372362	-1.46026	0	1.83268	-0.520009	2.88348	-0.229256	-1.19981	0	-1.01486	2.78466	-0.0338845	1.05028	2.44383	0	3.58847	0.287489	3.23736	-0.799759
bc027057	0	-0.601236	-2.08778	-3.74613	-1.29325	0	-0.528629	-1.89235	-3.20459	-3.58227	-2.81239	0	-1.04765	-2.27913	-1.45297	-1.75875	-2.49387	0	-2.32532	-2.40261	-2.95695	-3.43129	-1.69482	0	-1.00299	-2.6644	-2.52932	-1.10519
bc027127	0	2.25784	0.964637	1.21813	1.21029	0	-1.49014	1.79356	-2.14787	-1.56513	-3.48971	0	-0.448593	-3.90601	-3.89529	-3.81953	-1.54351	0	-1.6185	-3.85542	-2.716	-3.68876	-3.92388	0	-1.2293	-3.85004	-3.8364	0.83117
bc027382	0	-0.832224	-2.06992	-2.68075	-0.672667	0	-0.0993597	-3.19104	-3.21096	-2.88202	-2.78458	0	-1.01088	-3.13254	-3.13601	-2.51002	0.700825	0	-0.344973	-3.24791	-2.96503	-2.23884	-3.11706	0	-1.10641	-3.13254	-0.671538	-2.26457
bc038629	0	-0.20741	0.058021	-0.000121149	-0.187042	0	-0.124704	-0.0660065	4.64995	5.00897	-0.200517	0	0.0439117	0.02881	0.102234	-0.0251456	-0.0126858	0	0.04173	-0.100116	0.00214367	-0.103464	0.241191	0	0.0301958	0.0459984	0.0934988	0.0663712
bc065085	0	3.5855	4.25053	1.48675	1.12289	0	2.49204	4.58368	1.56475	1.2562	1.68457	0	3.95912	4.4467	-0.641976	0.483275	1.77573	0	3.11856	4.19728	1.75521	0.0405972	0.103896	0	3.36154	4.05808	1.4204	-0.20906
bcas1	0	-1.04337	-2.83976	-3.62189	-1.92015	0	-0.308972	-1.74446	-0.217164	-0.192649	-4.50339	0	-0.682474	-2.26919	-2.37053	-2.48812	-2.83167	0	-0.481669	-2.18772	-3.47394	-3.1223	-2.03432	0	-1.37322	-2.76956	-3.57786	-1.921
bcas3	0	1.07269	-5.87818	-5.86683	0.386605	0	0.00484566	-5.79261	-5.83378	-5.78174	-5.78967	0	0.723767	-5.882	-5.88582	-5.71972	-2.643	0	-5.81161	-2.72268	-5.79823	-5.73516	-5.86885	0	-5.85375	-5.87438	-5.89349	-2.61856
bcl2l11	0	8.29538	5.5004	2.82624	1.3648	0	-0.374718	5.72278	5.46029	6.8628	4.56174	0	4.74663	7.15003	7.95392	7.94657	8.38897	0	7.24736	8.02371	7.68236	4.40289	-0.588986	0	8.65754	8.21635	3.25837	4.68581
bcl3	0	2.54094	2.9275	2.46454	1.27263	0	0.0388462	3.34042	3.19819	2.82481	2.19874	0	2.71245	2.521	2.36526	2.52321	1.87895	0	3.15104	3.37339	2.68827	2.25443	1.57933	0	1.72496	2.61695	2.1457	1.15311
bcl9	0	-0.168123	-0.0203404	-0.260178	4.03449	0	-0.194431	1.07292	-0.100589	-0.120796	3.45012	0	-0.302227	2.36095	-0.307573	2.98404	2.66604	0	0.447757	-0.185055	0.43398	0.772589	0.0538466	0	1.07777	-0.187707	-0.293359	2.76708
bclaf1	0	-0.954929	-3.2251	-3.52419	-0.481449	0	1.09066	-1.28403	-3.78306	-5.07213	-1.56432	0	0.230006	0.063348	-0.0841158	-0.0657955	-2.10425	0	-0.172489	-2.58747	-3.27151	-1.61462	-2.59119	0	2.33837	-0.86654	-0.251004	1.37054
bcor	0	4.32377	3.62413	0.0921171	-0.8937	0	0.618064	2.14846	0.623637	-1.07622	1.46785	0	0.999947	0.783077	-1.87536	-1.68318	-2.79565	0	2.51031	2.65119	1.49356	-0.227236	1.70821	0	0.818993	0.0315265	1.86403	-0.112136
bfsp1	0	-0.826798	-1.5465	-3.75387	-2.07944	0	-0.0442506	-1.25175	-4.57064	-4.68475	-5.35294	0	-0.34708	-1.52095	-2.37038	-1.73566	-3.2878	0	-1.04652	-2.14737	-3.80147	-3.46356	-4.34378	0	-0.987858	-2.09809	-3.14914	-1.70172
birc4	0	2.29649	3.11311	6.33839	1.57254	0	3.49879	3.51714	3.08065	3.28774	5.17438	0	1.22727	2.11834	2.26572	2.73785	1.23629	0	0.920012	1.77291	4.52789	-0.344559	1.76656	0	-0.320221	0.16601	3.1403	4.22185
blcap	0	1.43238	0.997633	-0.863499	-0.949036	0	1.13947	3.06398	4.00338	3.34377	-0.116774	0	0.467122	3.96036	-0.356838	0.68936	0.658728	0	0.0577358	0.167956	1.43197	3.62442	6.39637	0	0.208337	1.30288	1.24685	-1.10836
blnk	0	-0.251163	0.590486	0.16662	0.610876	0	-0.715974	-1.18036	-0.678073	1.62694	2.73655	0	0.755569	0.918435	1.32563	3.56911	5.15821	0	-0.0441085	0.203245	1.21283	1.88012	2.11384	0	0.789574	0.169938	-0.605835	1.73464
blvrb	0	-0.493682	0.91064	0.282938	-0.382506	0	-0.0853981	-0.0362683	0.752693	2.35972	1.93597	0	0.479132	1.2073	2.66672	3.47588	2.00739	0	-0.215028	0.623128	2.21678	4.05896	0.944291	0	1.41785	1.89033	1.49714	2.00639
bri3	0	1.65282	1.42976	0.6971	0.522396	0	0.547426	-0.0248913	-3.00426	-5.36008	2.7174	0	0.770762	-2.13351	3.72912	1.55575	2.20798	0	-2.87877	-0.634137	-5.41554	-7.38405	-6.14683	0	-1.04107	2.72569	3.06247	-7.09918
btbd14b	0	0.7939	-0.230055	-1.53298	-6.06769	0	-5.60119	-5.82021	-3.02544	-5.98304	-5.92092	0	0.354776	0.204765	0.452167	-0.00824514	-0.22895	0	-4.60538	-5.20097	0.390659	0.362043	-4.56721	0	0.424988	0.452057	2.04741	0.592519
btg2	0	-1.98177	-2.73598	-1.28022	-1.89621	0	-0.522767	-1.88945	-2.91729	-1.25544	-2.0356	0	-0.786932	-2.68784	0.235237	-2.82907	-2.57461	0	-1.62218	-1.47438	-1.70503	-2.37138	-2.31633	0	-2.40446	-2.35237	0.0535851	-2.85759
bub3	0	0.0525853	0.00889469	-2.97187	0.0950753	0	-3.639	-1.76524	-3.02741	0.119354	-2.79919	0	-0.266632	-0.163628	-0.105384	0.219652	-0.312084	0	-3.52532	-0.174031	-2.80004	-4.04711	-6.54503	0	0.0129961	-0.00399249	-3.69258	-2.86516
bx529199	0	-0.667209	-0.73314	-1.81885	-2.61625	0	0.58374	-0.913196	-3.06559	-3.44665	-3.21955	0	-0.0120318	-0.878143	-2.9512	-3.22525	-1.35379	0	0.0682877	-1.00028	-2.57372	-2.91317	-1.0117	0	-0.329467	-1.20764	-2.58423	-2.48963
c030011o14rik	0	0.194816	-0.0495091	0.119658	1.21542	0	0.137963	-0.0363161	-0.0263645	0.0726535	1.09913	0	2.947	2.83501	3.27422	-0.0316316	0.559966	0	0.119125	0.502204	0.0727936	-0.0897558	0.579776	0	-0.0495495	0.00693605	3.77648	1.86009
c130022k22rik	0	-3.2946	-3.11797	-0.514223	-0.216863	0	-3.40049	-3.24178	0.18828	3.27144	-3.22206	0	-1.32064	3.76275	3.82352	3.15302	3.2585	0	-3.15533	-0.124488	3.35884	3.43087	0.70067	0	3.24797	1.72742	3.98105	2.7577
c130050o18rik	0	0.121404	-0.646473	-2.49901	-2.31202	0	0.14052	0.00895078	-1.60556	-1.77092	-5.26425	0	-0.314647	-0.792101	-3.03848	-3.01127	-2.10238	0	-0.457909	-0.410971	-3.17893	-3.41168	-2.72003	0	-0.543898	-1.34138	-2.04564	-3.23426
c130052g03rik	0	-0.0767394	-0.0262315	-0.0750362	4.04409	0	-0.0905164	1.72229	0.970147	1.9337	0.138867	0	-0.0249198	-0.0312503	3.65654	2.97625	3.61661	0	0.0828257	1.70961	1.79356	2.9428	0.0331678	0	3.22435	4.45277	2.67064	-0.042146
c1qa	0	0.800249	0.543126	-0.656553	-0.715327	0	0.241017	-0.0744938	-0.813374	-1.21145	-4.2259	0	0.105542	0.209927	-1.60319	-3.50921	-3.28149	0	0.486207	0.678505	-2.23807	1.23424	-1.84086	0	0.0970186	-0.432452	-1.12656	-0.757456
c1qc	0	0.62229	0.760185	-0.389616	-0.425752	0	-0.0783415	-0.248363	-3.60448	-4.45033	-4.52261	0	0.423213	0.767711	-0.615051	-3.80501	-3.92037	0	0.516619	0.0950097	-1.53705	-2.85967	-1.81753	0	0.345086	-0.053773	-0.824941	-0.43862
c2ta	0	-2.09199	-1.16955	-2.86804	-3.40027	0	-0.46536	0.582788	-0.305765	-2.3627	-4.55381	0	0.394675	0.325198	-0.900923	0.0968605	2.62581	0	-1.08544	-0.488786	-1.30868	0.950188	-3.55615	0	-1.50041	-1.2442	-4.19159	-3.62141
c330007p06rik	0	-0.362497	3.15013	0.775382	0.537464	0	0.436677	1.42348	-0.958624	1.19953	0.315587	0	2.677	2.90685	1.8167	2.79872	2.73738	0	2.08895	-1.17551	0.976455	2.98034	0.0678753	0	-0.342273	-0.308147	1.9166	0.675699
c330021a05rik	0	2.96082	0.785506	-0.6793	-0.760108	0	1.29313	0.00403728	-1.00599	1.25331	0.208207	0	0.992938	0.0873236	-1.03882	-0.498251	0.0858453	0	2.45805	-0.612152	-0.663206	0.221039	-0.0659698	0	2.96692	-0.650254	2.68894	-1.03957
c530008m17rik	0	-0.0511023	-0.137781	-0.592802	-0.56478	0	0.550791	-0.203286	-2.63201	-4.81174	-2.63287	0	0.0849431	-0.554054	-1.81314	-1.19781	-1.72692	0	0.944035	0.108737	-1.50709	-2.37986	-2.22699	0	-3.31387	-5.98023	-1.66176	-0.456413
c79127	0	1.76574	3.15487	0.805251	2.0364	0	0.181187	3.22981	1.11556	1.16752	2.78284	0	2.66481	3.20643	3.84554	4.86277	5.79782	0	1.71992	1.99895	2.65059	1.58929	2.51208	0	2.05136	2.71648	1.46023	1.97324
c79248	0	-2.31642	-1.15195	-1.97367	-3.54242	0	-0.194084	-1.81496	-2.6584	-3.21221	-3.1721	0	-0.488768	-1.41778	-2.28334	-1.99261	-2.7838	0	-1.45892	-4.29038	-1.4552	-2.58944	-4.38227	0	1.04701	0.428159	-2.28166	-0.515414
c920006c10rik	0	-0.107149	-0.136896	-0.143595	1.21565	0	-0.160684	-0.115059	4.52451	4.54072	-0.0261076	0	1.62789	1.65058	-0.14695	2.41883	1.21461	0	-0.214969	-0.204001	4.72413	6.89893	-0.177555	0	-0.212342	-0.230006	-0.184425	-0.242618
cabin1	0	0.557004	-3.31333	-7.84152	-7.92936	NA	NA	NA	NA	NA	NA	0	-5.82145	-5.99105	-3.9064	-3.43617	-4.4411	0	0.550249	-3.42017	-3.95996	-3.83545	-7.42947	0	-1.35571	-3.28125	-6.00713	-3.22461
cables1	0	-0.50453	-1.21149	-2.13344	-1.6261	0	-0.187386	-1.24934	-2.75794	-2.96064	-3.75016	0	-0.782747	-1.97077	-3.88909	-2.97059	-1.75947	0	-0.818004	-2.02667	-3.6977	-0.827456	-2.4518	0	-0.671606	-2.54136	-3.96019	-2.30762
cacna2d2	0	0.443515	0.0307623	0.0107879	1.31903	0	1.6542	2.65256	2.4526	-0.106627	1.00532	0	0.630462	0.33871	3.00078	3.2225	0.503681	0	1.57923	3.68646	0.596124	0.591398	1.89954	0	1.63952	2.96976	0.133541	3.35266
calm3	0	0.766555	-2.69565	-3.20428	-4.30449	0	-1.62245	-1.08374	-2.5575	-2.10544	-6.19509	0	-2.89649	-6.29027	-5.57571	-6.8093	-1.92469	0	0.322594	-5.71858	-2.63026	-4.23056	-5.92467	0	-1.65113	-0.229468	-3.26813	-5.50142
camk2d	0	1.67008	-7.43548	-6.37086	-2.1074	0	0.763679	-1.64845	-0.677382	-0.0340105	-4.48102	0	1.50774	0.497327	-0.924823	-1.39438	-7.14161	0	-0.8805	0.760973	-0.335828	-7.53037	-7.26022	0	-2.7418	-4.0763	-0.0271279	-0.781368
cand1	0	0.416562	0.29854	-0.0321215	-2.99419	0	-1.54658	-2.64103	-4.4517	-4.92742	-7.16312	0	0.178998	0.262206	0.0807989	-0.148524	-0.129497	0	0.481255	0.2942	0.156042	-0.274377	0.162026	0	-0.879209	0.64553	-1.0969	0.246967
canx	0	-0.473991	-0.05913	1.41213	-1.62112	0	3.39485	1.08503	1.2904	1.25288	0.0194108	0	-0.433149	0.252722	-0.204058	3.24778	-0.432901	0	-0.161907	3.29425	3.35121	1.3493	-0.230538	0	0.801858	3.12863	2.66171	3.1081
car13	0	0.644406	1.3437	2.53044	1.71986	0	-0.0933563	0.802391	4.10882	4.64569	4.23443	0	1.03042	1.63669	1.68366	3.5676	3.6708	0	0.93208	1.63529	4.4221	4.82123	2.36655	0	0.515497	1.59564	1.53084	2.06076
car4	0	0.63436	0.13797	-0.0241711	-4.45221	0	0.672966	0.461258	-0.327516	-2.45064	-7.9511	0	-0.0570146	-0.432712	-1.37236	-4.16553	-8.14576	0	0.189787	0.0784128	-0.265471	-0.109474	-7.50279	0	0.0820078	-0.13301	-0.843615	-6.29546
cask	0	0.0469756	0.267008	-0.0137115	0.0513328	0	-0.0835488	0.216366	3.25685	3.54383	3.36697	0	0.262262	0.0295034	-0.0137074	-0.00341466	-4.03e-06	0	0.0113634	-0.0400049	-0.115393	-0.0102724	-0.173767	0	3.839	-0.0240741	-0.0137074	3.26942
cbfa2t3h	0	-0.188496	-1.11611	-3.12858	-3.95816	0	-0.613911	-0.289298	-4.15756	-4.16515	-4.45624	0	-0.793722	-1.35416	-3.30531	-3.05528	-3.1252	0	-0.783007	-1.53272	-2.94756	-1.40101	-3.47308	0	0.338021	-0.961071	-3.16099	-3.64497
cbx3	0	-0.06544	-0.0235217	-3.33997	-1.59586	0	-0.216217	-0.287634	-2.68685	-3.75792	1.3324	0	-5.94663	-2.65129	-5.95791	-5.96548	-2.9059	0	-1.56461	-3.51539	-3.68464	-5.90134	-0.523491	0	0.627486	-5.94288	-5.86645	-0.074794
ccbe1	0	1.86656	3.70715	2.98924	0.354107	0	-0.23302	1.17021	0.813506	-0.538486	3.17613	0	0.878088	3.05221	0.168435	2.2681	3.39791	0	2.21146	3.31172	-0.00896144	2.08813	2.84266	0	3.01797	2.92981	3.97287	1.7687
ccdc55	0	-2.29687	0.6503	-0.382336	2.34048	0	-0.170259	0.533938	2.05455	2.46678	-1.66584	0	2.86213	5.67704	5.5309	0.46376	-0.807453	0	-1.31453	-1.68561	-0.856502	-1.30169	-2.39482	0	2.94396	5.61062	0.37129	2.8749
ccdc69	0	-1.39351	-1.38388	-0.854667	-2.52142	0	-0.416913	-3.02597	-3.23475	-2.69501	-2.70508	0	-1.24545	-2.53613	-1.98987	-0.976199	-1.14995	0	-2.30383	-3.77452	-3.81697	-2.11879	-2.2396	0	-1.33239	-1.59298	-1.2591	-0.884767
ccdc80	0	-0.244929	-0.585142	-1.96962	-3.21252	0	0.158075	-0.0357553	-1.95638	-4.88938	-4.40392	0	-0.138085	-0.493682	-1.64992	-3.1208	-3.32097	0	-0.186461	-0.600676	-2.31114	-2.24125	-3.37282	0	-0.126502	-0.697524	-1.48202	-2.57178
ccl2	0	-0.157014	-3.92381	-7.42889	-9.54488	0	1.29219	0.304906	-4.08871	-5.73902	-6.77666	0	0.580828	-1.0108	-8.05916	-8.41388	-9.70412	0	-0.266771	-1.93924	-4.45486	-1.31959	-8.75815	0	-1.06304	-3.90393	-5.77466	-8.63679
ccl25	0	-0.0584597	-2.09508	-2.05706	0.284516	0	3.14532	3.50945	1.31879	-1.86325	-1.92319	0	0.402699	0.644315	-2.04765	0.551001	-1.80194	0	-0.427893	-1.34508	-0.70508	5.18701	2.42893	0	-0.85355	0.411126	0.0760824	1.01162
ccl3	0	1.45651	-1.99945	-3.63745	-5.37432	0	-0.26589	2.39814	1.65832	1.17683	-0.893285	0	1.891	1.0327	-3.5293	0.0628634	-0.865269	0	1.9725	0.224009	2.23595	2.25032	-3.64916	0	1.14491	-0.211109	-4.10789	-4.42443
ccl4	0	1.49508	0.0510778	-0.856857	-1.73528	0	0.986038	2.70047	2.64846	1.63443	-0.649481	0	1.65039	0.577761	-1.46544	-0.664184	-0.926889	0	3.38266	2.30946	3.20931	2.15244	-1.48062	0	1.09999	0.442068	-2.01383	-2.04604
ccl5	0	-0.277431	0.231047	-0.258101	-0.0480063	0	-0.534524	-0.0951275	3.44171	3.1635	2.71524	0	0.69456	0.49604	2.90662	1.13573	3.58445	0	1.24364	1.49364	3.61016	3.95372	2.35323	0	0.379312	0.181916	0.297792	0.815808
ccl7	0	0.222022	-4.31047	-6.25446	-6.34548	0	1.36126	0.0585991	-4.89238	-5.90791	-5.17309	0	0.231409	-3.1671	-6.40989	-6.43649	-6.46359	0	-0.615015	-3.58756	-3.83533	-1.25517	-6.28804	0	-1.42978	-6.19316	-6.42313	-6.42981
ccnl2	0	-3.25769	0.845605	0.35949	-2.68128	0	-0.699653	0.375027	-1.60126	-7.07837	-4.43488	0	0.415087	0.728543	-0.171637	-0.166051	-2.54477	0	-1.86243	-5.03259	-4.20046	-1.27726	-5.88809	0	0.70795	0.542322	0.651408	-5.60988
ccpg1	0	-0.438323	-2.83439	-0.42301	0.114377	0	0.0502209	-0.868592	-3.73292	-2.98837	-0.535839	0	-0.463177	-1.66556	-1.82961	-3.21183	-0.411884	0	-0.773055	-0.958829	-3.01364	-5.50393	-0.239466	0	-1.57529	-0.234785	-2.72357	0.205688
cd164	0	0.281174	-0.119868	-4.7791	-1.2655	0	0.37937	-0.811175	-6.28099	-7.79779	-1.9063	0	-0.219269	-0.332559	-3.77015	-4.34617	-7.70606	0	-0.20888	-1.97198	-3.37189	-3.40878	-3.60237	0	0.172817	-2.04473	-2.79607	-7.42304
cd200	0	1.85694	3.03202	2.84974	3.28553	0	0.534719	2.81531	4.15645	4.16994	3.84957	0	1.20079	2.93086	0.954402	3.18196	2.6547	0	1.88908	2.76783	4.27533	3.35654	2.4444	0	1.55726	3.23612	2.64834	3.08438
cd207	0	3.1421	3.10699	-0.681735	-2.90942	0	1.23143	3.25037	0.459707	-2.24552	-0.858965	0	2.6233	3.65519	1.58289	-1.78133	-2.44657	0	2.71066	3.50694	1.33269	-3.26136	-1.70715	0	3.06123	3.30005	0.506509	-2.23217
cd244	0	-2.36226	0.385128	-2.04515	-1.57478	0	0.724859	-0.105216	0.0911247	-2.90788	-5.26948	0	0.453233	0.861538	-1.56669	-2.37127	-4.17085	0	0.788666	-0.30709	-3.58013	-5.32177	-3.23034	0	-1.31138	1.14882	-1.61889	-2.22362
cd300lf	0	0.508764	-0.435216	-1.31093	-1.37629	0	-0.809065	-0.365752	-5.21724	-5.59333	-5.01086	0	-0.262338	-0.0844977	-2.31688	-2.91679	-1.97348	0	-0.754207	-1.20574	-3.17266	-1.02563	-4.0938	0	0.689455	-0.122112	-1.27973	-0.898921
cd300lg	0	-0.366208	-0.58238	-2.17658	-2.64555	0	0.21374	0.533801	-1.41711	-2.46849	-2.18801	0	0.0887647	-0.157149	-1.75951	-2.88953	-2.87189	0	-0.283711	0.0163434	-1.50365	-3.61837	-2.46005	0	-0.670228	-0.917761	-2.77966	-3.38561
cd40	0	0.228701	0.53566	-0.90803	-0.436945	0	0.265905	1.4188	2.579	1.92945	3.424	0	0.801357	0.638169	2.11931	3.48698	4.98579	0	1.40411	2.72514	3.85442	4.38385	1.31217	0	0.108838	0.626096	-0.030024	-1.54246
cd69	0	-0.404139	-1.16239	-2.05745	-1.59962	0	0.120728	0.1388	-0.474273	-1.33121	-2.39052	0	-0.531918	-1.42905	-2.1141	-0.949056	-0.77885	0	-0.194949	-0.591382	-0.974058	-2.54998	-2.61822	0	-1.51984	-1.42241	-3.55578	-2.99771
cd9	0	-10.003	-10.1046	-0.402152	-0.62243	NA	NA	NA	NA	NA	NA	NA	NA	NA	NA	NA	NA	0	-0.0354218	0.320754	1.04812	-3.88547	-6.48803	0	1.55563	2.9296	-8.90222	-10.1761
cd97	0	-0.105699	-0.556047	-2.57714	-3.33902	0	-0.203926	-0.694516	-2.34047	-2.35273	-4.63253	0	-0.0253733	-0.662442	-3.89149	-4.63255	-2.79591	0	0.384652	-0.386849	0.531687	1.23634	-3.35617	0	-0.239736	-1.15977	-2.8352	-3.07223
cd99l2	0	-3.01204	0.0301374	-2.43396	0.625743	0	-1.09486	-2.76207	-0.815883	-1.18625	0.607748	0	-1.16583	-1.63701	-1.24404	-1.66113	0.542669	0	-2.62968	-3.38964	1.18799	1.17609	-0.582425	0	-1.48065	-0.0470897	-2.5281	-0.381968
cdc25b	0	0.0713501	0.281928	-2.73801	0.9916	0	-0.139341	-1.08327	-1.63538	-2.76719	-0.600325	0	-1.06465	-3.77485	-1.35938	-1.98249	-1.7245	0	-0.440683	-0.892057	-2.13118	-2.40187	-0.433832	0	-2.99887	-0.988066	-0.362249	-3.37264
cdc26	0	1.41427	0.513962	0.470241	-0.239008	0	-0.124666	0.753676	3.0676	2.74016	-0.0219199	0	0.15972	-0.0321151	-0.0402927	0.178053	-0.0218264	0	2.89233	6.20265	0.392005	-0.0978524	2.94919	0	0.117346	-0.0560946	0.0539949	0.0343888
cdc34	0	-6.52194	-6.46609	-6.23251	-2.52808	0	-2.65553	-2.90691	-5.40311	-1.8686	1.08776	NA	NA	NA	NA	NA	NA	0	-0.613106	-2.23145	0.748194	1.87157	-2.62462	0	-3.15818	0.00381643	0.392178	-2.11995
cdc42ep3	0	-1.64646	-2.28155	-2.41898	-1.63975	0	-0.889774	-2.64602	-3.85765	-5.13837	-5.19028	0	-1.74272	-2.36768	-2.09672	-2.53683	-2.56669	0	-2.47634	-3.14569	-3.62763	-4.17894	-4.81821	0	-1.53385	-1.82621	-1.65698	-1.63423
cdc6	0	-1.20703	-0.923507	-1.17296	-1.13005	0	-0.616895	-1.8302	-3.3129	-3.65584	-4.00574	0	-0.495542	-1.58287	-2.40707	-3.49402	-3.91511	0	-0.211821	-0.974041	-1.6977	-4.10175	-2.13138	0	-0.663017	-0.777327	-2.05893	-2.82927
cdc7	0	0.468273	1.12872	-1.36582	-0.737888	0	-1.6259	-1.4103	-0.77688	-1.02616	-0.606405	0	0.238822	0.51409	-3.03777	-1.88495	-1.29155	0	-2.88563	0.790633	-2.3908	-0.598909	-2.02915	0	-3.10954	0.120897	-0.133702	-3.0841
cdca7l	0	-0.709505	-1.61106	-1.01309	-0.702275	0	0.156361	-0.601421	-3.20574	-2.23671	-0.264986	0	-0.254407	-1.59352	-1.57034	-1.64558	-0.944788	0	-0.57565	-3.31463	-3.41889	-2.68331	-1.73122	0	-0.522411	-1.91249	-0.937596	-0.579657
cdca8	0	-0.0225678	-0.0654396	2.61438	3.54863	0	-0.038106	0.353365	4.49912	4.59633	3.30685	0	-0.120054	1.20351	3.03711	-0.082274	3.27429	0	2.40537	0.733063	-0.0242676	-0.0671463	3.54722	0	-0.130827	-0.0890632	0.0595333	2.64199
cdh1	0	0.11032	0.119393	-3.08801	-5.53427	0	-1.0304	-1.18839	-4.32897	-4.6036	-4.89238	0	0.0547971	-0.185192	-3.31016	-3.88818	-5.56896	0	-0.570995	-2.65271	-4.52328	-4.92784	-5.41094	0	0.778401	-0.203301	-2.60146	-2.50233
cdk6	0	-0.0343224	0.327368	-2.81354	-0.745177	0	-0.220416	0.281744	-3.559	-1.90256	-4.3332	0	-3.60882	-0.0912163	-0.110639	-3.50281	-7.38296	0	0.112423	-1.69846	-2.89303	-3.01506	-1.04753	0	-3.1916	-4.08671	-3.66289	-3.7141
cdk8	0	0.188908	-0.0368653	-0.0834623	6.15963	0	2.38255	5.93469	5.01868	3.36251	-0.0747226	0	2.78872	-0.0436745	0.446089	-0.0851897	6.39972	0	2.76799	6.08987	3.28162	5.93176	2.84918	0	-0.122536	6.03019	6.49031	3.40119
cdkn2b	0	0.180403	1.77357	1.45139	1.87569	0	-0.369479	1.29751	2.73083	3.93837	3.58499	0	0.881043	3.16876	3.46541	2.89741	2.0721	0	0.665426	2.99429	3.47333	3.42504	2.44596	0	0.685692	3.22798	2.35108	2.3748
cds2	0	0.521079	0.27595	0.80949	-1.7795	0	0.101394	-4.21362	-5.24216	-4.1723	-4.57061	0	-2.89308	-3.16747	-5.44993	-4.00344	-6.09012	0	-3.83239	-3.42693	-4.81744	-6.46372	-6.99784	0	-2.17948	0.270115	1.59422	1.29505
ceacam19	0	0.073249	0.536571	0.492669	0.615461	0	0.531922	0.161821	0.855672	0.837078	0.681292	0	0.263066	0.408708	1.53528	3.84078	3.19478	0	0.0653344	0.224804	2.06341	0.463338	2.6679	0	0.490367	1.06967	0.112005	1.92491
celsr2	0	1.12423	0.454348	-0.694183	-0.864794	0	0.126627	-1.19523	-1.42187	-2.24482	-0.36038	0	-0.111751	0.0878365	-2.41755	-2.56152	-0.0767566	0	-2.81025	0.573085	-2.69106	1.74157	-0.977939	0	0.333805	-2.66297	-2.90513	-0.76597
centb1	0	0.437667	-0.379631	-2.03478	-2.86455	0	0.457346	0.62299	-2.53536	-3.61061	-3.10577	0	0.193985	-0.302436	-2.34915	-3.85711	-3.94813	0	0.744049	0.578035	-2.10501	-0.524646	-2.39892	0	-0.512416	-0.752164	-1.44341	-3.30513
cfb	0	0.574939	0.74357	1.08543	2.34206	0	0.538288	1.34409	2.67261	3.13172	3.22936	0	0.561561	0.771764	1.81881	3.15484	3.2262	0	0.895976	1.68248	3.03625	2.99621	2.80734	0	0.105846	0.830039	1.04014	1.41534
cflar	0	1.50808	1.19	0.423074	1.73876	0	4.36078	7.60006	4.33779	3.2252	4.63541	0	3.07933	5.88892	3.70753	4.25092	2.22421	0	2.08055	2.67314	2.00629	1.29005	3.45735	0	-1.92531	2.88523	1.11454	3.75948
cgref1	0	0.965838	0.941383	0.262589	-0.909402	0	-0.420022	0.741379	1.46943	3.9754	0.972882	0	1.49525	2.90121	1.56975	1.8318	0.838167	0	0.917813	1.78312	3.36276	4.13007	0.818182	0	0.649858	1.1679	0.780391	0.0711702
chchd3	0	0.532885	0.791086	-1.10088	0.73117	0	0.0492366	-0.0225234	-3.68217	-3.3756	-5.8941	0	-4.88752	-6.14597	0.241455	-3.23123	-1.28589	0	-7.84665	-6.40149	-4.97518	-7.43346	-8.84755	0	-2.37296	-3.30811	-3.22984	-6.9587
chd5	0	-0.0329983	-0.0255998	0.709138	3.11853	0	2.95732	5.88279	1.96885	0.19368	0.452214	0	0.0303549	0.021304	3.5498	3.2322	0.0947623	0	2.67686	5.89696	3.21709	0.0891822	2.43682	0	1.17297	5.04065	4.76852	-0.0222951
ches1	0	-0.250769	0.419781	2.54484	3.27597	0	0.964966	1.53807	0.641758	-2.39243	-6.32826	0	1.17354	-0.257977	-1.08278	-0.961226	-0.558626	0	-2.70454	-0.872338	-1.44024	-2.6405	-0.622321	0	2.81777	-4.30666	-2.93316	1.65315
chmp5	0	-0.0628228	-0.0840643	-0.0591923	4.44196	0	0.0319591	-0.0671325	4.85009	3.49516	-0.156229	0	-0.0643722	-0.0768866	-0.102212	-0.080462	9.921	0	4.96287	3.64146	3.51796	4.77908	8.97612	0	0.0236236	-0.00682127	-0.0768688	-0.10455
chpt1	0	-1.2745	0.650768	-0.0481947	2.42474	0	-2.85606	-2.87822	-2.70153	0.63547	1.07561	0	-2.82457	-2.83644	-2.76947	-2.83643	-2.84161	0	-1.31357	1.42854	-2.76458	-2.86412	-2.80821	0	-2.82619	3.24122	3.3435	-2.89035
chrac1	0	-0.0400404	-0.10651	0.789413	1.03558	0	-0.252665	7.15135	6.47301	5.8084	7.81908	0	-0.246283	-0.197178	-0.0591131	-0.182153	-0.268323	0	0.346149	2.29383	6.87369	3.49969	2.20493	0	0.121916	0.130787	0.0338249	-0.285695
chst11	0	4.02612	0.298304	-0.125119	0.138335	NA	NA	NA	NA	NA	NA	0	-0.107778	0.59572	1.67577	1.53501	0.183768	0	3.6588	4.05809	-0.181688	1.35579	3.85765	0	1.96548	-0.096908	-0.0372985	0.08713
cic	0	-0.462514	2.8757	-0.814227	0.776719	0	1.61019	2.65525	2.79534	1.0025	-0.361693	0	1.47642	-0.0733897	0.914049	0.120681	-0.201729	0	1.4801	1.42903	-1.05858	3.1629	1.56498	0	2.67244	2.60918	3.10939	1.95842
cidec	0	-0.455452	-1.43941	-2.708	-2.68184	0	-0.0486663	-0.453797	-3.73712	-4.50157	-4.32177	0	-0.30705	-1.23977	-2.66088	-4.50149	-3.17518	0	-0.636069	-0.82683	-4.9425	-5.53458	-4.10739	0	-0.461638	-1.57291	-2.79679	-3.41238
cish	0	-1.21192	-1.18237	0.185936	-4.40296	0	-0.748737	0.131632	-4.75508	-5.32964	-4.16902	0	-0.572772	-1.86261	-4.51063	-5.83657	-3.01687	0	-0.086189	-1.15444	-3.17739	-0.255171	-6.69861	0	-1.69844	-1.93908	-2.731	-5.16233
cited4	0	-0.899677	-1.36449	-0.403914	-1.64698	0	-0.78142	-2.07899	-1.85836	-2.19633	-1.41621	0	-1.00572	-2.05083	-2.58576	-1.50912	0.777197	0	-1.7636	-2.45332	-3.20936	-3.37189	-1.24081	0	-2.32471	-2.72905	-2.62969	-1.19633
ckap4	0	-0.0085352	1.8022	0.731722	0.771113	0	-0.608303	-0.357574	-0.298965	0.55076	0.626841	0	1.73808	2.73287	2.90007	3.2027	2.67696	0	-0.446049	-1.27009	0.882053	3.93432	-2.02468	0	2.30472	2.59527	1.08693	3.14496
cldn1	0	-0.0955777	0.165076	-1.14224	-1.43424	0	0.210346	-0.721438	-3.84948	-3.96528	-4.06038	0	0.23531	-0.601587	-2.90074	-3.26353	-3.4187	0	-0.19883	-0.882234	-2.53329	-3.98288	-3.31897	0	-0.247968	-0.71386	-0.642829	-2.4546
clec4d	0	1.29687	2.53744	3.33373	4.25146	0	0.736525	2.1457	3.61457	3.89338	3.98471	0	1.73378	2.55242	3.5931	3.60684	2.85663	0	2.12415	2.90236	3.97136	3.99042	3.60595	0	1.50773	2.66679	3.63401	3.56474
clec4e	0	2.1218	2.69744	2.68884	2.10508	0	1.17861	3.42448	4.39851	4.36826	3.88961	0	2.40094	3.11854	3.13237	4.1814	4.34372	0	2.59598	3.38437	4.44174	4.53771	3.03021	0	1.87711	3.07342	2.5262	2.17448
clec5a	0	-1.44273	-1.70429	-4.59608	-0.32726	0	2.31608	-1.06337	1.3008	-1.32456	-2.14187	0	-1.20656	-1.29259	-3.37132	-2.18352	-4.47644	0	-0.927792	-0.748595	-2.89664	-4.75513	-2.1124	0	2.10753	-1.59383	-1.72257	-0.51215
cln8	0	0.794332	0.402571	0.481559	0.388827	0	0.245576	0.289152	-1.50159	3.73785	1.21859	0	3.51267	3.80148	6.31499	0.377102	0.252529	0	0.27798	1.12328	3.39522	4.19859	3.09	0	0.543548	1.06349	1.09869	6.66047
cnnm3	0	-3.5818	-3.13785	-3.33645	0.459027	0	0.430291	-1.16981	-3.56971	-3.66777	-0.965913	0	-1.49529	-3.59503	-0.123957	-1.35337	-2.7699	0	-0.984242	-3.66823	-2.25703	-3.64142	0.628723	0	-2.89517	-0.537224	-0.121833	-1.31687
cnot1	0	5.96209	7.12374	4.79211	2.93081	0	2.976	-0.171837	2.06241	-0.167225	-0.417314	0	6.07219	5.78869	5.75785	5.55037	5.01626	0	2.26715	2.44032	5.76066	5.42844	2.98278	0	2.87453	6.09444	-0.462566	2.8026
cnot4	0	3.32874	2.83323	2.9742	2.663	0	-0.0251817	-1.38951	-1.21876	0.146875	-2.60095	0	-0.978625	2.91232	0.0605975	3.03347	2.95472	0	-2.28089	0.103964	3.10283	0.14815	0.903718	0	1.95747	0.771122	3.80827	3.41441
cnot6	0	0.370813	-2.98662	-0.587943	-2.912	0	-0.453324	-3.30938	1.04949	-1.18901	-1.56424	0	-2.64796	-3.13018	-3.33911	-3.84469	2.32839	0	2.78315	1.95035	0.24733	-0.317683	-0.507437	0	-1.53187	-1.78346	-2.87681	-3.79563
cnr2	0	0.0451427	-0.606557	-0.726619	-0.397606	0	-0.589647	-1.64234	-4.52781	-4.60088	-3.62401	0	-0.4665	-0.667489	-0.46101	-0.849184	-1.69561	0	-1.2104	-1.38801	-2.52006	-3.34397	-1.83272	0	-0.260755	-1.10514	-0.423851	-0.209147
cog4	0	-0.0687128	-0.0847965	0.0238256	3.14892	0	0.0128811	0.34778	1.51724	4.94735	6.34277	0	-0.10434	-0.0999163	-0.0903044	-0.157776	-0.129187	0	2.95996	-0.123288	-0.0198546	-0.193962	6.47872	0	2.08534	0.0714057	6.19262	4.29116
col4a3bp	0	0.0081079	0.714328	1.76798	2.57411	0	-0.892528	1.92404	1.62449	3.05052	0.772466	0	0.187906	5.30762	4.0392	5.22486	-0.758239	0	1.08949	3.86464	1.19057	5.79724	4.25076	0	-0.102283	0.463998	3.96681	0.328733
col5a3	0	0.843479	1.36136	0.525285	-0.118802	0	0.110596	2.84239	4.58419	3.97124	3.07628	0	0.6166	4.54936	4.78737	4.32364	3.0295	0	1.31221	2.86235	6.68026	6.34241	0.891028	0	-0.106978	1.7894	2.23903	1.46643
colec12	0	1.26401	3.09049	2.09775	1.01381	0	-0.0378426	1.02474	1.74861	0.936149	-0.00885775	0	0.279606	1.76775	1.96991	2.18407	0.250505	0	0.0899257	0.889108	3.5914	0.607357	0.258929	0	0.233924	2.17628	3.27058	3.47787
copg	0	-8.30002	-5.43103	-8.47928	-3.45432	NA	NA	NA	NA	NA	NA	0	-5.54158	-5.85469	-6.99836	-6.9996	0.408175	0	-2.81854	-2.52083	0.450578	-7.25142	-9.4584	0	-2.53313	-5.97291	-7.1049	-4.11095
cpeb4	0	0.115214	0.0305164	1.32038	4.83212	0	0.834093	4.14889	5.03027	3.30898	0.0771126	0	4.83529	5.38941	2.37376	0.834993	1.06432	0	0.0296381	4.76435	5.39979	-0.0668435	-0.029987	0	2.99959	2.72112	2.94455	3.82744
cpne3	0	0.125559	-0.0558699	-0.592277	-2.62487	0	-0.907521	0.201097	-1.82641	-2.68454	-2.98346	0	-0.185913	-6.54904	-6.51443	-6.33768	0.260437	0	-0.411532	-6.50759	-6.27483	-3.27446	-4.69034	0	-3.15924	-6.52128	-0.535685	0.50636
cpne5	0	2.48036	-6.09142	-2.40485	-2.45982	0	1.23973	2.19254	-4.66866	-5.53412	-7.62848	0	0.920975	1.96387	0.245984	-6.07877	-8.00123	0	-0.833877	0.565691	-9.51524	-9.5534	-7.38441	0	0.890676	1.84767	-6.65621	-5.01011
cpsf4	0	0.776562	0.489839	-2.75546	-0.476508	0	0.141877	-0.0521525	1.05816	0.805589	-2.07111	0	-5.57663	-6.59868	-5.76955	-6.40106	-6.10895	0	-2.903	-0.136054	-3.03648	-3.88489	-2.70902	0	-2.9868	-6.35343	-5.29719	0.771007
cramp1l	0	0.217701	-0.250628	-0.226566	-0.76351	0	3.19429	-0.940677	1.43279	-2.3209	-1.05636	0	0.835254	-0.0817061	0.470123	-0.0109711	-0.0380293	0	5.92041	3.33947	-1.41098	-1.06431	-0.903814	0	3.41759	-0.0231365	-0.238328	2.74505
crebbp	0	-2.54843	1.29372	0.613112	-1.83603	0	0.417245	-1.8029	-0.410431	0.616652	-1.39286	0	-2.12637	-2.24717	-3.29312	-3.56003	-3.40816	0	-2.80796	-1.78986	0.871469	-4.03121	-2.7969	0	-2.93121	1.15572	-2.46686	-3.40427
cri1	0	-0.949135	-0.88051	-2.52668	-1.9862	0	-0.339206	-1.38992	-4.13505	-4.42131	-4.89372	0	-0.19692	-1.19313	-1.88755	-2.75917	-2.84095	0	-1.11615	-2.60937	-2.93664	-3.19678	-3.36257	0	0.548813	-1.00116	-2.01908	-1.48254
crk	0	1.17655	-0.104479	-1.63924	0.963636	0	0.996868	4.37819	1.36345	0.684873	-2.47364	0	1.78927	4.32897	4.45257	0.357072	-2.07413	0	0.877364	0.715606	0.239499	-1.17032	-2.06443	0	0.168311	-0.92205	-0.537689	-2.47676
crkrs	0	-4.62517	-5.18533	0.987364	-2.73568	0	0.0819749	-0.407091	0.301888	-5.4815	-5.66521	0	0.155137	0.0230531	-2.02337	-1.51861	-5.5965	0	0.142925	-1.22771	-0.707804	-2.83461	-5.36089	0	0.512448	-0.22891	-1.36015	-1.35767
crsp2	0	-1.17602	0.0256866	-1.85636	-1.79222	0	0.146878	3.96663	1.0071	-1.98232	-1.79676	0	0.268516	0.0075829	3.86616	3.38456	-1.62797	0	0.731639	1.62603	1.58101	-1.97784	-1.96822	0	2.44539	-0.548515	3.41388	1.62152
crsp3	0	4.91114	5.62762	2.15617	5.91977	0	4.89346	5.05976	4.44067	5.01981	5.3637	0	2.20886	2.61568	-1.88848	-1.39415	-2.08469	0	-0.219097	-1.73214	2.00875	1.47727	1.69099	0	1.14763	-1.11768	5.57041	5.78507
crtac1	0	-0.572942	-1.78219	-2.82984	-2.6337	0	-0.102141	-0.460128	-4.05466	-4.31911	-3.52288	0	-0.0949799	-1.19129	-3.76228	-3.99845	-4.03848	0	-0.328012	-1.05013	-3.83537	-4.16657	-2.5214	0	-0.637805	-1.41889	-3.57773	-3.01764
crtam	0	-3.4803	-2.62819	-4.73301	-5.44478	0	0.59292	-0.489849	-1.64169	-1.77774	-4.78896	0	-0.435719	-2.5664	-4.28373	-5.27687	-4.04678	0	-0.824849	-2.53911	-4.27246	-4.69292	-3.73613	0	-1.4213	-3.22456	-4.56822	-5.26972
csde1	0	0.796486	0.493119	-0.0789734	-0.940838	0	-0.392443	0.620267	-1.6923	-2.10217	-1.52934	0	0.63078	0.499256	0.178892	-3.0492	-3.05465	0	-1.30224	-3.3424	-3.45037	-3.30416	-4.04334	0	-0.907302	0.705399	0.0213921	0.579398
csf1	0	2.60068	1.67455	-1.70974	-2.86485	0	3.05033	4.08904	-0.482695	-2.157	-0.0399792	0	3.2671	2.615	-2.38418	0.386894	3.24524	0	2.39294	1.87856	-0.753251	2.63789	-1.87002	0	2.41244	0.139101	-1.03754	-2.49359
csf1r	0	0.333161	0.420565	1.36156	1.4006	0	0.0972029	0.147978	0.109928	-0.0605158	-2.35536	0	0.129521	0.464263	-3.94097	-0.938861	-0.434274	0	-4.90319	-4.15464	-0.414995	-3.44409	1.11583	0	-0.934586	-1.14705	-0.437625	-2.51431
csf2rb1	0	5.91682	6.32445	0.300787	0.102131	0	0.815138	0.823583	3.1102	2.54004	0.101464	0	0.179321	-0.218772	6.49851	5.51206	5.3466	0	0.687882	0.681098	0.532742	5.96152	3.18028	0	2.81143	-0.215022	6.42391	2.91666
csf3	0	-0.0157673	0.0462937	0.320126	-0.196235	0	-0.0239706	1.1639	-0.0518284	-0.00471985	1.14488	0	0.113103	0.0340119	0.0432532	0.0155969	-0.00945351	0	0.39097	0.0711403	3.36836	5.63681	0.745518	0	0.284924	0.334419	0.0822879	0.0941849
csnk2a2	0	-0.869015	-6.72917	-4.69852	-0.879031	0	-0.0228913	0.480296	-3.92163	-1.44174	0.554892	0	0.399184	0.383939	-1.76944	-0.555494	-0.0675932	0	-0.246527	-0.374784	-3.41874	0.0919066	-0.343636	0	-2.8765	-6.00776	-7.27153	-3.8722
cspg4	0	0.91919	0.341876	-5.41329	-4.66563	0	-0.272038	-0.0387611	0.834398	-3.53728	-2.49716	0	0.0850778	-0.0201746	0.0222977	-1.20465	-2.40643	0	0.341498	-2.68179	-3.88906	-4.33527	-2.05024	0	-0.0380415	0.319145	-5.8445	-2.7812
cst7	0	-0.0581949	-0.0270937	-0.0305164	0.0671185	0	-0.046146	0.18206	0.52056	0.937678	0.466065	0	0.0589464	0.128651	0.0265942	3.06479	6.66539	0	-0.00924258	0.0478239	1.01839	1.90492	0.645419	0	-0.0327706	0.122172	-0.0305164	0.00501518
cstf2	0	0.0280144	-0.185503	0.192416	-0.227659	0	0.0235942	-0.137576	2.99005	2.71909	-0.12276	0	3.36623	0.289981	-0.177014	-0.0414504	-0.149133	0	-0.172269	-0.147602	-0.126145	-0.184179	2.93779	0	6.2171	6.42359	-0.166393	2.59833
ctdsp2	0	3.58285	3.80513	2.70211	1.2334	0	0.056211	0.588308	0.562896	1.11912	0.155173	0	-2.57769	-3.01958	4.70496	3.84247	1.86367	0	3.8319	3.63972	-0.044811	1.08832	2.57438	0	0.861943	-2.67854	3.80659	0.604866
ctdspl2	0	0.017114	0.140943	0.59009	2.93967	0	-0.0824855	3.12765	1.86846	0.411394	2.00298	0	-0.00172365	0.00683336	0.199087	0.0868551	0.0187653	0	0.0401782	1.82216	0.357416	-0.0103709	4.12419	0	-0.00345143	0.214006	4.77225	3.33777
cttnbp2nl	0	-0.220939	-0.00563577	-0.94335	-4.42797	0	-0.509912	-1.76931	-5.53611	-5.0769	-1.68753	0	-0.285292	-5.39569	-8.95959	-9.06748	-1.79697	0	-1.46351	-0.947598	-1.44697	-2.53375	-1.11845	0	0.351214	0.111286	0.0202993	-4.44149
cul5	0	0.167261	0.91688	1.02295	1.28312	0	1.26622	0.597206	-0.980558	-0.125621	0.241867	0	2.81523	3.15239	0.487347	2.28667	-2.94787	0	-0.136935	2.2798	0.910543	-1.83431	0.534021	0	3.28769	2.96991	0.490162	1.05852
cul7	0	0.0826251	0.00877021	-0.0597258	3.69385	0	-0.10025	0.0554491	2.31114	1.68194	-0.14823	0	-0.0798846	-0.00893246	-0.0537713	-0.106464	-0.104887	0	2.75439	-0.211979	-0.115217	0.615627	-0.0996884	0	3.3618	-0.291463	0.324272	3.45348
cx3cl1	0	0.407508	0.634467	-0.361518	-1.17843	0	0.0293271	0.541282	-1.03448	-4.56654	-4.48567	0	0.355353	0.724004	-0.449082	-1.63926	-1.38369	0	0.244742	0.156862	-2.33624	-5.66747	-3.55789	0	0.353571	0.353455	-0.240931	-0.725109
cxcl1	0	0.710445	0.240488	0.0161552	-1.25414	0	3.95542	4.75306	4.57553	5.10481	4.7792	0	3.16743	0.968284	1.27448	1.80346	1.55562	0	4.66189	3.47011	5.31315	1.87128	-0.951663	0	0.930129	1.29221	-0.627081	-2.05487
cxcl16	0	1.29416	1.51557	2.1938	1.71538	0	0.3669	2.70051	3.44857	3.67676	4.1622	0	1.34055	1.89542	2.71191	2.69058	3.87784	0	2.01107	2.6639	3.66639	2.99552	2.87756	0	0.815924	1.80705	1.8969	1.8615
cxcl2	0	0.527701	0.86955	0.985315	-1.58198	0	2.22533	3.38279	1.58134	2.73569	0.772182	0	2.45935	0.395891	-0.253848	-0.984198	-1.45918	0	2.14682	1.88887	2.90405	0.575203	-2.11405	0	0.86399	1.31524	-0.0435503	-0.985058
cycs	0	3.26955	3.1659	2.90159	-1.01598	0	-0.779553	2.90418	-0.348319	0.922701	0.713047	0	0.698496	0.881502	0.561015	3.00942	2.69652	0	1.48685	2.02945	0.347781	3.4164	-3.00605	0	2.00739	3.77112	3.13366	3.31177
cyfip2	0	2.84704	2.33452	2.42563	6.68165	0	0.753406	0.250462	3.90768	6.5399	5.38259	0	0.308031	5.70428	6.51425	8.49861	5.27389	0	1.29224	4.84997	7.43473	2.30563	2.19156	0	0.322814	2.9728	6.35302	5.33092
cyp2s1	0	-0.641868	-0.81256	-3.82103	-2.22497	0	-0.20271	-1.11762	-3.89618	-4.00019	-4.04938	0	0.47412	-0.710941	-3.35699	-3.96321	-3.84028	0	-0.215737	-1.18798	-3.93606	-3.88389	-4.33604	0	-0.436344	-1.76437	-3.51284	-3.9935
cyp4f18	0	0.33493	-0.20378	-0.663921	-1.89078	0	0.0780007	-0.135636	-0.993729	-2.3861	-3.0082	0	-0.376455	-0.683672	-1.06311	-3.83895	-4.30637	0	-0.0110971	-0.111729	-1.11002	-1.69213	-2.16578	0	-0.263338	-0.612777	-1.04824	-2.36386
d10ucla1	0	0.120056	5.81378	5.79603	7.14702	0	5.90161	5.11639	4.70553	4.45237	0.0691279	0	0.0907584	0.146553	0.623736	5.24699	0.351914	0	0.433387	7.81979	7.45177	1.00867	0.168665	0	0.300958	0.228342	9.71647	7.94478
d130054n24rik	0	-2.76045	-1.74778	-1.23969	0.703012	0	-0.652216	-0.223095	-0.108851	0.150296	-2.57924	0	0.203445	0.00556143	-3.92678	-2.99587	0.0138718	0	-1.2374	-1.41528	0.200831	0.297565	-2.27984	0	-1.52626	-0.13548	-0.732419	-0.084005
d14ertd171e	0	-0.0812651	0.994642	-2.95728	-2.76436	0	-0.397389	-3.03016	-1.54761	-2.90743	-2.90994	0	-2.03482	-3.13143	-3.22873	-2.2532	-2.53883	0	-2.63555	-1.12869	-3.1333	-2.74812	-3.15002	0	-1.36677	0.104473	-3.03811	-2.0475
d15ertd621e	0	6.26874	6.03512	2.54471	3.47977	0	3.16007	3.11914	-1.80646	-1.75593	-1.22525	0	0.207586	-0.0724056	-0.951848	-1.06895	-1.27498	0	1.87023	-0.31895	0.0327801	1.81849	-0.659562	0	-0.00390277	0.52303	-0.762696	3.47436
d19bwg1357e	0	0.55307	0.112208	-1.78865	-1.30029	0	0.349155	-1.35297	-2.80359	-0.104188	0.34768	0	-3.13697	-6.75669	-0.207706	-1.28206	-6.76216	0	-2.89769	0.488222	1.1213	0.0341197	-3.06064	0	-6.80603	-6.79675	-5.11791	-6.71971
d19ertd386e	0	-3.08266	-3.1113	0.33743	1.42871	0	-0.141623	-1.39444	-0.809987	-2.95371	-1.17328	0	-1.536	-3.14052	-3.13316	-3.02023	0.138258	0	0.0881715	0.596404	0.117547	-3.17034	-3.11311	0	0.347506	0.305771	-3.12219	0.286833
d230012e17rik	0	3.62558	-0.044623	-0.0484245	3.37273	0	2.51935	2.02479	0.00802204	0.0352088	3.47304	0	3.0315	2.38492	0.509805	1.62289	1.33173	0	0.0565566	2.54111	2.89093	3.12058	0.0711363	0	4.58482	3.29681	3.70578	2.96188
d230021j17rik	0	-2.83907	-3.81168	-2.72674	0.269492	0	-1.29511	-3.31855	-3.27266	-2.93582	-2.87307	0	-0.104186	-2.12505	-0.77816	-0.0567927	0.680148	0	-2.26184	-2.9517	-1.99817	-3.1064	-2.46088	0	0.488092	-3.59294	-2.12506	-1.04039
d3ertd300e	0	2.36485	2.59438	1.21935	2.23511	0	1.00644	-1.97873	1.12309	0.736199	2.47031	0	2.71301	2.60621	-1.10439	2.23784	-0.275112	0	-3.23499	2.17528	2.52391	-0.219929	-0.229148	0	2.95445	-0.604489	2.32773	2.28149
d430041b17rik	0	-0.27741	-0.586044	-2.81864	-3.81786	0	-0.489137	-0.497848	-0.347388	-0.900767	-4.03884	0	-0.324942	-1.04359	-3.46324	-3.60486	-3.71818	0	-0.525273	-0.952506	-4.09286	-3.22073	-5.27801	0	-0.59076	-2.09183	-2.36239	-3.02601
d530005l17rik	0	-1.3436	-1.92774	-2.00159	-1.34706	0	1.13308	-3.03639	-0.818629	-4.22529	-1.48532	0	-0.564967	-2.29857	-1.98589	-4.02273	-3.0488	0	-2.28657	-1.09698	-3.7043	-3.24668	-4.26754	0	-0.930278	-4.2068	-1.66052	-1.06834
d530031c13rik	0	-2.95239	-2.26262	0.226729	-0.0949997	0	-2.73709	0.633924	0.726917	-1.23228	-3.95398	0	-1.90166	-1.56546	-1.50881	0.151908	-1.69877	0	0.782423	-3.00093	-0.235226	-2.39306	0.423796	0	-2.25325	-1.7435	-1.32973	-0.830681
d630014a15rik	0	-0.763548	-0.0340444	-1.3087	0.090251	0	-0.00703065	-0.967363	-2.11484	-2.14982	-0.853089	0	-0.828388	-1.22813	-1.36002	-0.513845	-0.901403	0	-2.22713	-2.62019	-0.935133	-2.42612	-3.16949	0	0.121475	-0.577463	-1.04768	0.40252
d630039a03rik	0	-1.47098	-1.88655	-3.94129	-2.0046	0	-0.600862	-1.70978	-6.94015	-6.96098	-5.90967	0	-1.07686	-2.79941	-4.42144	-3.62781	-0.759481	0	-1.50926	-2.71655	-6.70737	-6.26703	-4.41094	0	-1.33967	-2.43019	-4.14185	-3.45141
d630042p16rik	0	-0.0741818	-0.0173195	3.09769	3.016	0	0.00925505	4.894	8.16209	4.38914	0.696866	0	-0.0260589	-0.0208254	-0.0103667	0.017114	0.126045	0	0.0323283	-0.0758276	-4.11e-06	3.17303	0.283614	0	-0.0651761	0.147175	0	0.687774
d930015e06rik	0	-5.22686	-4.39294	0.148082	0.130304	0	-0.0717402	1.88987	-2.51349	-0.374188	-2.72232	0	-0.200947	-2.78368	-0.26136	-0.014551	2.65242	0	-3.17635	-5.24921	1.20527	-1.44644	-1.45883	0	-3.49555	-2.3584	-4.02344	0.170435
daam1	0	0.608753	6.83559	3.77493	5.9142	0	0.00945716	0.399166	3.01553	3.48968	7.04668	0	1.85293	8.63035	6.45166	7.00689	6.58248	0	1.2885	3.36432	0.447009	3.97159	5.43827	0	0.556513	7.89666	6.35483	2.67562
dact2	0	1.59714	2.71448	1.42842	1.88851	0	-0.107991	0.265654	0.761178	1.30562	0.635979	0	1.99869	2.71965	0.439285	2.87391	2.79466	0	1.49272	1.4895	2.10661	2.67656	1.97247	0	2.50715	2.01445	2.16107	1.72541
dapk1	0	0.665005	-3.86458	-1.51567	1.8616	0	-2.25194	-4.52911	-3.88437	-3.7989	-2.44098	0	-2.08784	-1.57635	-4.06391	0.0532999	-2.63646	0	-3.83936	-2.04616	1.07215	-7.14693	-5.28807	0	0.751287	-5.90179	-5.00852	-3.05876
dapp1	0	1.14562	-0.0705615	-0.0832829	2.6813	0	-0.0892194	-0.0853242	0.114004	5.00129	3.58783	0	-0.0437484	-0.0366152	-0.0561704	-0.0419214	3.18784	0	3.51519	3.38445	0.981322	1.22648	3.09726	0	3.30784	4.03403	-0.0278118	3.45985
dcbld2	0	1.01313	1.94796	2.44424	0.572288	0	0.429498	1.45633	2.49856	3.11027	3.33256	0	1.03863	1.23758	1.93681	3.5873	1.63092	0	0.668278	2.57614	4.0586	3.23113	2.37795	0	0.647692	1.77038	1.9299	1.34655
dck	0	-0.0933412	2.41938	-0.0878846	2.79334	0	3.29968	3.28958	1.17292	3.22732	2.80465	0	1.05308	3.20195	6.327	6.03191	-0.0841096	0	1.6321	-0.05856	-0.0249756	-0.0878184	3.33771	0	3.28675	6.416	1.52583	3.94242
ddef1	0	0.116838	-3.21663	0.609546	-0.868951	0	1.61521	1.67598	-1.34206	-1.24202	-5.38492	0	-0.266689	0.677329	0.108967	2.69413	0.931223	0	-4.40423	-5.61004	-0.973511	1.36681	1.91812	0	1.66564	0.643607	-5.29922	-2.28024
ddhd1	0	0.961146	-3.69773	-2.91533	-1.60643	0	0.10098	1.23968	-1.55478	-0.460204	0.684919	0	-1.23487	0.496602	-5.96013	-3.79361	-3.31875	0	1.53064	-2.09515	0.334019	1.42908	1.34236	0	1.18336	1.50722	1.47217	1.23517
ddhd2	0	-2.32297	-0.450917	0.924114	1.50342	0	0.901966	0.361791	-2.89035	-1.13357	-1.21522	0	-0.191941	3.2783	0.712183	3.42948	0.422212	0	-3.49436	-2.65903	-0.807491	-0.629031	-4.38167	0	0.531025	0.0351222	-0.767139	-2.95475
ddx3x	0	0.823458	-0.639265	-0.66827	-5.01227	0	-0.224562	0.474559	-4.09535	-3.95493	0.304067	0	2.50284	0.00252323	0.315827	-0.515463	0.139881	0	2.75637	-3.0952	-3.25949	-3.03515	-2.54725	0	0.530135	0.06137	-0.399806	-1.18774
ddx58	0	-4.38962	-0.69663	-4.34274	-2.38585	0	0.42409	0.307362	-0.484187	2.48579	-0.0388939	0	-0.746207	-2.648	-1.54329	1.3881	1.55358	0	-4.43189	-3.02604	0.597217	-0.77731	-2.55364	0	-4.02819	-3.29297	-2.33647	-1.89104
deaf1	0	0.565184	-0.132385	3.0123	3.23721	0	3.13466	4.24494	4.55963	3.7515	0.0527322	0	0.100801	0.0436847	0.647407	0.27608	-0.130513	0	-0.0576299	2.89211	1.41891	-0.123048	2.16142	0	-0.130659	-0.0593211	0.778747	0.0873188
def6	0	-0.344039	-0.201058	-0.0765991	-0.13845	0	0.0974974	-0.137461	-0.742363	-0.478738	-0.57389	0	-0.365401	-0.659002	-0.114953	-1.1993	-1.09587	0	0.0241452	-0.0678608	-3.84722	-5.18871	-7.28344	0	-0.338265	0.23006	0.0422918	-4.02132
depdc1b	0	-1.52976	-1.64813	-1.58651	-0.968634	0	-0.0420484	-2.19599	-3.56618	-4.15274	-3.65799	0	-1.13473	-2.64487	-1.89015	-1.7693	-3.90079	0	-1.14743	-1.93797	-1.87726	-4.77023	-1.67272	0	-1.12882	-2.20305	-1.35065	-2.33895
dgat2	0	2.20029	-1.3537	-0.968646	-4.24524	0	-0.731807	-0.706298	-2.31588	-1.94447	-3.34393	0	-1.41498	-1.98386	-3.37598	-5.40553	-3.10614	0	1.87175	1.73606	-1.97809	-2.41923	-2.80317	0	-1.7208	1.22037	-2.56802	-4.17682
dgkg	0	-0.89195	-1.28671	-3.30442	-2.00509	0	-0.154405	-1.23149	-3.92864	-4.19558	-4.13956	0	-0.511937	-1.30306	-1.29799	-2.07709	-2.82747	0	-0.917192	-1.46624	-3.71271	-5.49158	-2.34625	0	-0.354763	-1.43483	-2.46276	-1.73202
dhrs8	0	0.0096934	-0.0697411	7.99111	8.7449	0	-0.0296138	4.93867	1.15371	4.99954	7.47082	0	-0.0903396	-0.0887023	10.1418	9.23539	4.98963	0	-1.46e-05	0.33289	0.709567	-0.125275	2.13309	0	4.88432	1.87738	0.459726	-0.1236
dhx36	0	-1.9592	-0.516638	-4.13973	-0.761162	0	-0.0423817	0.281838	0.102308	-0.362517	-1.71545	0	0.667634	0.906428	0.59476	0.76989	-3.96841	0	-0.131492	-2.1208	-1.50719	-4.65457	-4.34449	0	-0.632848	-2.97485	1.47614	-2.0962
dido1	0	-0.526322	0.113147	-0.115482	0.00515527	0	0.417417	6.95292	6.72317	1.85028	3.63348	0	-0.0342904	-0.000882426	0.0266556	0.0299532	-0.130124	0	0.0906326	1.76881	3.34179	3.35748	0.419368	0	-0.0067574	-0.0237346	-0.108209	-0.0503711
dleu2	0	0.709486	1.04071	-2.25772	-2.65986	0	-2.78971	-5.37939	-3.27074	-1.23899	-1.00222	NA	NA	NA	NA	NA	NA	0	-2.81649	-3.89757	-3.53379	-3.06361	0.157443	0	1.14668	1.17409	-0.544528	-0.772776
dmd	0	-1.70403	0.220172	-1.93301	-2.19311	0	-2.55999	-2.0235	-0.179614	-3.26818	-3.7634	0	0.187197	0.0602053	-2.6969	-1.96498	-0.876854	0	-2.19872	-2.13732	-1.46339	-1.83576	-0.703105	0	0.074955	0.0634109	-1.86936	-1.88604
dna2l	0	-0.492412	-3.22292	-3.45669	-0.936399	0	0.636016	-1.11235	-2.79032	-2.2024	-0.673433	0	1.59038	-3.63937	-3.17923	-2.63712	-2.76038	0	-3.80513	-1.78073	-0.0936436	-3.90847	-3.79326	0	-2.21717	-1.07071	-3.30999	0.0998115
dnahc11	0	-0.182243	-0.472068	-4.87974	-5.0054	0	0.0943675	0.00645703	-4.8638	-5.02014	-4.9894	0	0.180872	-0.21688	-4.78004	-4.89841	-4.75832	0	-0.274977	-0.988349	-4.41484	-4.90529	-4.87502	0	-0.246227	-0.833296	-4.89841	-4.79435
dnahc2	0	0.991764	1.92988	0.0860811	2.57389	0	0.440458	0.530783	0.396716	0.24295	1.26777	0	1.45462	1.87845	2.97306	1.23911	3.53118	0	0.259875	2.00038	1.87208	2.99593	3.24381	0	1.483	1.90598	1.88167	1.35776
dnaja1	0	2.21064	-6.94408	-6.68371	-1.75586	NA	NA	NA	NA	NA	NA	0	1.21222	1.29983	-0.0615995	-7.38981	-3.74582	0	1.28301	1.5569	-7.44269	-7.52195	-3.90432	0	2.0399	1.73536	1.11607	-1.11734
dnajb4	0	1.16879	3.06502	-0.0206767	0.117806	0	-0.0560645	1.20907	1.24991	1.17309	1.24163	0	-0.0154393	0.432565	1.96111	-0.0591779	-0.0503227	0	0.381867	0.338642	2.44602	1.70791	1.38669	0	1.38653	0.0270302	2.92519	3.58305
dnajc10	0	0.220707	0.309707	0.0621974	0.742218	0	0.56441	0.673005	-0.501665	-1.84649	-0.157791	0	0.0287548	-3.19575	0.341903	0.157768	-3.54392	0	0.193322	0.297828	-1.11911	-4.10904	-1.59263	0	0.891822	-0.189833	-1.0245	0.155154
dnajc19	0	0.0814112	0.228919	-0.321476	-4.21928	0	0.0498595	-0.0175151	-3.42017	-0.0796004	-0.18081	0	-2.77995	-6.06319	-4.17507	-6.99731	0.462411	0	0.133287	-1.06722	-0.0156671	0.66056	-2.05007	0	-3.00815	-6.28122	-4.35464	-5.27785
dnalc4	0	-2.32161	-0.115564	-1.19192	-2.94584	0	-1.94785	-1.7299	-2.60894	-2.55852	-3.9364	0	-0.0394993	-0.195983	-0.0815906	-0.18803	-0.824963	0	-1.35904	-3.68252	-1.95605	0.0400046	-3.88985	0	0.00948334	-0.797758	-1.17348	-0.0138338
dnm1l	0	-0.853556	-1.63834	-1.58238	-0.373617	0	0.512385	-1.48826	1.50172	0.467455	-1.70212	0	3.22749	3.41887	1.10704	2.97982	-1.29521	0	-1.48603	-1.19885	-1.20622	0.462298	0.253152	0	3.72801	3.44592	2.89699	0.304799
dnm2	0	0.329329	-0.299448	-0.19063	-2.68545	0	-0.0479347	-1.56845	-3.79817	-3.94839	-2.53808	0	-0.170664	-1.77629	-3.15834	-3.74489	-2.1135	0	0.143474	0.0149907	-0.602366	-0.236073	-0.428609	0	-1.86685	-0.47848	-0.394118	-0.264642
dnmt3a	0	0.974063	1.57025	2.2567	2.30251	0	-0.498823	0.484616	0.608407	3.29323	1.65569	0	0.596097	3.04545	3.59864	2.13676	4.28266	0	1.61199	1.07009	2.28492	2.2166	3.16196	0	0.696537	1.12677	1.07007	2.06841
dnmt3l	0	1.49098	1.61933	0.809423	-0.286068	0	0.961969	2.86747	3.36747	3.37491	3.05073	0	1.70484	3.51731	1.91663	2.47843	2.98462	0	1.68403	3.32185	4.02847	3.57549	1.59731	0	1.25763	3.37772	1.49116	-0.57215
dock1	0	-0.049514	0.0572504	-1.71249	-1.12538	0	-2.2876	-0.440484	-2.85834	-2.47427	-3.67112	0	-0.0138929	-0.102204	-1.26247	-0.264573	-0.0958101	0	-0.291569	-0.366583	-1.30599	0.730987	-2.60591	0	-1.63305	-0.0676122	-1.54738	-1.97777
dock11	0	-0.707124	-0.633312	-0.444372	3.84908	0	0.261101	-0.622559	-0.636058	1.86339	7.6963	0	1.39834	-0.647794	-0.618993	0.288159	2.88511	0	3.80074	0.753093	6.08747	2.75738	1.95529	0	3.90199	2.17404	-0.559672	3.57619
dpp3	0	7.01484	6.91637	3.63975	-2.4541	0	-1.36158	-2.58305	2.10969	2.2303	-2.58298	0	0.530326	-0.143903	-0.268982	0.320776	7.01657	0	0.42264	1.3317	-0.680355	7.28735	4.48067	NA	NA	NA	NA	NA
dpp8	0	-0.763307	0.636306	0.628332	0.409504	0	-0.374689	-3.03787	0.840273	-2.1894	0.227401	0	-5.73613	-2.7798	0.764429	0.494121	0.306125	0	-1.09682	0.995845	0.315283	0.616718	-6.21432	0	2.08887	0.639849	0.480266	0.470311
dst	0	-1.78783	-2.0645	-1.5204	-1.15865	0	2.98943	-0.134593	2.15485	-0.689107	-1.92743	0	-2.10094	-2.09746	3.61148	3.52978	0.758138	0	-2.0645	1.91178	0.653353	-2.04857	-1.95375	0	-0.0591242	3.58885	-2.09568	-1.84419
dtnb	NA	NA	NA	NA	NA	0	-4.57601	-4.61458	-1.74714	-1.21756	-0.980245	0	2.05595	2.75906	0.894494	1.3897	2.13005	0	0.123278	-1.96461	1.31933	-1.51721	-4.16215	0	2.66241	-0.999457	0.836382	-0.564839
dtx4	0	-2.53562	-3.03974	-3.13974	-3.28837	0	-2.99812	-0.684421	-2.61138	-0.779488	-1.66369	0	-0.669579	-3.016	-3.37006	-2.7806	-3.50011	0	0.733248	-0.0783147	-2.02453	-1.03909	-3.61934	0	0.325045	-0.994914	-3.26794	-2.19834
dus1l	0	-5.21056	-4.92178	-5.71486	-0.0785915	0	0.261565	-2.74649	-6.82553	-6.87104	-5.10994	0	-2.8727	0.0524716	0.469666	0.37064	0.440246	0	0.0842129	-5.12004	-2.57344	0.455829	-1.93695	0	-5.97761	-7.02693	-5.40695	-2.65955
dusp1	0	-1.29092	-1.98025	-0.426124	-1.8562	0	-0.121497	-0.789583	-1.93991	-1.80698	-1.87574	0	-0.974402	-1.90394	-2.63563	-4.05159	-4.74238	0	-0.60089	-1.34508	-1.84022	-3.19261	-3.24131	0	-0.939282	-2.00317	-1.23515	-2.94648
dusp19	0	-0.51077	-0.305488	-2.33675	-2.56808	0	-1.78401	-1.24114	0.807721	1.92166	-2.19531	0	-1.80171	-0.887036	-0.350536	-0.269818	-1.85035	0	-1.06137	-1.03001	-1.11224	-1.90878	-0.814504	0	-2.68363	-2.62236	0.238561	-0.875076
dusp2	0	3.07393	0.560746	0.509417	-0.736386	0	2.71711	3.82618	1.95209	0.852549	-1.30979	0	3.42395	2.01225	0.0879834	0.355608	-0.723707	0	3.68919	1.84364	1.77644	0.460225	-0.914584	0	2.42954	0.966272	0.466514	-1.28606
dut	0	-0.2261	-1.08847	-2.00509	-4.43047	0	-3.69845	-0.399158	-4.14182	-4.64563	-5.08013	0	-0.142783	-0.647704	-1.56226	-1.66785	-1.6439	0	-0.306609	-1.38987	-2.47754	-2.97351	-1.77309	0	-0.297994	-0.913819	-1.91282	-2.06822
dync1h1	0	-0.474686	0.409537	3.20735	-0.661002	0	-0.191873	1.34094	-0.930784	-1.1457	0.0707241	0	0.331713	0.31884	0.697211	0.34341	0.707252	0	0.18803	-0.220612	0.940996	-0.560575	2.30917	0	3.91884	7.68539	6.50226	3.02288
dyrk1a	0	-0.0275651	-0.112853	5.34364	6.25389	0	2.72592	0.0990499	3.14244	5.99807	0.608535	0	0.0664595	3.09535	-0.112853	0.951935	3.30391	0	2.4794	1.92299	0.0175565	2.84999	4.51412	0	0.564003	-0.0977859	-0.0903108	6.20534
dyx1c1	0	-3.70242	-1.93128	-0.491907	-0.451489	0	-0.98788	-2.82536	-4.25927	-3.4254	-3.00287	0	-0.471191	-2.3246	-0.870213	-1.22319	-0.195628	0	-2.99424	-4.11503	-4.04426	-2.55013	-3.03816	0	-0.706379	-1.53221	0.474082	-0.300682
e130112l23rik	0	-3.41874	-0.0550512	-1.10399	-0.000205843	0	2.04562	-1.31095	-3.8507	-1.5052	-2.46331	0	-0.0927806	-0.666675	-3.99014	-3.7649	1.18244	0	-0.178014	-1.30049	-6.06002	-6.08898	-6.43829	0	-4.02335	-0.160493	-5.20842	-3.09106
e230022h04rik	0	2.23032	-0.749683	-2.49936	-6.41779	0	-2.38575	-0.882986	-2.30001	-2.35558	-6.61984	0	1.37287	-2.10101	-6.65638	-6.70585	-6.74325	0	1.23412	1.31613	2.07092	-2.49141	-6.64773	0	1.4934	2.1818	1.51367	-2.92207
e2f5	0	-1.4596	1.12821	-2.35414	0.283442	0	1.25572	3.04989	0.700027	1.04177	-0.463966	0	1.52508	3.70655	3.39936	-0.87147	-2.4539	0	-2.31813	0.465336	-1.30924	-1.35484	-2.35551	0	4.1241	3.75175	3.35995	3.51209
e2f7	0	-1.00339	-0.772533	-1.95672	-2.57239	0	-0.30908	-1.69355	-2.60054	-3.48499	-4.36583	0	-0.0726481	-0.715158	-1.95496	-3.25472	-4.20393	0	-0.121585	-0.664335	-0.9413	-4.27456	-2.59651	0	-0.988356	-0.6412	-0.91639	-3.00064
ear1	0	-0.174019	-0.188435	-1.08063	-2.80849	0	-0.266168	-0.435558	-0.643505	-1.27726	-6.15132	0	-0.0953791	-0.106221	-0.267041	-2.13234	-3.39005	0	-0.340988	-0.582687	-1.09975	-3.63703	-4.31754	0	0.28649	0.492332	-0.216915	-1.06912
ear10	0	0.169428	0.0537211	-1.40898	-3.81914	0	-0.210937	0.0260185	-0.982077	-2.19771	-6.43414	0	-0.106749	-0.17693	-0.785671	-2.3639	-3.5163	0	-0.214789	-0.906843	-1.13079	-4.22382	-5.85119	0	0.0982758	-0.0199778	-0.964113	-0.851869
ear3	0	0.569881	-0.315936	-2.2815	-5.12713	0	-0.774311	0.057603	-1.10533	-2.24022	-6.46193	0	0.0292161	-0.119767	-0.541117	-2.33295	-4.63311	0	-0.39975	-1.79683	-1.72641	-4.71704	-5.14311	0	0.49616	0.669631	-0.742582	-0.860588
eef1d	0	-0.700513	-2.15651	-0.131524	3.60633	0	-0.370615	-2.30171	-0.267684	-0.151527	-2.01139	0	-2.46835	-0.7519	-2.47079	-0.988636	-1.76953	0	0.21304	2.68996	-1.17687	-2.62967	-1.83568	0	-3.86191	-3.77161	-2.32972	-1.4695
eef2	0	0.366016	0.465398	-0.357576	-2.41285	0	0.877354	0.442443	-3.29402	-6.55191	-4.05434	0	-3.60707	-4.15819	-0.521522	-2.47574	-0.833736	0	-3.29967	-5.46848	-3.92576	-0.83081	-3.10727	0	-1.07068	-2.36393	-0.39798	-0.961531
egr1	0	-1.31105	-4.2696	-7.42088	-7.19561	0	0.814487	-1.24371	-5.05493	-7.02957	-6.25353	0	-0.134413	-2.41767	-5.78386	-6.43783	-8.70076	0	-0.198381	-3.35113	-3.82952	-5.98581	-9.00153	0	-1.69992	-3.99007	-7.68911	-8.8369
eif1a	0	6.28047	5.85839	3.94508	5.6314	0	-0.265506	6.52401	4.16329	4.77153	-0.113028	0	5.53742	6.05394	7.04889	5.23337	2.76486	0	7.41781	5.95216	2.76939	-0.173839	5.585	0	6.27758	5.95165	6.27242	2.90448
eif2ak4	0	-0.0290729	-0.0217496	0.179349	2.71909	0	2.52444	0.802492	-0.0534055	5.76434	4.21042	0	-0.00902365	-0.0550062	-0.0679468	-0.0662578	-0.01631	0	3.27069	-0.0172467	-0.000758527	-0.0568823	3.65597	0	0.0702017	0.080462	-1.25503	-0.0272957
eif2c2	0	-0.132424	0.522616	0.564052	3.22301	0	-0.306241	-0.232525	-1.55604	2.13121	2.49491	0	1.49123	2.7503	2.51301	2.96575	3.66536	0	-0.141804	0.0603683	1.81964	2.8594	2.0774	0	0.246259	-0.578845	-0.373168	1.00831
eif2c3	0	4.89416	2.63769	3.96973	3.49323	0	0.373148	-0.24119	0.842842	2.8847	-0.0657053	0	2.22488	4.19375	2.83365	5.71488	2.7652	0	-0.00482001	0.605317	3.00279	3.19765	0.304378	0	1.02211	-0.121052	4.79747	1.92819
eif2s2	0	0.0796129	0.0244375	-1.33925	1.27782	0	3.21478	0.228242	1.30217	0.477655	-2.90267	0	1.27309	-0.110398	-1.08108	-0.446752	-0.176805	0	0.269168	-0.229981	-1.86125	-5.054	-1.85316	0	3.36886	0.533264	-3.62769	-2.05217
eif3s1	NA	NA	NA	NA	NA	0	1.05541	1.92732	-2.29954	-2.78957	-0.717052	0	1.58289	2.42457	-7.15727	-7.14667	-1.95416	NA	NA	NA	NA	NA	NA	0	2.91891	-7.10847	-7.10505	-2.7364
eif3s10	0	-0.0244554	-0.490439	-5.07114	-5.1563	0	-0.377481	0.237401	0.0652542	-0.44278	0.258719	0	-0.157105	0.172499	-9.72151	-9.59686	-9.60522	NA	NA	NA	NA	NA	NA	0	0.284876	1.74835	0.58844	0.44246
eif4a1	0	0.704822	0.120782	0.903958	1.19456	0	3.06366	2.13688	1.80734	-4.51161	-7.75149	0	1.47248	4.0576	1.57212	2.95974	2.72082	0	1.39853	0.483783	-2.65776	-3.41627	-4.82792	0	-1.22959	-5.70906	-7.57876	0.954556
eif4e2	0	4.77818	4.37759	4.62704	-4.67368	0	-2.14462	-1.36538	-1.58244	-3.73924	1.12688	NA	NA	NA	NA	NA	NA	0	-2.19015	-3.57613	-2.09836	-4.89736	-2.22348	0	-0.0590675	2.68727	4.49787	-3.37281
elavl1	0	0.696349	1.62748	-0.201868	0.530214	0	-2.22722	0.305743	-3.59223	-1.07431	-2.08682	0	-3.13194	0.0414277	-4.97426	-1.40145	-4.2155	0	-2.31695	-2.29901	-0.0262363	-0.707762	-1.55454	0	0.652323	0.454841	-2.00529	-0.366477
elovl6	0	0.180813	-0.31935	-1.08013	-4.05685	0	0.177122	-0.491642	-2.48196	-3.61844	-6.47912	0	-0.107453	-1.09583	-2.50535	-3.01848	-4.95386	0	0.0665126	-1.60199	-3.24884	-2.94488	-4.13378	0	0.897669	-0.778238	-0.346785	-2.52686
emb	NA	NA	NA	NA	NA	0	0.717261	0.802196	-3.72456	-5.80839	-7.09222	0	2.47214	0.808912	-0.63322	-0.884718	-7.04405	0	2.1769	-1.78309	-4.66558	-7.23644	-2.48141	0	-7.08885	-7.10083	-1.8044	1.43938
eno2	0	2.77977	3.85924	2.00778	1.47987	0	0.334639	3.3573	3.73529	4.52094	5.63721	0	2.28376	3.34442	1.08575	3.64473	4.72419	0	2.32422	3.4095	4.51844	4.64393	3.73345	0	2.27756	3.07973	1.59223	1.92885
ensmust00000022882	0	-0.711484	1.73751	0.222106	0.985086	0	-0.619238	-0.572782	1.65909	2.55452	2.38672	0	0.211975	2.27801	2.71267	5.40866	5.27745	0	0.677688	0.844361	3.7078	4.89926	4.41361	0	0.988774	0.409583	1.56762	3.14682
ensmust00000031401	0	-0.727063	-0.369855	-3.70661	-3.82507	0	0.992514	0.658446	-3.4085	-3.41779	-2.96568	0	0.755329	-0.665021	-3.80263	-2.83772	-2.06304	0	0.42809	-0.930425	-3.38557	-3.33504	-2.66713	0	0.156459	-1.80759	-3.76999	-3.43478
ensmust00000034980	0	-1.09731	0.242318	0.4953	0.916259	0	-0.101572	0.313816	-0.0859363	-2.68227	0.544454	0	-0.142591	0.0341629	0.180233	0.424898	0.685797	0	-0.30082	-3.5056	-3.55426	-6.3261	-3.07364	0	-2.98409	-6.38087	-6.25061	-2.86233
ensmust00000036296	0	-0.58367	-1.34814	-3.27199	-3.51598	0	0.728425	0.227154	-3.64351	-3.46427	-3.17917	0	0.455975	-0.737335	-3.83807	-2.3443	-2.88653	0	-0.550045	-1.21596	-3.32092	-3.09855	-3.42943	0	-0.244496	-2.19866	-3.79256	-2.92562
ensmust00000056774	0	2.88377	2.24008	2.0826	0.411094	0	2.50387	3.3347	1.69708	2.20894	3.33896	0	2.82073	2.23916	0.396406	0.105645	1.5132	0	3.06067	2.15575	1.01546	1.65933	0.606711	0	0.970473	1.40891	0.791037	-0.52526
ensmust00000058538	0	1.8955	3.13578	2.96211	1.68283	0	0.2738	1.70421	1.47541	3.39683	3.89727	0	1.87149	3.69672	1.71221	3.75341	4.4594	0	1.83505	1.96489	3.69929	5.72293	2.89677	0	2.14354	3.77477	3.04984	2.37497
ensmust00000060298	0	-0.0335648	-0.721326	-2.71622	-2.68765	0	2.07646	1.95225	-2.69963	-2.60627	-2.70276	0	2.2661	0.525297	-2.89168	-2.71791	-2.87831	0	1.35506	0.272887	-1.71273	-2.72189	-2.86502	0	0.837097	-1.31701	-1.56131	-2.75889
ensmust00000068439	0	-1.28036	-1.13387	-3.41996	-2.82002	0	0.209102	-0.483058	-3.48125	-3.44037	-3.43278	0	-0.106383	-1.15811	-3.3312	-3.36765	-3.32385	0	-0.633168	-1.16138	-3.32541	-2.96412	-3.39902	0	-0.503174	-1.2432	-3.18039	-2.5213
ensmust00000097647	0	-0.57864	-1.43094	-5.04954	-1.06995	0	-0.225019	-0.583074	-4.74847	-4.33762	-5.25328	0	-0.492016	-1.24321	-3.03744	-2.48778	-3.22335	0	-0.367339	-0.840054	-4.95245	-5.67709	-3.32942	0	-0.0996275	-1.17837	-2.53706	-1.21854
ep400	0	0.291491	0.420774	-0.587435	2.79881	0	3.46941	2.97441	-0.924947	2.02921	-1.2408	0	-1.36808	-0.307144	-1.50884	-0.446414	-1.4481	0	3.24493	0.692063	0.289214	-1.6158	-1.02555	0	0.415102	-1.52589	-1.50884	-1.10741
epb4.1l1	0	-0.254258	-2.64855	-2.80341	-1.33559	0	-0.460271	-0.777267	-4.36248	-4.06486	-1.26849	0	-0.262097	-2.78762	-2.35195	-1.48378	-0.770949	0	0.0247828	-1.62394	-2.63863	-0.605647	-1.826	0	-0.225762	-3.09234	-3.14991	-1.66412
epb4.1l2	0	-4.07974	-3.51038	1.97404	1.00695	0	1.4666	-0.393165	2.69223	2.20605	-4.15769	0	-1.62111	0.951062	1.07259	2.63472	2.44504	0	-0.797637	2.59463	5.23781	3.57411	-1.86072	0	2.00565	4.29519	2.49014	6.09785
epc1	0	4.12659	0.78321	2.23535	2.65225	NA	NA	NA	NA	NA	NA	0	-0.750105	-0.288009	0.640468	-0.102734	-0.893344	0	1.35977	-2.46951	0.916698	1.50877	0.885808	0	2.74876	3.70479	4.76713	4.15076
eps15	0	-1.28379	-1.17877	5.03922	1.87798	0	1.41142	1.17924	-1.27287	7.22266	4.46106	NA	NA	NA	NA	NA	NA	0	1.84097	2.4007	5.32906	5.4962	1.86513	0	2.71505	0.340252	5.14412	4.86055
eps8	0	0.702467	0.403286	-3.03977	-3.20843	0	0.375855	0.0746381	-4.02286	-4.23093	-4.24526	0	0.278102	0.200868	-3.74225	-3.1105	-2.82865	0	-0.128192	-0.207735	-2.48611	-4.39064	-4.58643	0	0.563307	-0.0398886	-3.37886	-3.00446
eraf	0	-0.35147	-0.584702	-1.80852	-4.08879	0	0.139266	0.127619	-1.21752	-4.17623	-6.72667	0	0.437437	0.793331	0.225437	-1.1939	-1.97632	0	-0.0726465	-0.0733954	-0.640643	-4.54418	-3.97926	0	-0.304893	-0.256114	-0.520546	-1.88973
esd	0	0.741737	1.72689	2.81914	2.04066	0	0.573422	1.09465	3.42381	3.43752	3.13201	0	-3.10153	1.68466	3.22607	2.83465	2.34341	0	-2.86778	-1.28892	3.52377	3.44487	-0.923225	0	-2.86551	1.91515	2.91678	2.45291
evi2b	0	3.1959	-0.490264	-2.39771	-0.325743	0	-0.382868	1.37756	-2.52538	-0.385026	-2.96665	0	-0.541228	-0.611025	-2.0219	-2.06846	-2.10609	0	2.88211	-3.21479	-1.04137	-3.0601	-0.85558	0	-0.254556	-0.434483	-1.69451	1.03564
exoc2	0	2.50896	3.05499	-3.88883	-1.21977	0	1.42854	-3.89652	-0.609012	-0.140123	-3.47575	0	-3.9053	-3.89422	-3.44497	-3.92956	-3.92205	0	1.25746	1.47986	-0.772043	-3.89607	-3.88143	0	2.44603	2.7067	1.43038	3.32296
exoc5	0	1.32296	1.58567	-2.4044	1.1206	0	2.34628	4.51185	0.979242	-0.290362	-1.97689	0	0.882502	1.04373	-0.222916	3.37777	0.721033	0	-2.1492	-0.960005	2.73407	3.69859	-2.07103	0	4.3407	4.35063	3.75885	-2.41325
exoc6	0	0.716594	-0.221881	-3.38148	-3.17493	0	0.751231	-2.64786	-5.82791	-4.86786	-5.95718	0	-0.411632	-0.342103	-0.186653	-0.364822	-2.88555	0	-3.31042	-2.42933	-3.76558	-0.0939017	-2.19906	0	0.61345	0.319902	-1.38872	-0.0567101
eya3	0	1.9379	2.19648	1.98858	-1.99577	0	1.60659	1.98009	1.44219	-1.22235	2.53141	0	-2.3858	-0.234356	1.99377	-2.75339	-2.36656	0	-3.72954	-2.94042	-2.26279	-3.01451	-0.359518	0	1.92591	1.85052	-2.53955	-0.413993
f730014i05rik	0	0.176998	-0.09604	-4.35523	-2.17172	0	-2.30616	-4.83084	-4.90994	-2.04597	-3.62479	0	0.159165	-2.23421	-0.954852	-3.57526	-2.22951	0	-2.56801	-2.60899	-0.697866	-2.59878	-2.35726	0	0.484656	-0.595547	-0.842944	-2.16903
f730015k02rik	0	-1.51329	-1.77034	-2.17805	-2.06777	0	0.413198	-1.82372	0.219504	-0.00608984	-1.50086	0	-0.759334	-1.68404	-2.81538	-1.35403	-1.65831	0	-1.92195	-0.995759	-2.28354	-0.713091	-1.77632	0	-2.79548	-2.851	-1.90614	-0.806388
fabp1	0	-0.140505	-0.226642	-1.49021	-3.48698	0	-0.779383	-0.539949	-1.45499	-4.04529	-6.66864	0	-0.237346	-0.287061	-1.54462	-4.43305	-5.00031	0	-0.403606	-1.2047	-1.78105	-5.4135	-6.50968	0	0.497628	-0.0911324	-0.947816	-3.28316
fabp3	0	0.861397	1.56318	1.03612	-0.765146	0	0.747348	2.87111	4.23515	3.07145	1.73611	0	2.23005	2.80961	2.66271	4.44166	4.67336	0	2.58378	3.04344	5.53903	5.62951	1.14385	0	1.53558	1.91099	1.68972	0.567773
fabp7	0	-0.447459	0.202734	2.40586	6.04197	0	1.01924	-0.306199	0.717832	2.27887	1.79792	0	0.111208	0.0631147	4.98041	5.25563	3.32093	0	-0.564242	-0.270054	0.617777	5.3237	7.08073	0	0.385604	0.456207	4.00411	7.54532
fbp1	0	-2.10847	0.4485	-0.631425	-0.533328	0	0.181277	0.581601	-1.93642	-3.69484	-4.71496	0	1.81572	-1.082	1.07662	-1.67132	-4.7884	0	-1.8146	0.121831	-1.86972	-3.82708	-5.48489	0	-0.895927	0.0243696	-1.36283	-4.72819
fbxo21	0	3.39469	3.07882	-2.65104	0.790167	0	-0.165406	-0.0245041	-1.50573	-2.62643	-0.476577	0	4.09038	1.34656	-0.00434547	-0.188622	0.987536	0	1.65641	0.0710795	-0.439018	0.626569	4.21597	0	0.798161	2.90631	3.80526	0.578592
fbxo3	0	0.367606	-5.70713	-5.71859	0.61808	0	-0.173329	-2.90312	-1.15837	-1.66567	-0.822163	0	-5.70903	-5.72409	-5.71464	-5.73501	-5.72409	0	-0.479422	-5.49994	-2.68975	-5.73935	-3.04351	0	0.204286	0.545675	2.52709	0.440373
fcgr1	0	-0.683355	-1.10043	-3.18018	-2.43393	0	-0.759845	-0.953579	-3.54072	-1.33945	-3.03004	0	-0.13048	-0.945702	-3.14539	-3.85056	-2.3785	0	-0.457632	-1.20707	-4.77085	-5.17546	-1.95501	0	0.154649	-0.872597	-3.18054	-2.06738
fcho2	0	3.1586	0.72277	2.59812	3.3303	0	2.87416	2.01121	0.390751	-2.00149	-0.40966	0	-0.206623	3.06451	3.59821	-0.727385	-0.411535	0	0.0424842	-0.336698	-0.394749	-2.14179	0.10459	0	1.73916	0.662789	3.48194	1.78061
ffar2	0	-1.93453	-3.21685	-3.73537	-2.9412	0	-0.573305	-2.38985	-5.82677	-6.53048	-3.6809	0	-1.04668	-2.97463	-0.389554	-3.38561	-3.31383	0	-1.28509	-2.78278	-4.47851	-3.43285	-3.60901	0	-1.36567	-3.52621	-3.51618	-4.74815
fgd2	0	-1.31672	-1.79961	-3.20254	-2.82386	0	-0.346209	-1.56562	-2.77984	-3.77859	-3.74943	0	-0.35525	-1.69522	-2.52788	-2.56472	-2.75588	0	-1.0134	-2.03164	-2.85047	-3.01481	-2.56092	0	-1.1478	-3.04385	-3.3137	-2.31619
fhl1	0	-0.418762	-0.301155	-3.83121	-2.04145	0	0.064269	-0.373285	-2.53899	-3.14127	-3.53128	0	0.480303	0.00697364	-3.02953	-3.2852	-3.16259	0	0.412133	-0.393671	-3.18508	-3.46196	-3.75371	0	0.254345	-0.34773	-2.39272	-2.97289
fignl1	0	-1.06465	-1.43293	-4.42785	-3.15315	0	0.0264698	-2.02817	-5.29582	-3.2361	-4.36492	0	-0.178811	-0.990029	-2.45736	-3.44241	-5.78919	0	-2.14245	-1.40604	-3.79364	-4.75696	-5.74805	0	0.423892	0.436722	-1.45213	-3.93695
fkbp5	0	0.361387	-0.727279	-2.63014	-0.370201	0	-0.166551	-0.0471774	-3.33139	-0.597459	-2.24292	0	0.184382	0.294139	0.290456	-0.141907	-4.14684	0	-0.189795	-0.557026	-3.02681	-4.57614	-1.37681	0	-0.0535272	-0.180705	-2.41862	-0.972581
flna	0	0.326244	-0.558645	-4.3218	-4.4624	0	-0.575151	-0.356285	-0.724964	-0.521822	-3.52961	0	-0.184093	-3.26947	-3.19724	-0.649394	-2.56129	0	-0.499994	-0.985374	-0.872942	-0.990372	-4.33754	0	-0.436462	-0.737163	-4.48158	-2.16992
flrt3	0	3.59338	2.30057	1.28946	-0.671028	0	2.05663	5.33513	2.69548	1.28179	-0.795215	0	4.20205	4.30832	0.0828291	1.16243	-1.20356	0	4.05284	3.6754	4.30206	3.68548	-0.905717	0	3.09496	3.55136	1.40992	-0.119843
flt1	0	1.37707	2.73556	1.38959	10.8291	0	1.13061	7.0015	5.29954	1.09268	0.221674	0	0.571945	0.90208	-0.151309	2.16715	6.15399	0	1.25648	-0.0446242	4.49375	1.63613	0.1774	0	-0.13752	5.22657	3.4077	2.01676
fmn1	0	1.9621	-0.611949	-2.53741	-0.00893379	0	0.278091	-1.29367	-3.30381	-3.72817	-1.62162	0	-1.22452	-3.86934	-3.82494	1.76154	1.6699	0	-1.40658	0.464774	-0.771948	2.07583	-2.44514	0	-3.85443	-0.630534	1.30361	2.13577
fnbp1	0	0.0127378	-0.241197	-3.63324	-0.0398482	0	-6.4452	-3.56278	-3.68294	-3.10614	0.0680371	0	0.142976	-0.0960287	-0.308726	-0.204043	-0.729388	0	-0.274254	0.365171	-0.442598	-0.153071	0.0989091	0	-0.364469	-1.53648	-0.205837	-3.3602
fndc3a	0	-0.0299156	0.0450465	-0.460754	4.71186	0	-0.0566848	-0.475562	1.2275	3.22868	-0.148928	0	1.32517	0.920401	3.63565	-0.469899	1.87048	0	0.158677	-0.197783	2.03469	-0.494368	4.69544	0	-0.483037	-0.444037	3.9295	4.38445
fndc3b	0	-0.0599097	0.0272858	-0.0349572	3.98905	0	0.100468	-0.00740498	3.23559	3.86355	3.95505	NA	NA	NA	NA	NA	NA	0	-0.0998996	8.20936	8.71237	3.79084	4.58767	0	9.37578	8.41859	3.62861	4.20608
fndc6	0	1.49438	-3.13591	-4.39459	0.450995	0	2.87185	3.31568	1.39862	-2.31085	-3.09622	0	-0.620317	3.04788	-0.718474	-0.642205	-1.21148	0	1.80392	3.21438	-0.183904	1.23734	-3.98314	0	-4.30806	-4.30145	-2.94775	-1.47345
fos	0	-2.0612	-3.0393	-2.37866	-4.4015	0	-1.15174	-2.72454	-4.75801	-5.37577	-6.31007	0	-2.37211	-3.47947	-3.55489	-4.69377	-8.08113	0	-2.28148	-3.11403	-3.92565	-5.28958	-5.52497	0	-2.29962	-3.14628	-2.12921	-2.91925
fosb	0	-1.61337	-2.78987	-2.0135	-5.17555	0	0.171044	-1.72119	-2.09981	-3.19763	-3.97957	0	-1.60621	-3.80265	-4.22401	-4.7308	-5.04629	0	-1.12032	-3.20386	-4.31651	-4.04446	-4.8882	0	-2.01603	-4.25505	-3.39198	-2.77099
fosl1	0	3.01102	2.44267	-0.543837	-1.37052	0	1.70651	3.58045	1.07026	0.529326	-0.824839	0	3.74479	4.35451	0.470646	1.03927	0.242343	0	2.72318	3.05582	3.69966	2.53862	-1.13125	0	3.00282	2.99678	0.791413	-1.57636
foxj3	0	-0.606179	0.393821	-0.538746	3.87151	0	-0.154757	0.0637655	-0.690661	0.719207	-0.646091	0	4.23157	3.17706	6.4842	-0.477446	-0.655733	0	3.58148	6.90869	1.20211	-0.63534	-0.546218	0	-0.196935	-0.599781	-0.069021	-0.535797
foxn2	0	6.45628	3.16532	1.12363	5.67154	0	-0.722292	0.792094	-0.964016	3.93172	0.811889	0	3.92666	4.84651	-0.63065	1.99143	0.567468	0	1.62632	3.11563	2.01278	2.80223	5.51661	0	2.84948	2.47796	2.80581	2.56612
foxp1	0	-0.439456	-0.618962	-0.874111	-2.30076	0	-0.177595	-0.757204	-3.75602	-5.29397	-4.78614	0	-0.321748	-0.57498	-1.15733	-1.97321	-0.0640487	0	-0.240506	-1.53256	-4.3617	-4.9862	-6.50463	0	-0.160715	-0.868038	-1.85377	-0.308492
frat1	0	-3.71706	0.265671	0.281564	2.53623	0	-2.36691	-3.65143	-3.82614	-3.44538	-1.39545	0	-2.11817	-3.74164	2.57921	-0.432122	-0.97987	0	-3.82017	-3.7399	-3.65115	-2.37305	2.17692	0	-1.49139	-3.83002	-1.67468	1.29983
frmd4b	0	-1.86143	-2.49157	-4.45189	-1.23841	0	-0.0261594	-2.04852	-4.55918	-3.39017	-4.8297	0	-1.03341	-2.57332	-2.67354	-1.19323	-0.481758	0	-1.91145	-2.56353	-3.43231	-4.73657	-1.66259	0	-1.16341	-3.07024	-2.86205	-1.26752
frs2	0	-1.06438	0.0712344	0.536427	2.4794	0	0.977002	0.269319	1.90326	2.00298	-4.78139	0	0.178289	0.45862	-1.41319	1.57085	1.92456	0	-3.58277	-5.29947	-1.64411	1.64462	-1.7459	0	0.52457	0.471584	-1.74556	0.105276
fry	0	-1.25042	-1.95911	-3.47272	-4.1821	0	0.662575	-1.15843	-4.61187	-4.23102	-2.62502	0	0.0229295	-0.271496	-2.94927	-2.79175	-2.83491	0	-0.1453	-4.00483	-3.37937	-2.47708	-1.71166	0	-1.77083	-2.38542	-3.2935	-1.59403
fstl1	0	-0.440324	1.12721	2.36661	4.34039	0	0.238933	-0.0911118	0.28165	3.95658	6.11571	0	0.341089	0.464254	1.46044	6.11657	6.39405	0	0.19015	1.23163	3.14284	6.46254	4.62711	0	0.680035	1.7295	2.13071	4.0683
fus	0	0.469151	-0.00690256	-1.68362	0.37947	0	0.161275	0.613507	0.667647	-1.25271	-0.550657	0	0.894272	-0.639538	-2.79685	0.329557	-3.30624	0	0.707837	-0.17507	0.3613	-1.5066	-2.85806	0	-0.309677	1.05875	0.00578056	-0.421301
fxc1	0	1.49528	-0.0376241	0.981906	2.06931	0	0.221058	-1.01469	-1.18576	1.72286	-8.30174	0	-3.21113	0.00101899	2.12789	-6.72687	-6.43723	NA	NA	NA	NA	NA	NA	0	1.16136	-0.187054	-1.07382	-2.40027
fxr1h	NA	NA	NA	NA	NA	NA	NA	NA	NA	NA	NA	0	-1.21453	-2.36062	-4.38038	-4.37205	-3.69688	0	0.600343	-0.42605	-0.537089	-2.61359	0.814233	0	-2.03731	0.179587	-3.67909	-3.42979
fyttd1	0	0.985817	1.82339	-0.046253	0.279351	0	1.06808	0.22656	-0.24267	-0.0756683	3.17861	0	1.96042	0.731455	-0.253033	0.0999538	-0.0823551	0	0.146374	0.0162871	0.00446898	-0.153773	-0.112555	0	3.99089	7.67481	0.839259	3.40856
g0s2	0	-2.20918	-2.16671	-1.52093	-1.39967	0	-1.37975	-2.59177	-4.01601	-4.78698	-1.1873	0	-2.0742	-3.3177	-0.517895	-3.1912	-1.53027	0	-2.26954	-2.69819	-4.53342	-3.97666	-1.22219	0	-2.40472	-3.15956	-2.16094	-2.29618
g431001i09rik	0	0.0716244	-0.234078	-0.0318256	-0.337093	0	-0.0665645	-0.584873	0.192567	-0.321583	-1.00712	0	-0.231344	-0.315615	-0.308201	-0.157716	-0.282576	0	-4.59884	-4.92444	-0.436124	-0.272717	-0.961481	0	-0.273076	-0.469374	0.119239	-4.49986
gadd45b	0	2.57292	2.00435	2.05186	-0.938893	0	1.74157	3.40792	2.70171	2.26608	2.79123	0	2.86113	2.07587	0.319109	1.20406	2.24081	0	3.23585	2.96684	2.63994	1.62425	-0.295417	0	2.07958	1.87244	0.662215	-0.926553
galc	0	0.42797	3.30223	1.18653	4.62026	0	1.76523	3.83844	2.26704	1.46083	1.34863	0	-0.217312	3.59399	3.46054	2.16721	3.68763	0	0.295869	1.08279	3.68856	2.97648	1.96474	0	-0.242439	1.24018	3.79287	2.26939
galnt10	0	-7.33438	-7.20766	-0.397634	2.2256	0	-2.60958	-3.94562	-2.91213	-7.17524	-7.26292	0	1.20813	1.25883	-0.753041	2.70503	2.10202	0	-0.0530499	-0.0800434	-1.12561	-3.88059	-3.69547	0	-3.77531	-1.11865	-0.885894	0.588222
galnt4	0	0.136678	-0.163011	-0.38472	-4.68315	0	-2.65004	-0.522963	-2.2821	-2.59571	-4.6	0	0.380066	0.173344	-1.71571	-0.0158265	-1.12416	0	-0.551697	-0.542611	0.104668	-0.424427	-1.52524	0	0.900581	0.558006	-1.31436	-0.377934
ganc	0	-1.03503	-0.674918	-2.24621	0.219645	0	-0.118267	-1.48872	-5.27263	-5.19277	-0.976184	0	-0.490386	-2.53598	-1.208	-1.356	-0.226242	0	-2.95271	-0.500185	-4.72872	-2.82525	-1.14452	0	-2.47568	-2.14147	-2.04847	-1.22249
gart	0	2.56915	-1.4613	-1.49942	2.70641	0	-1.55685	0.196047	3.55173	5.0413	0.579575	0	3.51958	0.577098	2.36739	-1.53494	-1.50298	0	-0.0343239	4.08223	3.6854	1.74572	2.24122	0	-1.55304	-1.46815	2.95732	2.92583
gas2l1	0	0.10365	-1.63423	-0.831422	3.1596	0	0.00747057	-1.31746	-1.49061	-1.4294	-1.278	0	-0.128446	-1.08664	-1.4185	-1.39102	-1.43875	0	3.40029	-1.23793	-1.53232	-1.53065	-0.431147	0	3.42982	-0.969194	-1.07698	3.27222
gbf1	0	0.147069	0.344269	0.0240421	-0.492247	0	-1.41868	0.328099	-1.30052	-1.34953	-0.370672	0	-2.94067	-5.90946	-5.90754	-5.68961	-5.78649	0	-0.708754	0.204896	-3.50601	-5.97141	0.841047	0	-0.314343	0.961725	0.176405	-3.14232
gbp5	0	0.0851466	-0.208438	0.189756	-0.828987	0	0.519343	2.35296	3.53555	3.69625	2.08718	0	0.446437	0.2449	1.17308	3.40858	5.13278	0	0.654425	1.19672	2.90311	1.86011	-0.0333541	0	-0.519924	-0.881094	-1.47251	0.480404
gclm	0	0.0791117	3.11849	1.18739	2.11914	0	0.0652504	0.135485	1.85439	1.97796	0.981055	0	1.23703	3.33705	3.38786	2.50816	0.285604	0	-0.0641555	0.281785	3.35173	3.03404	0.181433	0	2.87163	4.49446	3.98334	2.45329
gdf15	0	3.2072	1.64862	2.86271	2.18344	0	1.87777	3.30026	2.35551	2.56276	2.68662	0	3.09688	2.28863	-0.827803	0.49131	-0.149143	0	3.31072	2.53601	1.97499	0.483693	0.315755	0	2.98723	1.98991	1.87338	0.015789
gdi2	0	0.0440969	0.00759539	-1.29863	0.106315	0	-0.498833	-4.82598	-8.06946	-7.85304	-5.42106	0	-0.14189	-0.186029	-0.229814	-0.649973	-1.36781	0	0.369575	1.37844	-0.6037	-1.11525	-3.44173	0	0.262722	0.290458	-0.035698	1.62717
gdpd1	0	0.203311	1.71412	2.73056	3.64323	0	-0.274134	0.674094	3.31721	3.90588	3.14852	0	0.777691	1.89006	3.35564	4.06755	3.30325	0	0.492683	1.51116	3.78728	3.11843	2.90978	0	1.31179	2.35846	3.072	3.76169
gdpd5	0	-1.25969	-1.43527	-2.85165	-2.58377	0	-0.223671	-1.28194	-2.00048	-3.10442	-1.94355	0	-0.143969	-1.4548	-1.74665	-0.984417	-0.434967	0	-1.0678	-3.50587	-3.70574	-0.626333	-1.82321	0	-0.464727	-1.83199	-2.21155	-0.777222
ghitm	0	0.598099	0.257463	2.06842	1.8999	0	0.507755	2.21866	0.174247	1.48885	3.89328	0	0.031824	0.127079	-0.188266	-0.0393948	3.52216	0	0.386663	1.79664	2.03247	1.69121	2.67897	0	3.25016	3.31175	0.580427	0.403303
glb1	0	2.37582	0.181113	2.57862	2.94223	0	2.91903	1.49951	1.06024	2.42529	0.974382	0	2.88314	2.63569	-0.0704037	2.26331	1.37562	0	0.843657	0.270521	0.713539	-0.00244748	3.08916	0	2.77995	2.72925	-0.863909	-0.676841
glcci1	0	-0.0721576	0.76031	-2.53108	-1.32957	0	-0.193953	-0.0775573	-1.70699	-0.756808	-0.923479	0	-1.9114	-2.28023	-3.78793	0.014853	0.137837	0	-1.42621	-1.91368	-0.333488	-4.69842	-4.69813	0	0.366322	-0.189488	0.80075	0.365555
glce	0	-0.315074	-0.370838	-0.20518	2.82745	0	0.181358	-0.363904	2.99168	-0.304859	4.47631	0	-0.192294	2.84983	-0.325367	-0.209625	-0.241772	0	-0.131447	-0.293601	-0.320237	2.96825	3.71824	0	3.42191	-0.209625	-0.346176	6.45545
glipr2	0	-0.168904	-1.34399	-5.45182	-3.77823	0	0.24966	-0.381928	-3.86484	-4.04123	-3.84224	0	-0.266462	-1.26073	-3.16214	-3.24309	-3.62804	0	-0.0925487	-0.864074	-4.22231	-3.34274	-3.81355	0	-0.372625	-1.55435	-3.95689	-3.62347
gm1960	0	1.12093	0.520753	-0.764888	-2.50932	0	2.88874	5.24277	6.12306	6.34194	4.40534	0	3.10307	2.96752	2.05191	2.95301	-0.0475327	0	3.19382	3.00143	6.67708	6.92449	0.443007	0	1.38585	3.19071	-0.434362	-1.25277
gmpr	0	0.124834	-0.329949	-1.61496	-3.22346	0	-0.834153	-0.380064	-4.11303	-4.37164	-5.65941	0	-0.109619	-0.103839	-1.25392	-1.66884	-1.76789	0	-0.213866	-1.62897	-3.22295	-0.938919	-4.7778	0	-0.144673	-0.615265	-0.936082	-0.920919
gna13	0	0.10196	0.217592	-0.365647	-1.77935	0	0.566737	0.826144	0.0822763	-1.04153	-1.27715	0	0.145	0.0836364	3.88257	0.891792	4.54861	0	0.489891	0.342867	0.87187	4.28554	2.42293	0	0.0169853	0.499418	0.92914	2.18695
gnas	0	0.0567144	-0.0034066	1.0037	1.59857	NA	NA	NA	NA	NA	NA	0	1.02999	1.17416	-0.131731	1.79858	0.154719	0	-0.0271723	0.12883	-0.0541184	1.84873	0.0166115	0	-0.147118	0.385822	2.92672	5.3098
gne	0	2.67432	-2.23023	0.402446	-2.05429	0	3.0853	0.528369	3.32611	-2.47752	-2.81675	0	-0.0475449	0.857642	4.10533	1.85114	3.6204	0	2.69015	-1.9959	-2.65686	-1.85498	-2.93325	0	-0.327963	-0.516986	-2.87697	-2.34888
gng4	0	-0.0915766	0.525704	3.20495	0.592526	0	-0.112741	0.140783	1.7085	0.982631	1.54178	0	0.804062	1.33929	0.143764	1.0627	3.48475	0	1.67665	3.49927	3.20307	1.81876	1.36017	0	0.0346738	1.15561	2.72823	0.529014
gng5	0	0.145277	-3.10669	-6.14739	-6.26332	0	0.246769	-5.6711	-12.202	-12.1834	-12.3666	0	-12.2363	-12.1733	-7.35159	-12.2299	-12.2716	0	0.162087	-1.28547	0.572332	-12.2877	-12.0985	0	0.0919674	0.590266	-0.951523	-5.87407
gng8	0	1.5668	2.7323	3.54989	3.74295	0	0.336856	0.52257	1.61829	2.04771	6.6294	0	0.839994	2.07089	0.76313	3.91151	5.13595	0	1.07808	1.42966	2.55347	6.34422	4.35735	0	1.26555	2.63628	2.62508	2.82049
golga1	0	5.24586	6.2033	5.80243	4.63605	NA	NA	NA	NA	NA	NA	0	-0.0190107	2.9294	-0.088104	0.127524	-0.0740895	0	1.80655	4.70904	1.92557	2.9599	0.0129384	0	6.7161	6.38289	4.32551	6.42254
golga5	0	0.0945542	0.05149	-1.1836	0.599527	0	0.923303	-1.49472	-3.40304	0.892554	1.81579	0	0.0115693	0.292357	-0.142187	-3.28373	0.375499	0	0.526082	-1.34822	-0.58183	-1.74386	-1.40478	0	-3.18067	-2.69126	0.629773	-0.987957
golgb1	0	1.52012	0.605599	1.51194	-3.47037	0	-4.00581	-2.64346	-4.35377	-0.845287	-1.36887	0	-0.827255	-3.01276	-2.00386	-2.81493	-2.55327	0	-4.02472	-4.36522	1.93888	1.61531	-4.3956	0	-0.540583	1.26666	-4.42385	-3.98758
gorasp2	0	-0.0287108	0	-0.0119879	4.63286	0	0.0599875	0.0665571	3.21886	4.42553	0.00670533	NA	NA	NA	NA	NA	NA	0	0.0327238	-0.0138101	0.00674128	-0.0258102	3.86657	0	-0.0792299	-0.00341466	7.15155	4.70314
gpd1	0	0.883069	0.67744	-0.660688	-1.42854	0	0.475037	0.376192	-4.20746	-4.70119	-4.73706	0	0.563959	0.587716	-1.53761	-2.50979	-2.28627	0	0.484176	0.557076	-3.8124	-2.52302	-2.60084	0	0.042061	0.407116	-0.981721	-1.94937
gphn	0	2.78911	-1.51658	-1.94393	1.65242	0	-1.86734	2.57821	0.437036	-0.545502	0.844857	0	2.90644	2.79357	-1.85678	-0.314724	-0.52894	0	1.15227	-0.739438	-1.95891	-2.37315	-1.66841	0	0.710413	2.58511	-1.97914	0.599928
gpiap1	0	0.0759613	-5.69353	-6.89966	-0.0289879	0	0.523404	-3.41106	-2.89451	-3.05677	-0.736199	0	-0.430803	-1.74314	0.457365	-7.78394	-4.23476	0	-0.979472	0.512548	-2.44602	-3.45865	-8.10084	0	0.519737	-6.56469	-7.06053	-3.23673
gpr120	0	-0.352052	-1.50492	-3.09551	-2.24195	0	0.184681	-0.360964	-3.88567	-4.72077	-4.11235	0	-0.320864	-1.54774	-2.10393	-2.36924	-2.14273	0	-0.43365	-0.984885	-2.57018	-2.95599	-3.32052	0	-0.221784	-1.94238	-2.2746	-2.73363
gpr155	0	0.300314	-0.0519946	2.30339	4.47373	0	6.53533	6.9872	6.08356	3.09694	2.56946	0	0.0163927	-0.0956651	-0.0453919	-0.0405135	0.0189388	0	-0.0307973	0.00920571	4.28637	0.949873	2.52242	0	2.87784	0.0346894	0.358599	-0.0600768
gpr171	0	-0.330445	-1.30941	-2.12652	-4.23373	0	-0.378264	-2.1802	-6.08225	-6.78177	-5.32483	0	-1.04337	-2.69297	-4.17519	-7.10513	-6.29356	0	-0.930045	-1.93231	-4.38844	-4.14397	-4.46314	0	-0.688191	-2.07914	-2.69882	-5.18737
gpr21	0	0.661424	-0.406339	-0.287951	-0.439304	0	0.879939	1.41252	5.0029	4.72874	-0.0378038	0	0.0228297	0.121574	0.515035	0.878802	0.127803	0	-0.71883	0.440664	0.132514	0.981744	0.628795	0	-0.843999	-0.534283	0.365305	1.78174
gpr56	0	-0.770084	-0.968253	-2.19978	-1.71086	0	-0.481408	-0.997952	-4.43927	-4.1914	-4.59676	0	-0.378072	-1.4424	-1.73493	-3.01565	-2.78262	0	-0.738777	-1.09109	-4.43981	-5.4959	-4.90697	0	-0.378929	-1.03756	-1.13201	-1.32562
gpr77	0	-1.20828	-2.17355	-2.60491	-2.4374	0	-0.482004	-1.36735	-6.92431	-6.42713	-6.10973	0	-0.649294	-2.09896	-2.55429	-4.81663	-4.72619	0	-0.705742	-1.51423	-5.70295	-6.71115	-3.69718	0	-0.41621	-2.56422	-2.24084	-2.41808
gpr84	0	1.63351	0.769602	-1.81224	-1.08114	0	0.489391	3.49656	4.43461	1.22893	-0.416508	0	2.85947	3.10918	4.38046	5.28562	3.40448	0	3.35085	3.24606	5.41986	5.05676	2.14855	0	1.71367	2.57453	1.19405	0.511685
gprc5b	0	1.03342	1.88352	1.81167	1.55884	0	0.963513	1.8445	1.60831	3.23759	3.44688	0	0.570141	1.23519	1.26008	2.20527	1.83917	0	0.504393	2.39411	3.54163	6.96034	2.02565	0	0.030968	1.17278	2.01681	2.08916
grap2	0	0.389991	-0.0673993	3.67009	-0.242477	0	1.84782	0.283973	1.37026	1.57413	-0.212454	0	-0.110939	-0.0734835	-0.18157	-0.144705	-0.12176	0	-0.296604	2.92736	0.124108	0.421384	-0.19351	0	4.37946	6.33611	0.0927352	0.963595
grhl1	0	2.14096	1.16096	0.583887	0.0141226	0	2.0173	2.46842	-0.589224	-1.6803	-2.85547	0	2.46033	1.53139	0.340147	-1.70293	-2.56081	0	2.62503	1.69489	-0.285013	-3.58452	-2.04947	0	2.47302	1.60165	-0.0450283	-0.805914
gripap1	0	2.71307	2.45486	1.10567	0.0468121	0	2.71753	-0.386856	2.4603	-0.215206	2.85302	0	-0.256853	-0.426502	-0.969817	-1.5331	3.18341	0	-1.23593	1.30274	3.16438	0.787928	3.86452	0	2.8148	3.18915	3.69227	3.30171
grpel1	0	5.27242	5.60579	3.68076	5.0727	0	4.99664	3.07098	5.93477	0.520136	0.276542	0	5.76591	5.22459	6.01085	5.15421	5.59448	NA	NA	NA	NA	NA	NA	0	2.80677	5.39307	5.92875	1.40025
gtf2ird2	0	-0.183222	-0.312035	5.94802	2.85425	0	1.38879	2.45445	-0.174323	0.966115	3.19172	0	1.75668	4.45686	4.27948	0.627564	5.31559	0	-0.236945	1.01457	-0.262235	2.95994	-0.266872	0	-0.299571	-0.254062	-0.195295	2.25381
gtpbp3	0	-0.569306	-0.724657	0.154275	0.967056	0	-0.566845	-0.889834	-4.84237	-3.43893	0.583509	0	-1.24283	-0.548983	-0.0122838	0.473595	-1.9864	0	-0.99282	-0.867798	-0.0419301	-2.57331	0.407817	0	-3.93627	-3.79173	-0.298671	-4.31817
gtpbp8	0	-1.2118	-1.39998	-1.69504	0.573816	0	-1.30509	0.224238	-1.6898	-4.71105	-4.62436	0	1.4425	0.315551	1.72499	-4.7988	-1.71716	0	-3.6544	-0.658901	-1.18169	-1.42055	-1.52326	0	-4.71694	-0.957013	-2.29136	-3.94641
h13	0	-4.00784	-3.20802	-2.52026	-3.98252	0	-4.16669	-2.44567	-2.91464	-3.4769	-0.0593299	0	2.3066	-1.15512	2.71764	2.02745	-3.73146	0	1.42844	-3.39698	-3.42002	-1.39208	-3.37105	0	-0.647356	-3.72986	-4.33631	-4.15747
h2bl	0	-0.0108068	0.0354488	-0.0180748	0.0764192	0	0.0463429	3.99103	1.004	-0.000540307	4.12487	0	0.0389463	0.0751655	0.00358434	0.0354488	0.0371891	0	-0.0460966	0.0732485	0.0389463	2.98173	0.136818	0	-0.00726764	0.00715979	0.0178333	0.078488
h2q10	0	-9.86849	-10.2524	-1.06368	-0.295509	0	-0.592444	-0.367565	-3.39699	0.442097	-0.0426863	0	-1.28452	-4.72875	0.634551	-1.64575	-4.81909	0	0.526309	0.877847	-0.0207146	1.33167	0.978413	0	0.343119	-0.494805	0.888413	-3.05519
hamp1	0	1.65381	2.00692	2.0782	0.511266	0	0.298007	5.8361	6.18808	4.33234	2.35817	0	0.87665	2.25713	0.801397	0.242075	0.836551	0	2.74545	3.87304	6.40331	5.47496	-0.00348895	0	-0.072907	2.66752	0.0103667	0.161497
hax1	0	-0.389171	5.62293	2.24383	6.01811	0	-0.908779	2.10897	1.12403	2.40381	-0.585648	0	5.58421	5.62712	4.0657	5.47276	6.12523	0	5.77221	5.21966	3.01843	2.11441	2.00385	0	2.18986	-1.34547	5.70791	6.00042
hbaa1	0	0.387949	-0.126881	-0.41642	-0.513026	0	-0.975256	0.0469174	-0.432767	-0.957803	-3.01845	0	2.07064	0.600611	-0.0588084	-2.5235	-3.91163	0	0.663334	1.14765	0.0152426	-0.257916	-3.20829	0	3.6784	0.77131	-0.820281	-2.77422
hbbb1	0	0.407132	0.634483	0.411551	-0.852691	0	-1.64201	-0.575828	-1.46896	-2.32864	-4.82995	0	1.90614	0.326338	-1.51278	-2.60308	-5.70736	0	0.490794	1.27553	-0.376073	-1.04066	-5.48561	0	3.65021	0.554162	-1.89728	-4.32088
heatr1	0	2.47487	4.80211	3.51016	5.12967	0	0.130653	-0.0317462	0.0998319	5.99046	4.61607	0	0.710007	-0.158456	3.78646	3.69242	5.07349	0	-0.0178128	4.66376	5.83601	1.41626	-0.0316751	0	-0.0264064	4.33228	6.63518	3.89559
hectd1	0	-0.515232	-0.0563992	2.59719	-0.377282	0	5.39727	2.57751	5.91133	1.43597	-0.470437	0	-0.5103	-0.553665	-0.425833	-0.466652	-0.555345	0	-0.535131	-0.607986	-0.462841	2.59067	-0.667902	0	-0.702708	-0.482664	-0.42274	-0.63095
helb	0	-3.37776	-3.52675	-2.81982	-1.75281	0	-2.04487	-3.37207	0.842953	1.32032	-0.544919	0	1.35152	-0.755364	-0.592079	0.217458	1.93555	0	-3.25093	-2.99381	-0.532921	-0.251123	-0.313213	0	0.962153	-1.7928	-0.746365	-2.47997
hey1	0	2.48331	1.82726	0.204268	0.947241	0	0.973075	3.00834	1.98826	0.424374	-0.181011	0	3.04617	3.37579	1.82333	2.35987	1.30872	0	2.73142	1.91742	1.40237	-1.05395	-0.193635	0	3.00108	2.94758	0.448922	1.29872
hfe	0	-0.245987	-0.697379	-2.59113	-0.311801	0	0.360962	-0.413688	-2.54132	-2.81506	-2.53759	0	-0.345353	-0.887276	-1.61746	-2.81851	-0.750828	0	-0.234274	-0.48095	-3.17503	-4.1166	-0.271032	0	-0.634193	-1.09481	-1.95863	-1.09709
hhex	0	-2.90952	-1.19548	-1.77409	-0.950372	0	-0.972444	-3.10916	-3.3101	-3.64957	-1.49204	0	-1.36252	-1.66241	0.0567218	-0.782464	-1.50337	0	-3.09559	-2.67969	-2.1054	-2.61816	-1.98881	0	-0.903893	-1.16478	-0.763684	0.127833
hipk1	0	-0.0260997	-0.0408062	3.37044	3.1988	0	0.148093	2.89636	4.95849	2.87913	-0.148264	0	-0.0116463	-0.124487	3.44894	-0.119795	-0.115421	0	0.11006	0.0986153	-0.0694528	-0.216672	0.103757	0	2.74449	3.13502	5.54576	4.76408
hipk2	0	-0.0210435	0.724314	0.758072	-0.0415248	0	-1.2065	-1.23114	0.949581	0.868659	-2.79034	0	-2.62135	0.3266	-0.0709747	-2.96414	-1.44542	0	0.363725	0.23525	-0.374393	0.156877	-1.01544	0	-2.08137	0.641265	-4.19091	-1.021
hipk3	0	1.21843	0.799497	-0.0831857	2.12751	0	6.45539	6.89127	6.40009	3.02212	-0.931381	0	0.412776	0.30979	-0.33383	-0.0526727	-0.065172	0	1.42198	1.08094	3.33751	2.42626	2.27847	0	0.454216	1.62364	0.594577	3.73693
hivep3	0	0.254367	-0.0431608	0.321308	3.39114	0	0.27704	0.341326	4.66787	4.23544	0.0315491	0	0.669952	1.28201	-0.0431608	2.15943	-0.0385762	0	5.61499	2.7672	5.05231	3.78669	0.10237	0	9.8098	9.61258	0.203613	1.48204
hk1	0	0.0368368	2.70643	-0.952526	-0.213682	0	2.26242	3.35023	-0.159189	0.111697	1.57559	0	-0.587551	0.0952046	3.2832	-1.45269	-0.533878	0	0.814618	0.128648	-0.335366	-1.75359	3.7781	0	3.21039	-0.171964	-0.341466	4.27649
hmgcs1	0	0.14372	-0.422808	-2.75836	5.00144	0	2.78202	3.73756	2.32339	1.18519	-2.57372	0	0.01856	-0.25606	3.46338	-0.105316	-1.47008	0	3.79205	0.559908	0.592229	2.50062	0.199826	0	2.58191	0.209486	1.53843	-1.11545
hnrpa1	0	2.51149	2.74384	-0.105922	0.28538	0	1.71672	0.869337	1.68549	0.821416	-0.95511	0	2.7895	3.00361	1.22376	1.8199	-3.50398	0	-1.20283	1.82064	1.17274	-1.28258	-3.11269	0	3.04923	2.81796	1.91568	-2.82179
hnrpdl	0	0.96842	0.725518	-0.271689	-3.54739	0	0.500739	-3.81392	-0.771291	-0.306224	0.412599	0	-0.311317	0.887601	-0.480223	-0.307398	-0.571949	0	-1.68326	-3.92189	-3.05775	-0.513449	-3.59904	0	0.115033	0.737129	0.210638	0.4475
hp	0	0.203666	-0.0209359	-0.956883	0.573314	0	0.188265	0.0882675	1.08202	2.18347	1.20175	0	0.770207	0.358783	2.20336	4.60239	4.51677	0	0.844465	0.421379	0.6572	2.94716	4.92642	0	-0.587335	0.259669	-0.390203	3.49659
hr	0	0.8562	1.32655	2.8633	-0.456014	0	-0.232366	0.400963	-1.26924	-2.74208	-3.33262	0	0.706595	1.06154	1.42773	-2.84554	-4.28699	0	0.748867	1.10938	-0.312877	-4.13379	-3.39269	0	0.102512	0.634618	1.90383	-0.754478
hrc	0	0.475449	1.34577	1.09167	-0.0948017	0	0.234123	0.949476	2.36571	1.31038	1.05549	0	0.447922	1.93416	0.597563	2.85929	1.00949	0	1.92389	2.73981	3.87245	0.350655	0.243599	0	-0.00429709	0.694587	0.0919225	0.0737469
hs1bp3	0	-0.854617	-0.575434	-0.960158	0.795441	0	0.951566	0.0279635	-0.735231	3.06053	1.87438	0	1.17541	-0.880158	-1.02808	2.28389	0.915723	0	0.393947	-0.984442	4.64072	4.49789	3.97967	0	-0.934559	-1.09972	-0.945423	-0.323802
hspa12a	0	1.67829	-2.28929	-1.93716	0.49004	0	3.20444	-2.8423	-2.83569	-2.5179	-2.85052	0	2.59208	-1.76491	-2.78438	-2.14719	-2.80179	0	-2.82232	-2.58944	-2.81873	-2.19904	-1.37784	0	-0.952544	-2.87184	-2.77087	1.44494
htra1	0	0.966354	2.93688	3.31248	4.43098	0	0.404863	1.08838	2.37326	4.53708	5.68844	0	1.33343	1.99236	3.62312	6.8015	8.50945	0	2.2042	3.28248	3.7391	4.6457	6.93192	0	0.296894	1.23074	2.64138	3.78271
htra3	0	1.15914	-5.95853	-2.66826	-2.18911	0	-5.91273	-3.49908	-0.884291	-1.6701	-1.82395	0	-1.31756	-6.00953	-6.05475	-3.59402	-3.60284	0	0.773027	-3.21738	-4.17369	-1.93852	-6.03065	0	-4.34611	-6.05475	-2.46388	0.167678
htra4	0	2.31681	3.56034	4.36608	0.534188	0	1.19396	2.86663	2.08973	0.976177	1.7638	0	2.4799	2.8583	1.33852	2.29754	2.02085	0	2.7016	2.44118	4.79214	0.880059	-0.839761	0	1.81931	2.40435	3.55325	1.09021
id3	0	2.93965	2.76166	3.1143	1.56447	0	2.15271	2.76002	2.60473	2.10559	1.58384	0	2.92597	2.25445	3.25915	2.22594	1.50354	0	3.01963	2.59839	2.23118	-0.145893	2.62873	0	2.70664	2.37483	2.57213	2.49848
ids	0	-0.122042	-1.74455	-1.73851	-0.40826	0	-0.787104	0.419222	2.70227	-1.60343	-2.6894	0	-0.278019	5.75637	5.26718	5.18025	4.96869	0	2.19671	1.79924	1.19995	2.36701	1.47448	0	6.45155	5.96753	5.299	-1.58965
ier2	0	-1.15339	-2.3696	-1.9356	-2.21069	0	0.48187	-0.245488	-1.89834	-2.74711	-2.67802	0	-0.763445	-1.86377	-1.76862	-2.71685	-3.321	0	-0.196643	-1.33554	-1.51556	-2.7969	-2.15629	0	-2.37415	-2.90858	-2.27823	-2.73131
ifi204	0	0.306821	6.83068	3.73885	2.00714	0	-0.0056478	0.00184679	4.63324	4.99583	6.25501	0	0.205211	-0.0151119	-0.0227201	0.225609	0.642436	0	3.40014	6.39465	2.95048	0.12412	0.0140106	0	0.0111502	-0.0113153	0.342815	0.0706988
ifi205	0	0.0363724	0.0659976	0.0935825	-0.119599	0	-0.050056	0.305619	0.982265	-0.0819255	-0.15558	0	3.93992	2.14247	0.0482956	-0.0373132	-0.0611772	0	0.442545	0.751597	6.70319	4.91894	7.69454	0	0.436052	0.528625	2.79502	4.60029
ifnb1	0	1.75868	-0.0796957	0.332734	-0.261287	0	2.02228	4.5315	4.29435	4.63369	1.85786	0	3.07054	0.30013	-0.0738548	1.9392	1.67607	0	4.18593	2.55868	0.765751	0.144218	0.599077	0	1.68914	0.43634	0.934862	0.518162
ift140	0	0.393773	4.75407	1.80455	2.67211	0	0.592377	1.8708	3.75788	3.70632	3.59085	0	1.02416	0.72661	0.822893	-1.34537	4.88865	0	-0.989102	0.23247	3.93932	4.5742	1.93227	0	-0.0609992	1.21609	4.89592	2.03794
igf2r	0	0.126391	0.821731	-2.26102	1.38659	0	-0.389971	-0.610008	0.0102233	1.57467	0.945134	0	0.463322	0.372628	-0.617841	3.29957	3.7214	0	-0.709657	0.445198	0.31922	6.07353	3.2355	0	0.163656	0.0311367	-0.890728	2.4784
ighvj558	0	-0.146841	-0.0218831	3.1708	-0.20118	0	1.34825	-0.162408	1.15377	2.22659	0.0331926	0	2.18454	1.03724	-0.066671	-0.0505153	0.0536939	0	5.28292	2.18947	1.48801	3.62737	0.323703	0	0.0346726	-0.126377	3.41939	3.92743
igsf9	0	-1.48678	-3.00996	-4.45152	-3.05315	0	-0.398678	-1.95269	-4.48298	-4.28578	-3.91302	0	-0.990552	-3.06713	-1.55827	-3.05475	-2.19377	0	-1.72271	-2.94464	-4.95124	-4.64616	-4.12896	0	-1.46854	-4.14681	-4.20242	-2.92514
ikbke	0	-0.205155	0.476978	-1.47846	0.585106	0	-0.268517	1.64127	2.748	3.26933	2.84058	0	0.294976	0.485814	0.293598	3.2633	4.87253	0	1.14133	1.16618	2.01686	3.435	3.03088	0	-0.388505	-0.0328045	-0.724384	1.05007
il16	0	-1.74984	-0.806993	-1.0757	-2.45266	0	-1.93724	-1.87514	-3.77307	-3.7937	-3.55127	0	-1.00555	-1.20614	-1.17436	-1.25709	-0.763921	0	-1.57993	-3.32499	-3.53158	-1.21971	-2.77108	0	-1.1785	-0.76431	-1.95743	-0.875395
il17d	0	-0.0620903	-1.08213	-4.21121	-5.32481	0	-0.278182	-0.586848	-4.0394	-4.29673	-5.25032	0	-0.157318	-1.47179	-2.59245	-3.45901	-4.27815	0	-0.888486	-1.43905	-3.14653	-3.73116	-5.09703	0	-0.8102	-2.01765	-3.11718	-4.54537
il1a	0	1.47259	0.00228223	0.429748	-0.133473	0	2.78136	3.72867	2.0832	2.2526	1.37475	0	2.74441	0.625076	-1.22539	0.525625	0.135258	0	3.48897	2.1934	2.35139	2.30751	-0.7736	0	1.00631	-0.0798255	-0.0352589	-1.0641
il1r1	0	-1.80481	-3.11209	-3.41656	-3.86247	0	0.0388349	-1.39043	-4.17725	-3.25357	-2.53814	0	-0.422296	-2.01402	-4.09398	-1.0464	-2.4486	0	-2.19847	-3.27134	-3.4271	-2.85922	-2.50344	0	-0.979525	-3.65514	-4.36724	-3.44985
il1r2	0	2.37827	2.49678	-0.50913	-1.43921	0	1.45012	1.85297	-1.18426	-1.31805	-1.6816	0	2.39132	2.62267	-1.07415	-1.78692	-1.7638	0	2.82312	2.86299	-0.715316	-1.63297	-1.39306	0	2.66577	2.32284	0.643234	-1.75577
il23a	0	0.0197633	0.0616769	0.496335	0.00512809	0	3.19519	3.50903	2.29002	1.51873	-0.0458493	0	3.21289	0.380696	0.0616769	0.0616769	-0.0116636	0	4.76578	2.49547	1.68536	-0.0020806	0.0832624	0	-0.0133897	-0.0200378	0.0197633	0.0322652
il4i1	0	0.942417	1.49784	1.30432	0.537118	0	-0.0432253	1.81084	3.43748	2.56216	1.99148	0	1.17288	1.75325	3.5871	2.9878	4.32606	0	1.11856	2.31298	3.1566	4.11952	1.59916	0	0.212249	0.910901	1.34971	0.803333
il6	0	0.844101	1.39884	-0.219987	-1.2407	0	2.83598	3.93393	3.31748	2.46312	1.08733	0	3.47416	1.13834	0.275817	-1.01125	-1.22385	0	4.59949	3.86085	6.15438	3.97988	0.239729	0	2.19412	1.40096	-0.826034	-1.24529
il7r	0	0.0935741	0.0830817	0.101959	0.34715	0	2.14362	0.09695	2.16765	1.51354	2.43429	0	1.6635	0.132288	3.32898	0.297933	3.45577	0	0.117698	1.8883	1.19281	2.52189	0.0109421	0	0.333862	-0.045324	0.0511388	0.828583
il8ra	0	1.78097	5.43366	6.38561	4.65563	0	0.0451084	0.907217	2.66886	5.16573	5.37594	0	1.01842	2.21115	0.792023	3.33362	4.45927	0	0.817778	2.40344	4.53772	3.50765	2.41216	0	1.55027	4.01215	4.07295	4.12771
immp1l	0	-3.23929	0.0367586	1.976	0.511341	0	-0.0408451	-1.54767	-1.75575	0.0799336	-0.262752	0	1.88215	0.160649	-0.429337	-0.576149	-0.582163	0	-0.559916	-3.31481	-0.393334	0.721856	-3.39314	0	4.36369	4.13473	0.041756	0.46649
impad1	0	-0.823799	0.0333278	-0.27962	-1.13025	0	-1.85678	-3.94233	-2.88743	-4.66279	-0.417819	0	0.343528	-0.678993	0.565621	-2.17275	0.170593	0	-0.230997	-0.351845	0.712862	0.427538	-2.62755	0	0.822667	0.683385	-2.18239	0.221002
inadl	0	-0.287614	-6.62631	-6.07157	-0.611392	0	-2.48246	-3.11918	-6.92811	-6.86207	-6.61917	0	-3.78975	-3.07622	-5.14362	-3.49077	-4.70066	0	-3.44891	-3.85044	-6.78149	-5.37027	-3.68017	0	-3.4738	-0.317583	-1.23451	-0.248646
ing4	0	2.40021	-3.12295	-1.80754	-1.37195	0	-0.678023	0.613107	-3.93946	-0.801145	0.717335	0	-2.20988	-3.50245	-0.257472	0.198722	-0.13863	0	2.78691	2.79943	3.18147	3.19817	1.63612	0	-0.348782	3.30205	0.956983	0.122063
inhba	0	2.94386	2.08795	3.85381	0.944955	0	0.753195	3.98083	5.39683	6.29486	6.60563	0	3.26218	3.80772	1.82418	3.33104	2.54236	0	3.13643	3.70546	6.93148	8.84179	3.68195	0	0.767401	2.19706	2.86015	1.49062
insig2	0	-0.667177	-3.96609	-1.71048	-3.47091	0	-2.51359	-3.80479	-2.33082	-0.121778	-0.768376	0	1.33804	3.38236	-3.96609	-0.644507	3.34269	NA	NA	NA	NA	NA	NA	0	0.0146004	0.355575	3.179	-0.366325
ints12	0	3.07552	0.170063	-3.69613	-3.63872	0	-0.187788	2.99221	1.54876	-2.2759	-2.17242	0	0.544417	-1.90191	-1.17161	-2.21196	-2.45518	0	-1.36469	-3.7908	-2.76641	-3.81561	0.312669	0	-0.0168223	0.203573	2.25606	1.42576
ipmk	0	-2.07396	-1.12231	-1.72132	0.196205	0	-6.43755	-3.38564	-5.35299	-2.61325	-1.71335	0	-1.62192	-3.24069	-3.29855	-3.29746	-3.50711	0	-1.52688	-3.4762	-3.58922	-3.19562	-2.11024	0	0.303647	-3.29679	-3.39487	-4.09975
ipo11	0	-2.80452	-0.43187	-1.10737	-1.62487	0	-0.650373	2.38007	1.3909	-0.594926	1.31454	0	1.5534	-1.67941	-1.65824	-2.77504	-2.73324	0	-1.54579	-0.57182	-0.878748	-2.83631	0.636964	0	-0.00940218	3.00544	3.03717	1.02177
iqgap2	0	-0.296504	-0.535469	-1.57432	-1.84324	0	1.15556	-1.72937	-3.36057	-2.18865	-0.0765932	0	-1.14281	-2.4161	-1.42158	-0.994958	-0.418572	0	-0.972719	-3.25378	-3.29514	-3.56179	-2.41382	0	-1.59801	-0.940021	-2.74013	0.800058
irak3	0	-2.23626	-0.733762	-1.57141	1.32451	0	-1.72353	0.793751	4.10337	0.276961	-1.68735	0	1.34849	2.14043	0.4057	3.47106	2.21822	0	2.82127	1.45641	3.79851	1.7587	1.17991	0	2.04447	0.543807	1.27318	0.0483407
ireb2	0	3.84471	4.02638	-1.67592	-0.279076	0	-0.415862	3.82477	1.12844	2.70907	-1.79237	0	-0.48066	2.24121	3.50205	2.60599	3.76841	0	-1.73835	-0.265796	0.376907	3.78455	-2.17274	0	-1.53233	-0.807352	-1.17513	-0.439587
irf7	0	-0.0702273	0.391605	-0.713758	-0.209581	0	-0.112023	-0.611839	4.88631	6.18712	4.31962	0	0.0805094	-0.781781	1.85147	0.0478041	3.36156	0	-0.577402	0.604153	1.95871	3.74238	4.08743	0	-0.620289	-0.400159	0.36785	2.33344
irg1	0	0.961301	1.66926	0.857983	0.346557	0	1.7636	4.85415	7.06386	7.2925	4.8852	0	3.72577	5.04203	4.15297	6.04773	6.41341	0	4.8018	4.77989	8.34637	7.21616	4.43879	0	1.88517	3.48586	1.79058	1.64889
isg15	0	0.460583	0.290436	-0.670696	-0.549976	0	0.369814	1.67347	5.21853	5.63164	3.19741	0	0.949976	0.683708	2.12072	1.84676	3.57136	0	2.18416	2.01966	4.71648	4.02078	2.42386	0	-0.12361	0.972986	0.057202	0.91578
itch	0	1.14439	-0.146389	1.20599	1.19183	0	1.02885	-0.180233	-0.0112015	3.06345	-0.14296	0	1.94609	2.28216	2.13578	1.68773	1.13201	0	0.13823	-0.102354	2.68324	1.47529	-0.207477	0	6.21133	3.2815	1.90605	1.56352
itfg1	0	-1.96547	1.18137	-1.68325	-1.66663	0	-2.2949	0.207888	-0.672935	2.21933	4.81226	0	2.81177	0.660146	4.34492	-0.126633	-0.234503	0	0.791138	1.12858	4.385	4.5468	1.33727	0	1.76959	5.32066	-1.67394	-0.731158
itga4	0	-2.7961	0.146465	-2.97746	-1.56575	0	-0.886697	-2.50641	-0.411478	-0.53271	-4.4723	0	-2.01765	-0.876747	1.2321	-2.83413	-1.69302	0	-1.79186	-3.14921	-1.67314	0.354817	-4.76817	0	-0.73843	-3.57139	-4.19558	-1.7607
itga6	0	-0.0810315	-0.836501	-0.784844	3.25273	0	2.18283	5.35771	-0.930359	-0.815825	-0.798942	0	5.212	3.29366	2.8902	5.39172	0.989419	0	-0.740088	1.98238	-0.859949	3.16879	0.983068	0	-0.725782	-0.727977	-0.724993	1.26967
itgb4	0	-0.230006	-0.230006	2.09786	1.51079	0	-0.0139226	0.537304	-0.0835739	-0.135171	-0.223958	0	-0.0045832	-0.224673	-0.222899	0.0997381	2.36441	0	0.872432	3.87106	-0.246135	1.22638	2.1793	0	2.97565	-0.247928	2.77887	2.09896
itgb4bp	0	0.194673	1.30397	3.07345	-3.11467	0	1.05103	-3.54696	-0.76907	-2.08191	-1.87553	0	-1.43738	-3.93119	3.76599	0.906526	2.63251	0	2.24498	1.81547	2.07312	-2.05774	-2.14243	0	1.27533	-5.17027	-6.58788	-3.0346
itpka	0	-1.47572	-2.70973	-3.49221	-1.96048	0	-0.360759	-1.14475	-3.58798	-3.37986	-3.70918	0	-0.882409	-2.93556	-1.99771	-2.57395	-0.264312	0	-1.04431	-2.40352	-4.13409	-3.96961	-1.72478	0	-1.4524	-3.039	-4.24157	-2.2763
ivns1abp	0	-0.493184	-0.533243	2.06354	1.29683	0	0.606073	2.63292	-2.85142	-2.37771	1.18833	0	2.71202	4.21193	-2.44278	-1.78123	-2.14394	0	2.28959	0.951903	-1.11039	-3.06906	-4.96883	0	2.30913	-0.528642	-1.54266	4.68516
jmjd1a	0	-2.69773	-2.74846	-2.7515	0.29391	0	0.330987	-1.10829	-1.59146	-1.49498	-2.75658	0	-0.652147	-2.72887	-2.79789	-2.6948	0.502113	0	-2.02995	-2.85076	-2.23435	-2.87075	-2.01278	0	3.06868	-2.32283	-2.44303	0.009676
jmjd2c	0	0.248248	0.0683588	4.03075	1.64033	0	0.0276461	-0.0943603	5.02863	5.24903	-0.0328426	0	-0.000205508	3.25447	-0.14055	-0.13052	0.0313291	0	0.041012	-0.177621	2.18524	2.85309	3.68512	0	2.34347	-0.0061002	6.5151	2.88709
josd3	0	1.97214	-0.40712	-3.01871	0.425355	0	0.55964	0.925408	-1.04388	-1.19206	2.88171	0	-0.175091	1.4272	-1.8407	-1.22807	-1.86486	0	0.355381	-3.90348	-0.843699	0.676201	-4.04851	0	1.33598	-0.639795	1.56325	-0.0461904
jup	0	0.832916	0.615432	-1.65693	-1.44559	0	0.31338	-0.138747	-3.98854	-4.29448	-2.03685	0	0.0602695	0.0797871	-2.31184	-2.39448	-1.23355	0	0.287554	0.165461	-3.84793	-4.58432	-2.27074	0	-0.202785	-0.300208	-1.42577	-1.10728
kazald1	0	-0.330091	-0.827036	-1.49674	-1.10849	0	0.0907125	-0.0576265	-2.09152	-4.47319	-4.19903	0	-0.163607	-0.486835	0.137019	-2.03271	-2.28922	0	-0.306868	-0.495851	-2.96023	-5.97118	-2.11261	0	-0.147413	-0.84136	-1.01284	-0.381955
kcmf1	0	2.96268	-0.188528	4.55762	3.54514	0	2.53285	-0.059614	-1.59352	-1.89568	4.26071	0	-0.160447	-0.0119824	-1.36911	-0.268285	1.66282	0	1.80799	-0.239366	-0.742362	1.50324	-0.585938	0	0.230486	3.22478	4.31757	0.351098
kcna3	0	-0.542398	-2.22088	-2.3722	-3.16679	0	0.171814	-1.06636	-3.56984	-4.06366	-4.43456	0	-0.599344	-2.55384	-2.61291	-4.48452	-4.09794	0	-0.811785	-1.24242	-1.97287	-4.17247	-4.89791	0	-1.26869	-2.61357	-1.91497	-3.41877
kctd20	0	1.23189	0.633889	0.453407	-1.24424	0	-0.00260196	0.654303	-3.24328	-2.00104	-3.39416	0	-0.0882191	0.280155	0.829175	0.707217	-6.00562	0	1.15108	-1.37158	0.795319	-6.99996	-4.1277	0	1.31301	0.871211	1.33447	1.22247
khdrbs1	0	0.135407	-5.62201	-5.37795	-3.72336	0	-3.11679	-3.49594	-7.1525	-6.32572	-6.24862	0	0.0997095	0.408578	0.0723493	-0.267489	-5.4091	0	0.343186	-1.5366	-2.44883	-3.46926	-7.78787	0	-2.49873	0.896634	-1.16152	-2.5157
kiaa0415	0	0.00269691	6.31786	3.81936	-0.204907	0	0.560115	2.69386	5.40794	6.70227	3.4433	0	5.79493	4.81269	3.40458	6.68857	5.51582	0	-0.746253	3.53668	4.67462	2.21246	3.53335	0	2.52884	6.25772	3.35903	2.8046
kif1c	0	0.600915	0.608762	-3.44165	-3.07502	0	-1.027	-0.994415	-0.156544	-0.607692	-1.80936	0	0.583825	0.739467	-2.35833	1.17259	1.29502	0	-1.62326	-1.97719	1.18559	-0.299437	-0.393752	0	-2.87825	-2.70037	-2.61685	-2.18546
kif21b	0	-1.54774	-1.14605	-1.83295	3.59146	0	1.90272	0.184105	1.54969	0.70821	3.89463	0	-0.858126	-1.61162	2.98709	0.465682	3.23406	0	-0.23992	1.75489	2.50666	4.09696	1.03311	0	-0.366806	1.3942	-0.882312	2.30585
kif2a	0	-0.179691	-0.246218	-0.259563	5.85284	0	-0.432192	-0.141624	-0.352612	3.50944	6.58164	0	-0.294242	-0.186416	-0.273018	-0.411725	2.58127	0	4.45539	2.75304	6.03515	6.79898	5.9455	0	3.43878	0.225232	1.12953	2.30034
klf4	0	-1.58669	-2.60374	-1.72429	-2.12454	0	-0.119178	-1.99377	-3.73538	-3.23873	-2.34644	0	-0.815208	-2.32712	-2.37136	-2.84555	-2.09079	0	-1.09489	-2.93653	-4.31255	-3.09278	-2.3774	0	-0.96363	-2.85063	-2.69106	-2.46938
klhdc5	0	0.0498485	3.40408	1.28461	2.3436	0	-0.129635	1.05136	1.5125	1.58711	1.37348	0	2.35815	2.8513	2.43463	3.21947	3.71517	0	1.64511	-0.110038	3.05829	3.07875	2.28225	0	3.05516	2.75614	3.14243	0.906541
klhl9	0	0.531997	-0.730552	-0.20479	3.11099	0	1.91565	1.29399	-0.916375	-0.848823	1.30283	0	2.94874	-0.182088	-0.823662	0.703269	-0.246848	0	-0.0466069	-0.84091	-0.666243	-0.955129	1.24743	0	2.34285	1.30394	3.17362	3.63026
klk8	0	-0.673714	-0.193382	-0.960235	-2.58225	0	-0.273967	-0.476713	-2.47148	-3.97051	-5.45599	0	0.131655	-0.161701	-0.859279	-2.86265	-3.55304	0	-0.167256	-0.317152	-1.56793	-4.38034	-3.62466	0	-0.122573	-0.390022	-1.23337	-3.472
klra2	0	0.0334471	-0.230884	-1.46688	-0.888375	0	0.392755	0.145198	-2.70574	-3.30742	-3.26264	0	-0.158735	-0.620843	-1.41421	-3.15729	-5.88182	0	-0.226647	-0.400473	-1.24309	-3.41164	-2.35024	0	0.122311	-0.439622	-1.41034	-1.67367
krt15	0	-0.56777	-2.2574	-2.23532	-2.86739	0	0.247766	-0.550045	-2.19611	-1.61407	-1.82316	0	-0.411627	-0.757028	-1.52503	-1.51131	-1.85233	0	-0.518068	-1.48764	-2.28119	-2.1923	-2.66516	0	-0.273498	-1.54818	-2.84619	-2.78582
krt19	0	-0.741241	-1.59961	-3.45478	-4.80937	0	-0.0675143	-1.08883	-5.12184	-9.01528	-6.39348	0	-0.551761	-1.5125	-4.12409	-5.75289	-3.09183	0	-0.663047	-1.11077	-6.21487	-7.28516	-6.33717	0	-1.04779	-1.68286	-3.85649	-5.12485
krt76	0	1.42344	2.6813	1.20644	0.0262686	0	0.736983	1.42096	2.56195	1.86451	2.02169	0	1.82175	4.65522	3.56136	3.53116	0.771791	0	0.17905	2.47642	4.52965	0.473487	0.790482	0	0.324336	2.89637	3.11988	1.09584
krt78	0	-0.610617	-0.777933	-2.89152	-3.99594	0	0.133438	-0.882815	-2.99447	-3.13172	-3.6687	0	-0.0746491	-1.3939	-3.41744	-2.32053	-3.08963	0	0.143072	-1.32819	-2.77317	-4.11171	-3.05555	0	-0.637574	-0.645852	-2.77133	-3.45714
lad1	0	1.81644	3.33243	3.10346	0.974993	0	0.70699	4.71383	5.45092	3.19193	3.06633	0	2.78241	3.44878	4.54939	4.00747	4.46668	0	3.34818	4.36398	5.70507	-0.889338	0.508044	0	0.609472	3.50546	3.24456	0.288972
lair1	0	-0.603349	-0.73695	-1.62968	-3.33339	0	-0.0994647	-0.338039	-1.54127	-1.5155	-4.69655	0	-5.69151	-2.17175	-0.301416	-5.0426	-5.8903	0	-0.145969	-2.08327	-0.873546	-4.49847	-6.5486	0	-2.28619	-5.44927	-0.482046	0.247342
lap3	0	0.108282	-0.0527238	0.242067	-0.446322	0	-0.0267124	-2.85713	-3.75446	0.288476	0.172751	0	-0.047234	-0.143312	-0.16483	0.222552	0.380684	0	-3.40461	-0.0799531	0.4283	0.740289	-4.87369	0	0.0463473	-0.0482417	0.175014	-0.0705611
large	0	-3.50124	-7.28406	-5.55992	0.642811	0	0.423452	0.459669	1.25984	-2.53695	-1.14377	0	-5.70777	-8.15185	-8.3239	-7.18004	-8.15526	0	-2.48942	-2.47479	-1.55133	-3.32683	-8.1976	0	-0.487057	-4.01569	-4.17074	-0.336989
lcmt1	NA	NA	NA	NA	NA	0	-4.01176	-0.891975	-0.523508	-1.37661	-0.118505	0	-3.35623	-6.61292	-7.8607	-7.86446	-4.02436	0	-7.77894	-7.79375	-4.43763	-1.23893	-3.07483	0	-3.61177	-0.905658	-0.114517	0.369631
lcor	0	-0.0895967	0.871162	0.91026	-2.60966	0	0.126987	-0.151512	-1.7849	-3.89282	-1.23125	0	-0.301547	-3.29881	-2.03997	-2.95961	-5.23695	0	-1.5719	-4.1984	-2.36242	-4.28562	-2.32574	0	1.42807	0.61595	-1.07719	0.43172
leng4	0	0.0571848	-8.84742	-8.79614	-4.42781	NA	NA	NA	NA	NA	NA	0	0.21264	-4.73502	-1.49591	0.310572	-8.82161	0	-2.27973	-4.72726	-5.09896	-4.72862	-4.59634	NA	NA	NA	NA	NA
lepr	0	0.303334	0.297982	0.823161	-1.13033	0	-0.0160595	-0.568871	-3.88769	-4.6367	-3.23902	0	-0.0689877	-0.587964	-0.551696	-4.37408	-4.7894	0	-0.394616	-0.143596	-1.56771	-1.63917	-3.87742	0	0.00216383	-0.984548	0.63151	-1.63473
lhfpl2	0	2.68376	3.34034	2.55859	1.38611	0	0.45875	2.36679	1.0033	1.98187	3.03004	0	1.41989	2.63045	0.378399	2.38485	2.15756	0	1.31424	0.578056	3.34654	2.96859	-1.38268	0	2.70645	3.30254	2.59866	2.65964
lima1	0	0.468044	-0.0490292	-1.72381	-2.737	0	1.59014	0.343492	-2.37751	1.21519	-5.55549	0	-4.41717	-4.47248	-1.41989	-0.67288	1.15648	0	0.39215	-0.42689	0.675456	-5.88695	-3.54633	0	-4.03956	-0.724708	-0.0367756	-4.27899
lims1	0	2.67336	3.47949	3.30161	2.26347	0	1.34942	3.80876	3.53391	3.80019	1.41355	0	3.672	2.21501	0.438772	3.84828	2.86114	0	-0.115821	0.0323025	0.234714	2.51512	-0.088603	0	-0.138077	4.17618	4.11317	4.74537
lman1	0	0.0158454	0.319585	-5.92532	-5.71538	0	-0.383584	0.640423	-3.01987	-1.68749	-2.13073	0	1.64932	3.36951	0.355889	3.29811	0.0907698	0	-0.527196	0.188574	1.09267	-1.28445	1.86318	0	3.42397	0.557384	0.930826	0.400116
lmbrd1	0	0.483602	3.36222	-0.26559	1.12029	0	0.316154	0.686309	4.82557	4.74239	-0.136147	NA	NA	NA	NA	NA	NA	0	0.694849	-0.0458207	2.96294	0.856116	4.95177	0	1.46959	-0.235216	9.33524	6.10547
loc193676	0	1.55472	-0.115228	0.844697	2.19681	0	0.538793	1.97697	5.95556	6.37309	2.8728	0	0.58603	1.49814	2.46811	5.58951	4.89822	0	-0.00224524	0.479548	3.97174	4.97978	2.99552	0	-0.102608	0.185143	-0.0895221	2.85497
loc381484	0	-0.261306	-0.291738	-1.84518	-1.92378	0	-0.499882	-0.838353	-4.43922	-5.24334	-5.40308	0	-0.200622	-0.479925	-1.71989	-2.0846	-1.73479	0	-0.537041	-1.61113	-2.55145	-6.38643	-3.00638	0	0.219001	-0.34092	-1.46145	-0.470036
loc385454	0	0.69098	0.0106506	-0.107437	-1.68066	0	-0.304522	-0.16941	-1.44014	-1.46954	-1.81586	0	0.0370393	0.319492	0.686397	0.317776	-0.413285	0	-1.04601	-2.59896	-0.262343	0.578309	-3.68043	0	0.301803	0.818088	0.978	0.624819
loc433230	0	0.00133938	0.0140622	-0.752038	-2.69064	0	-0.980855	-0.0800832	-2.21166	-2.10412	-0.955226	0	0.208258	0.401494	-0.188052	0.14645	0.623407	0	-0.437411	-2.89785	-0.636866	0.61962	-3.92749	0	1.25215	0.626573	0.0758145	0.406977
loc434179	0	-0.850028	0.067969	-0.325774	1.77974	0	-0.977769	0.383418	-5.57698	-5.70759	1.68342	0	-1.31221	-3.33166	0.23377	-1.36399	0.994615	0	-1.46509	-0.0969508	-0.672669	-3.57757	-1.79416	0	-3.20273	-0.0219235	-1.10416	-0.802106
loc436177	0	0.493743	2.93036	1.66743	0.142346	0	-0.616288	-0.281636	-0.568232	-0.40825	0.794453	0	0.954361	3.08237	2.97329	2.55917	2.59151	0	0.420044	-0.021515	2.72906	2.57173	0.0123141	0	2.68302	0.0849307	3.19428	1.26104
loc574405	0	-1.65349	-3.10247	-4.38613	-3.56147	0	-0.47942	-2.20477	-4.68123	-4.93314	-4.2098	0	-1.35395	-3.18747	-5.0291	-4.10597	-2.59169	0	-1.13089	-3.17594	-5.62571	-3.49502	-3.87154	0	-2.0185	-3.73259	-5.18028	-4.32825
loc625424	0	-0.651456	-0.730326	-2.85651	-3.8749	0	-0.31351	-0.976887	-3.99195	-4.21805	-5.26763	0	0.115689	-0.615484	-1.74805	-2.62266	-4.1403	0	-0.666934	-0.747955	-2.6192	-4.77318	-3.81142	0	-0.673276	-1.38689	-2.04089	-3.58609
loc626391	0	-2.03899	0.220064	1.75895	3.01544	0	-0.764078	0.909257	-1.22622	-2.05731	1.23671	0	2.80007	0.131289	4.22018	3.4798	0.202573	0	1.2761	1.61855	-1.55446	1.86185	-3.16622	0	-1.74291	0.839617	-2.82128	0.513067
loc634650	0	-1.24168	-2.33442	-4.1473	-2.16174	0	-0.599352	-2.0249	-4.61645	-1.86101	0.480514	0	-1.22139	-2.38828	-3.7739	-2.41886	1.8138	0	-1.98825	-2.72989	-4.36429	-4.34256	-0.308463	0	-1.16112	-3.14801	-4.37369	-2.86174
loc668139	0	-1.16737	-1.44328	-5.12798	-0.968103	0	-1.04271	-4.92645	-5.3128	-5.39583	-1.64047	0	0.00873505	0.436751	-0.236882	0.702107	-5.19719	0	-0.0992708	-4.83089	-5.17749	-1.19405	-5.32821	0	-1.66106	0.134364	-1.2636	0.281552
loc668212	0	1.75357	2.90373	1.12266	-1.19981	0	1.72782	4.14837	1.88949	-0.0155689	-0.76199	0	3.46033	4.56935	1.00118	-0.208639	-0.659504	0	2.6002	3.08556	2.7469	-0.0173239	-0.290227	0	1.67411	3.57863	1.39581	0.222681
loc676013	0	0.435511	-0.154723	-3.53618	-4.47275	0	0.167416	0.262886	-4.14183	-5.09515	-5.17141	0	0.39532	-0.127454	-3.26007	-4.10669	-3.74998	0	0.443444	0.17554	-3.33044	-2.13568	-3.68668	0	0.71338	-0.268025	-2.743	-4.68973
lphn1	0	-0.206596	-1.88837	-1.86241	0.568197	0	1.88664	0.310433	5.58991	2.7621	1.05826	0	-0.0297347	0.195359	-1.62418	0.422332	1.48598	0	-1.64444	-0.667165	-1.51387	4.15356	3.08002	0	-0.939747	-0.72975	-0.717286	0.172054
lpin2	0	4.39314	4.62025	2.15038	3.09207	0	2.34202	4.40505	0.665244	2.07129	3.4836	0	2.67819	4.97192	-2.57603	-0.0751557	4.51464	0	-1.49905	4.48445	4.5707	-2.80397	-1.9628	0	4.43051	5.15296	1.67944	4.90328
lrmp	0	-0.347535	-1.23741	-3.23192	-2.03632	0	0.0253445	-0.311589	-4.31467	-5.18942	-6.60382	0	-0.143671	-1.11516	-1.22141	-1.16885	-1.10395	0	-0.293037	-0.677356	-3.56284	-0.892875	-2.03682	0	-0.500643	-1.56997	-2.21626	-1.19739
lrp4	0	-1.31549	0.112598	-0.772856	-1.58337	0	-0.350203	-1.17326	-2.90391	-2.72724	-2.67132	0	-0.293751	-0.0680386	-1.9327	-1.05316	-1.50411	0	-2.24213	-4.03059	-1.13899	-1.84341	-2.97686	0	0.924725	-0.229528	-0.832291	-0.24298
lrrc27	0	0.809793	2.58157	3.12872	3.75693	0	0.22658	0.505929	-0.412253	0.292394	2.98942	0	1.31879	2.36111	1.87493	3.36029	4.93911	0	0.936518	2.10491	1.01764	2.04203	4.45257	0	1.51417	2.20704	2.63799	4.53544
lrrc35	0	2.44313	-1.60793	-1.02586	2.96522	0	2.04978	0.710367	-1.37624	-0.608598	0.574004	0	-0.779633	-2.05403	-1.21755	-2.99515	-1.54876	0	-2.92693	2.14142	-1.0189	-2.81065	-0.262532	0	2.71326	-3.1272	-1.23086	1.1831
lrrc58	0	0.262248	0.599709	6.12219	2.57116	0	0.289614	-0.412098	1.56578	2.67533	6.2726	0	2.97625	6.19742	4.8282	6.29414	6.0303	NA	NA	NA	NA	NA	NA	0	6.62393	5.8737	6.89087	3.08889
lsp1	0	-0.0322372	-0.592521	-2.60887	-2.11025	0	0.0788506	-0.133774	-2.68252	-6.08304	-5.20816	0	-0.468615	-0.92203	-1.80841	-3.56927	-2.69597	0	-0.263021	-0.666984	-2.44773	-4.38287	-3.58352	0	-0.258378	-0.7505	-2.08007	-1.92223
lsr	0	-0.314246	-0.725324	-1.77724	-2.42155	0	-0.0401252	-0.567079	-2.43156	-4.63281	-4.62126	0	0.0298387	-0.5145	-2.11216	-3.57754	-3.21163	0	-0.392586	-0.433887	-2.72835	-3.19424	-3.25675	0	-0.430746	-1.01123	-1.69415	-2.77758
luc7l2	0	-0.0164617	-4.88198	-5.05248	-1.0034	0	-1.63415	-0.784707	-1.37402	-2.8846	-3.10738	0	-2.78613	-4.41313	-3.96724	-5.21833	-2.81303	0	-1.92901	-0.726555	-2.3944	-3.73344	-4.89929	0	0.150746	-1.8758	-5.09527	0.127924
ly6c	0	0.838843	0.386615	0.434713	2.2372	0	0.361285	0.849585	2.80472	5.33101	5.18457	0	0.34315	0.0151754	3.46164	4.12717	6.78098	0	0.800989	0.942269	1.05074	6.26332	6.50623	0	0.0363894	-0.374238	0.689305	3.11107
ly6f	0	0.778558	-0.16601	0.676194	1.56476	0	0.31287	0.871518	2.19694	2.75132	4.51734	0	-0.20492	-0.2483	1.65	2.91636	6.21785	0	-0.102237	0.0167642	0.642639	1.00459	3.94131	0	-0.240197	-0.211504	-0.16601	3.92028
lyl1	0	-1.75107	-2.39715	-1.95342	-0.090673	0	-1.28008	-2.30201	-5.24787	-5.37598	-2.10324	0	-1.47163	-2.36615	-1.049	-1.01944	-0.399905	0	-1.9938	-2.20786	-3.09875	-0.104702	0.0458282	0	-1.84842	-2.65997	-2.32235	-0.476315
madd	0	2.07615	2.10596	-0.892734	1.19449	0	-0.860778	0.955376	-2.06178	-1.33502	-2.19039	0	1.77535	1.74166	0.695463	0.619257	-0.439144	0	-3.6183	-3.14043	-1.74232	-2.23242	-1.15671	0	1.75928	-2.41063	-0.123334	0.783335
maf	0	-0.0270232	2.05042	-0.151319	2.20138	0	2.68228	2.43182	5.57368	7.04004	-0.196469	0	-0.0547739	5.51756	6.25172	-0.0149503	2.1374	0	2.63866	-0.0301084	-0.111498	4.33132	2.94693	0	5.86976	5.38244	4.31024	6.60224
mak10	0	0.334231	0.0358898	-1.72856	6.09291	0	5.774	2.50734	-0.254171	2.95997	2.15907	NA	NA	NA	NA	NA	NA	0	0.045001	-0.719316	0.241761	-1.26792	-1.77162	0	3.49274	0.410032	0.451149	3.1719
malt1	0	1.67702	1.7326	0.764522	-0.33362	0	1.51127	2.76063	2.74775	2.65411	1.08297	0	2.50483	2.23351	0.138963	2.06727	1.65554	0	2.50479	2.12239	3.09443	2.7731	-0.368405	0	1.71471	1.95542	1.36715	0.452073
man1a	0	-1.33771	-0.0499685	0.0546625	1.45774	0	5.04374	3.6964	-0.110172	-0.0759798	-0.126913	0	-0.0248524	-0.0547509	-0.124973	-0.085241	-0.115061	0	0.0344385	2.67824	-0.0763282	3.90237	0.518043	0	3.33319	0.00917943	0.526495	-0.0879796
manba	0	-0.296649	-0.059501	0.427498	8.31324	0	-0.345669	0.0873839	-0.194745	2.88237	-0.196533	0	-0.112167	-0.00894903	0.388737	-0.00877021	3.08975	0	0.8698	3.45522	0.0476661	6.08203	3.97352	0	0.0503205	6.7197	5.2606	7.88756
map3k4	0	-0.12335	-1.58463	-1.91502	-4.44148	0	0.298454	-3.62546	-5.99162	-1.90699	-4.40827	0	-3.45802	-8.8179	-8.98523	-8.82132	-8.89046	0	-1.10642	-3.95389	-3.95001	-2.64753	-5.64163	0	-3.3976	-3.21717	-4.00734	-1.53567
map4k5	0	0.523299	-4.07214	-2.37773	-1.22886	0	-1.13702	-1.39946	-4.13925	-1.30585	-4.07218	0	-3.34342	1.8658	1.6349	1.44348	-3.49215	0	-0.97345	-3.80283	-4.14967	-1.18844	-4.05101	0	-3.42949	-4.09195	-1.17139	-1.06354
2010-03-02	NA	NA	NA	NA	NA	NA	NA	NA	NA	NA	NA	NA	NA	NA	NA	NA	NA	NA	NA	NA	NA	NA	NA	NA	NA	NA	NA	NA
mat2b	0	6.84166	6.91332	7.33085	8.64627	0	-0.190719	4.51775	3.4961	6.82006	3.62898	0	-0.00837811	0.102413	7.63196	6.54445	3.3712	0	4.29785	3.65514	3.60259	2.85507	3.58144	0	0.479553	-0.037124	7.89886	8.37105
mbd1	0	-0.674546	-0.430082	0.290019	-0.0708712	0	0.174942	-0.12279	-1.89232	-2.17665	-0.25042	0	3.17706	0.361893	-1.12714	-0.103988	-0.587173	0	-0.687601	2.73837	-0.184732	-1.24269	4.3397	0	-0.251658	-0.0675124	-0.00558463	0.715353
mbnl1	0	2.15422	3.57871	-3.75447	-3.11927	0	0.662753	3.77051	-3.26592	-4.85991	-1.60932	0	-0.863398	3.27819	0.466457	2.82539	-0.393562	0	-1.19191	-3.72817	-0.576445	-2.42058	-2.25094	0	2.16704	1.58642	3.4772	1.78612
mcam	0	-0.454672	-0.523944	-1.2817	-1.77362	0	0.146651	-0.204401	-5.55977	-6.7159	-4.54863	0	-0.319366	-0.719894	-1.00843	-4.15169	-3.22087	0	-0.435269	-0.5026	-3.9056	-3.7218	-2.96376	0	-0.413173	-0.891937	-0.679942	-1.99932
mccc2	0	0.186472	-0.681821	-1.61897	-0.780838	0	0.519282	-0.21557	-4.10026	-3.85891	-3.0768	0	-0.166832	-0.871835	-2.40279	-2.3772	-3.55195	0	-0.996734	-0.535883	-3.20481	-4.52918	-2.15294	0	-0.301945	-1.26416	-2.01317	-1.95424
mcoln2	0	0.670959	1.21639	0.303882	-0.401781	0	-0.0879537	1.23987	1.36139	2.47676	1.76425	0	1.2881	2.29155	1.08956	2.40744	2.63505	0	0.589552	1.39812	3.25105	3.69979	0.421231	0	1.13388	2.16095	0.864343	0.717232
mdh1	0	-4.28207	-2.75239	-3.40189	0.0665293	0	1.03437	0.989667	1.3457	-3.35388	-7.78228	0	-3.47866	-3.04217	-3.2119	-3.03739	1.31541	0	-3.93702	-6.33821	-2.8854	-0.548444	-8.65962	0	-2.0498	-2.21003	-1.6324	-0.490603
mdm4	0	-2.24219	3.7902	3.08386	1.64117	0	-1.99221	2.10749	4.15729	1.06775	-2.29329	0	3.68591	2.91595	3.37938	3.47174	2.02364	0	0.257095	2.66751	1.77664	-1.17444	-0.531945	0	0.448573	-2.18547	3.47037	0.00299494
med25	0	3.48745	3.1051	-0.248451	1.83496	0	1.58219	1.2841	-1.95141	4.26144	1.8828	0	-0.275262	2.22746	-0.776472	-1.20411	-1.37602	0	-0.200348	1.0043	1.36911	3.06998	4.28852	0	2.50305	2.63915	3.03873	2.13679
mef2a	0	0.170498	1.14898	3.1388	-0.161138	0	1.65424	1.70486	3.07739	0.585124	2.17984	0	3.33208	4.20802	2.44339	-0.409028	2.89231	0	3.80368	0.958144	2.04926	-2.55893	0.221539	0	1.96924	0.460135	2.39741	1.08957
mef2d	0	1.53936	6.28832	6.31088	6.30564	0	3.98428	1.77091	0.960743	0.875483	1.32744	0	0.768198	3.72499	5.91318	0.712343	0.549085	0	0.374145	3.50291	5.3817	6.17382	6.46156	0	3.5463	6.02378	5.87987	5.97035
mefv	0	1.95336	2.05625	0.754403	1.70473	0	1.35329	2.76525	0.664063	0.75796	0.435924	0	2.28404	2.64961	2.65266	3.24506	2.25101	0	2.18773	1.88112	2.2749	4.7909	1.32601	0	2.54907	2.31906	1.25079	0.766148
mesdc2	0	0.666728	3.22282	1.15805	-0.837935	0	1.17157	2.6185	1.2371	2.92309	-0.126037	0	-1.84342	-0.348118	3.54283	-6.50714	-6.51463	0	-1.5676	-3.39078	1.42952	-1.66681	-3.71341	0	3.47626	3.39776	3.10628	1.55578
met	0	0.897699	0.326365	-0.110933	-0.859777	0	0.200736	2.27596	0.86775	2.82114	2.59446	0	1.40646	3.09428	1.42559	3.56257	2.63829	0	0.163252	1.28654	4.07454	4.53475	2.95255	0	0.843969	1.85965	0.951885	0.306604
metap2	0	-0.102729	1.55729	0.730955	1.10065	0	-3.06568	-3.0071	1.33258	1.38303	0.252906	0	-2.75944	-2.8498	-7.02719	-6.85532	-3.65091	0	-0.877506	1.02838	-7.03427	-6.98439	-7.0204	0	1.66156	1.62448	-7.02719	-6.49491
mfge8	0	-0.0539522	0.237988	0.909197	2.50238	0	-0.022978	-0.0279683	1.08646	2.05021	3.04874	0	0.312997	0.616765	1.58869	3.65767	3.93731	0	0.163908	0.340624	0.786909	3.76948	3.44755	0	-0.925067	0.0142338	0.428455	2.63794
mfn1	0	-0.718864	-1.49742	-3.20982	2.1473	0	2.35993	0.836758	-0.355946	-2.09171	2.59082	0	2.83876	0.882943	2.8675	-1.23447	-3.22692	0	-2.07773	-0.157458	-1.50873	-2.68502	-1.94412	0	1.31435	-0.46999	3.06896	0.92815
mfsd2	0	-0.849879	-3.91443	-3.90573	-3.63613	0	-0.717268	-2.44156	-2.81751	-3.93767	-3.68851	0	-0.428999	-1.38199	-3.1953	-2.22357	-3.81035	0	-1.01313	-2.80212	-2.52652	-3.00625	-3.86061	0	-1.05914	-2.62042	-3.2457	-3.88812
mga	0	-0.0395284	-0.0428718	-0.0529843	0.616334	0	0.818188	0.967447	-0.142343	2.53908	-0.0910725	0	0.907238	2.45084	1.93605	0.00324566	2.1823	0	0.203997	0.782245	-0.0820621	2.4626	0.0257313	0	2.85172	1.15687	3.4338	2.2507
mgc67181	0	-0.0236236	-0.0441849	-0.0372985	0.019851	0	1.37588	0.467125	-0.0553518	-0.0880397	0.578875	0	3.82114	3.35031	-0.0270302	0.0876597	-0.0652518	0	0.0231528	0.0605609	0.0588236	-0.0923035	0.219825	0	2.74281	1.59718	-0.0511043	0.113655
mgea6	0	0.0278118	0.294285	0.932766	0.579093	0	0.0559557	0.0465451	0.0195013	1.7775	0.111158	0	0.165055	0.208063	0.331026	0.162495	0.168416	0	0.0672902	-0.00904551	0.145385	0.0784188	-0.0536426	0	2.78284	-0.0572857	1.23139	3.11172
mgll	0	-0.474174	-0.504551	0.0959518	-5.0826	0	-0.438341	-1.08348	-0.14513	0.568759	-4.96513	0	-0.189826	-0.404875	-1.31683	0.642023	1.79622	0	-0.416292	-0.638208	0.473266	1.6715	-5.20621	0	-10.6638	-10.6486	-5.31068	-4.74768
mgst3	0	-0.908674	0.105453	-3.32983	-0.0097748	0	0.0733162	-1.64053	-1.68668	-4.11222	-6.24481	0	-3.12741	-2.84396	-0.161287	-0.608558	-6.10575	0	1.84746	2.24539	1.6903	0.851606	0.311268	0	-3.14064	0.0762836	0.00780324	2.35874
mid1	0	1.22222	-0.0902945	-0.844141	-0.972898	NA	NA	NA	NA	NA	NA	0	1.52981	0.944452	-1.33043	-0.484459	-1.28612	0	6.20261	3.43681	4.87413	1.83921	-1.61396	0	3.32829	-1.51873	-1.31228	-1.07644
midn	0	1.04411	-0.307528	-0.793127	-5.39692	0	-1.46287	-0.960764	-1.79572	-2.01114	-3.29999	0	0.313023	0.201301	-0.448094	-0.80434	-1.5532	0	-1.03706	-3.91342	-1.51975	0.518258	-5.34478	0	0.583503	-0.0227592	0.0107167	0.0217066
mkln1	0	0.918315	0.877766	-2.89426	-1.37874	0	-2.90391	-0.994507	-2.10285	-2.18233	-3.9519	0	0.425179	0.348708	-3.17623	-0.0196341	-2.42179	0	0.342746	-3.74133	-2.64404	-2.44032	-3.93056	0	-2.41936	-2.85152	-2.49844	-0.924155
mknk1	0	-0.567842	-0.999447	-0.95476	0.175796	0	1.37143	-0.94522	-0.475587	-3.38283	-0.543235	0	-0.660805	-1.1283	-4.44436	-1.07379	-1.06268	0	-1.7401	-0.807829	-3.29111	-5.35846	-0.703805	0	-0.733942	-1.3284	1.28553	0.40269
mkx	0	-1.35219	-2.26298	-3.80162	-0.610984	0	0.45636	-1.71019	-2.81551	-2.84572	-3.4174	0	-0.829253	-2.29337	-3.42882	-2.5033	-1.30526	0	-1.03237	-2.10645	-2.17751	-2.18259	-2.40126	0	-1.15941	-2.14844	-3.19123	-2.28649
mll3	0	1.95421	0.890654	1.41422	-2.94889	0	-2.18879	-3.68992	-1.7405	-6.50652	-5.34468	NA	NA	NA	NA	NA	NA	0	0.975386	0.269034	-4.28822	-2.66212	-2.37703	0	1.93572	0.879005	-1.49764	-2.07547
mllt3	0	-3.38217	-3.36036	-1.645	-1.71276	0	0.650564	2.45811	-1.59178	-2.26784	2.01284	0	2.2292	-0.262747	-3.38951	-0.0875945	3.65968	0	-1.60545	0.680162	-0.414368	-0.105042	1.12781	0	-1.17653	-0.341997	-0.253095	-3.38043
mlstd2	0	-2.04933	-1.96885	-1.75832	-1.26179	0	1.53825	-3.42065	-2.96533	-2.89234	0.168512	0	0.277515	-1.63202	0.308436	-5.10955	-5.99907	0	-0.176067	-0.912557	0.925961	-2.55911	-6.41154	0	1.94478	-6.38923	-6.41875	-3.04523
mmp12	0	0.00335121	1.36425	1.92083	0.468567	0	0.0273383	0.0507607	0.879132	2.13094	4.06922	0	-0.0425615	0.294362	2.22263	3.84146	3.93242	0	0.0830092	0.0162173	2.56624	5.91609	0.25011	0	0.73506	0.705078	1.72247	4.97812
mmp13	0	1.1953	2.6553	2.36197	0.978228	0	1.82507	4.38635	6.83244	5.31436	2.12923	0	4.10616	5.72438	4.47258	4.21357	1.30491	0	3.17156	4.1972	9.30715	8.60066	0.645879	0	1.85228	4.53293	4.19704	2.31495
mmp14	0	0.602719	1.35373	-0.127181	1.88216	0	-0.121057	1.39224	2.20025	3.33734	4.96053	0	1.11917	1.65684	2.66179	6.73584	6.91907	0	0.282617	1.77779	4.8048	7.36209	5.32422	0	0.888812	0.614436	0.967249	2.97745
mmp8	0	-0.066443	-0.397769	-1.7036	-2.91459	0	-0.104392	-0.363841	-3.20847	-6.1131	-7.60128	0	-0.181522	-0.325709	-1.42341	-2.31032	-2.55719	0	0.171611	-0.237518	-1.53713	-2.07991	-3.01446	0	0.174663	-0.131956	-1.01995	-1.5354
moap1	0	-0.0990641	-0.167863	5.50331	5.08392	0	2.17207	6.11633	6.43519	4.61788	-0.18295	0	0.0195374	3.13541	6.78705	3.51795	3.8509	0	-0.0797554	0.0161287	1.71505	5.44312	6.89798	0	-0.167882	-0.138494	0.835841	1.83235
mobkl2a	0	-2.59486	3.62346	0.646792	1.99291	0	-2.05176	-1.1661	-1.89908	-3.10728	-2.98799	0	0.282397	0.447827	-0.367334	1.16691	1.21485	0	-2.50541	-2.1769	1.94366	-1.33627	-3.12376	0	1.67286	3.47112	3.81368	1.61322
mocs1	0	-1.0618	-1.94409	1.28261	0.689142	0	0.0657021	0.236591	0.120401	-0.550289	-2.14808	0	1.57691	1.87634	0.79969	3.75164	3.55402	0	0.502127	-0.289731	-0.112055	-0.413534	1.87912	0	-1.45939	3.13287	-0.0549817	0.759634
mpa2l	0	-0.362949	-0.251412	-0.140279	-0.307058	0	-0.272123	-0.156314	2.74586	4.1354	4.86739	0	-0.0971978	-0.180951	0.966463	3.76994	6.7646	0	-0.120741	-0.238843	3.04729	4.8879	2.04014	0	0.542404	0.499377	-0.156726	2.09009
mpp7	0	-2.6612	-2.91531	-1.94341	-0.720036	0	-0.313668	2.35519	1.47681	0.796746	0.247492	0	2.15808	2.50538	-3.28297	0.316733	-1.4284	0	-3.4494	-0.844279	-2.99324	-3.62077	-3.10187	0	-2.02829	-0.538427	2.30623	-3.09792
mre11a	0	0.443559	0.677547	-0.627016	-0.538061	0	-0.95314	-0.435268	-2.09216	0.303523	-0.525331	0	-0.142925	-0.0479061	0.805875	-0.827783	0.471191	0	-5.69138	-3.04494	0.388788	0.90992	-2.50249	0	0.583288	-0.0280847	1.12354	-1.69577
mreg	0	2.13966	3.70409	3.49329	1.44589	0	0.436216	2.07287	0.951276	1.42431	3.25561	0	1.73475	3.19643	0.469328	1.73249	3.62017	0	1.92673	3.00557	2.74413	3.04423	2.18148	0	1.76223	2.71941	2.46033	0.696784
mrpl19	0	0.368581	0.59434	-0.838955	-1.99424	0	-0.669251	-0.210739	-2.23688	-2.20752	-1.90891	0	-0.0635775	0.410302	-0.620078	-0.20107	-0.778259	0	-0.753731	-2.88402	-0.0999811	-0.221287	-4.35954	0	0.688771	0.560292	-0.455747	0.0465176
mrpl35	0	-0.125764	0.082112	0.689659	-2.30654	0	2.03878	-2.14775	0.574819	0.930433	0.688188	0	2.25823	4.80283	3.69316	5.1048	-1.14075	0	-3.49106	-3.48953	5.06329	5.11655	0.448873	0	2.62816	5.10769	3.96607	4.85203
mrpl40	0	-0.756748	-0.251452	-0.151261	-0.0600268	0	-1.09931	-0.718181	-3.48463	-4.24462	-0.446831	0	-0.00578634	0.0274405	0.309306	0.395312	0.38156	0	-6.14664	-5.85115	-0.153864	0.497217	-3.61601	0	0.252056	0.184715	-0.613639	-2.09152
mrpl47	0	-2.29745	3.88548	3.15877	-1.25994	0	-2.30766	3.71105	0.73271	-0.532908	2.49318	0	-2.4335	-2.43531	3.65288	3.6007	-2.45772	0	0.133775	-2.30947	3.61469	3.60665	-2.39687	0	0.347868	4.41129	3.3285	0.103441
mrpl52	0	-0.138494	-0.431125	6.45491	6.94454	0	6.25695	7.02741	9.99814	4.68341	-0.136176	0	2.90087	4.73172	5.2272	5.94121	10.0801	0	3.01157	4.57206	4.74134	2.86263	1.81905	0	1.85081	-0.431125	2.13403	-0.392129
mrps2	0	0.586948	-0.210002	0.0857511	2.2407	0	2.94449	4.05212	3.4896	3.41425	3.85934	0	1.61711	3.18621	3.63253	3.01994	1.49341	0	1.68629	1.59427	2.58952	3.47156	1.70128	0	-0.144281	2.60784	2.00876	2.13986
mrps33	0	-0.486165	0.227387	-0.551076	-3.31522	0	-0.0173	-3.63914	-3.74123	-4.15203	-2.92668	0	0.276618	0.212685	1.43002	0.288634	0.31474	0	-6.15359	-3.62198	-5.81227	-2.95801	-2.39339	0	0.503587	0.215966	-5.79895	-2.80996
mrps9	0	-1.09584	1.85166	-1.35887	-0.950575	0	3.77341	4.00411	2.2309	2.03696	3.95987	0	3.76971	3.51443	5.77237	0.513905	-0.738654	0	-0.623525	-2.31058	-0.759524	0.291882	-0.49034	0	0.221879	-0.0527459	-0.804226	4.4175
mtac2d1	0	-0.885525	-1.25876	-3.40383	-3.38301	0	-0.0654953	-0.978069	-2.58313	-2.66099	-3.77805	0	-0.352848	-1.35734	-3.93272	-3.68516	-3.50703	0	-1.0359	-2.32284	-3.73959	-3.96689	-3.94176	0	-0.0965847	-1.27106	-3.18442	-3.00091
mtap4	0	-0.0274807	2.69782	-0.0838028	6.62335	0	1.39106	2.01791	0.143488	1.12476	7.13142	0	-0.00511393	2.91532	-0.158065	-0.0034066	-0.0637057	0	1.12567	0.770487	-0.0865753	-0.0292168	-0.0119595	0	1.20698	8.59101	7.36347	2.33908
mtap6	0	0.932515	1.35973	2.27038	2.77302	0	1.37969	0.931737	0.987449	1.06678	2.9098	0	1.01303	1.46529	2.56369	3.68795	3.27203	0	1.02371	1.97334	3.93025	3.52156	3.00881	0	2.27904	1.94918	2.21136	0.55929
mtf1	0	0.281407	-0.312825	-1.5592	-5.46247	0	0.0105242	-0.359018	-3.30031	-0.85773	-5.78147	0	0.180811	-0.0281163	-0.294296	-0.160503	-6.24638	0	-3.16113	-0.707988	-0.0943303	-0.618119	-2.28478	0	-2.6328	0.314437	-5.69188	-4.54324
mthfr	0	-2.81574	-3.37335	-2.9711	-1.06391	0	0.380458	0.289155	-2.42523	0.111121	1.69575	0	0.131115	0.201244	-4.07578	-4.50448	-4.76353	NA	NA	NA	NA	NA	NA	0	0.674783	0.408995	-1.76154	1.1869
mtmr1	0	1.02652	1.15226	-1.32684	-1.46061	0	-0.557882	-0.953216	-1.26048	-1.34856	-1.39651	0	0.665308	3.26108	6.18407	-0.743508	-1.2722	0	-1.0303	1.61608	2.01329	-1.3973	2.5472	0	3.23487	-1.22413	-1.21805	3.26955
mtpn	0	2.24768	2.37832	1.60754	-0.553244	0	-0.364903	1.38165	2.69034	2.59001	2.65118	0	2.72995	0.0979015	3.13668	3.80946	1.57855	0	1.24489	-0.6916	4.1419	2.15278	3.19037	0	-0.856645	3.1003	2.75539	3.07044
mtss1	0	-2.50748	0.22238	-3.94505	-2.30238	0	-1.60999	-2.46	-3.26599	-4.36897	-3.10076	0	-1.82702	-2.3876	-3.95918	-0.371885	-2.08019	0	-1.68652	0.184836	-0.241167	-3.64367	-4.47381	0	-2.3568	-2.98745	-3.7688	-2.73246
mtx2	0	0.156753	-5.95682	-2.74293	1.60348	0	-2.88845	-0.154001	-3.18812	-0.937724	-3.16031	0	-0.0201926	-0.212512	-0.727028	-0.13253	-3.18637	0	-0.180726	1.43962	-2.85717	-3.15035	-3.63386	0	0.114513	-0.518777	-5.94359	-3.0252
mx2	0	-0.717724	-0.946919	-1.41284	-2.25266	0	-0.395335	-0.746883	4.81612	5.12133	2.63164	0	-0.41643	-0.635158	0.983483	0.130827	3.29842	0	0.0624273	-1.45172	1.79845	3.66024	2.49267	0	-1.24977	-2.56639	-1.51205	1.39139
mxd4	0	1.37582	5.84334	3.66121	7.02592	0	5.34191	3.16958	3.23905	4.69945	6.86016	0	-0.274832	5.73105	6.33467	-0.162382	0.488171	0	3.12525	3.3104	5.65404	4.60375	3.03234	0	2.93663	-0.284603	0.0253718	-0.0497142
myadm	0	0.521323	0.0247749	-2.74074	-3.06319	0	-1.50439	-2.37309	-3.09706	-1.59918	-1.72857	0	0.427439	0.147567	-0.11076	0.415494	-4.34749	0	-3.23446	-0.320958	-0.595284	0.0885938	-1.64743	0	0.345226	-0.512663	-4.70274	-3.18032
myc	0	-1.85069	-2.35808	-1.89403	-2.35147	0	-1.45879	-2.04642	-3.57849	-2.75168	-2.13251	0	-1.33147	-1.15631	-3.01327	-2.41311	-2.5436	0	-1.7216	-2.6371	-2.5059	-2.56602	-2.7094	0	-1.95163	-1.63142	-3.79109	-3.31956
mylk2	0	1.61794	2.05449	1.06809	1.18925	0	0.360641	2.19464	2.52085	2.40523	0.718006	0	2.11146	3.19054	2.0212	3.65301	3.62029	0	1.02722	1.99887	3.23707	3.92393	1.76964	0	1.11669	2.51216	1.91258	1.82053
myo10	0	0.0528064	0.742649	0.857514	0.232315	0	-0.0385071	0.0679736	3.552	4.09938	3.29447	0	0.451661	2.26769	3.30186	5.99847	4.96639	0	-0.0702176	1.0657	3.35869	4.24452	3.92069	0	0.487344	1.26777	1.28605	2.94152
myo1e	0	-2.85891	-1.43815	-3.039	-1.19066	0	-0.00688365	-2.50384	-2.65318	-1.70812	-0.855283	0	1.26586	0.175403	-3.09675	-2.89278	0.476061	0	-0.78325	-1.10935	-1.68795	1.25854	-3.50436	0	0.818221	-1.91216	1.11392	0.0441136
myog	0	0.0104924	0.217872	0.0483244	0.285439	0	1.4793	1.23572	4.68864	5.01043	0.716222	0	0.13184	-0.0212869	-0.0572857	0.0415193	0.20876	0	0.00869725	-0.0142185	0.00350594	0.183884	0.150038	0	-0.00594739	0	-0.0719698	0.0299248
nap0463561	0	1.20282	1.02295	0.70798	-0.559803	0	0.656181	2.41164	3.339	0.931384	1.64074	0	1.12363	1.44012	1.82329	2.88013	3.31844	0	1.92284	1.83871	4.19266	4.20161	1.03565	0	0.704287	0.924658	0.803263	0.354107
nap1127411	0	0.203777	-0.145851	0.0561073	1.17684	0	0.549626	0.795859	5.05444	4.95365	0.176633	0	-0.16301	0.309407	-0.128898	-0.0154963	0.754303	0	-0.0585811	-0.140645	-0.118623	0.677895	0.74922	0	-0.182115	-0.156119	-0.156119	1.19839
nap1l4	0	-0.353427	1.24488	-0.680811	3.96523	0	-1.35847	-1.09813	3.22925	2.96834	3.10268	0	7.69392	7.46015	9.72337	7.24132	6.7384	0	2.98113	7.66478	7.909	6.11866	9.85763	0	0.44903	0.47966	1.65268	2.92936
narg1	0	1.09002	1.13518	-0.0722856	0.128732	0	0.489396	-0.315496	2.11884	1.69293	0.456805	0	1.05899	-0.00272654	-2.86427	-2.98217	-2.96221	0	0.813977	-1.32086	-2.92694	2.29996	4.19659	0	-2.87176	-2.80178	4.05238	1.54689
nbn	0	-3.17271	0.456593	-0.0507223	0.275412	0	-3.25361	-0.169989	-0.426344	-3.36192	3.66696	0	-3.48216	-3.41466	-3.48216	-0.419265	-1.79593	0	-3.39432	-3.36428	-0.326816	-3.49255	3.61869	0	-1.51669	-3.49255	0.160595	-1.40382
nbr1	0	-2.97396	0.5394	0.562014	-1.05915	0	-0.235307	-3.15207	-3.04961	0.399218	-0.798101	0	-2.98835	-3.56915	-2.42048	-0.139638	-1.04974	0	-3.69739	-0.759114	-1.91299	-1.63052	-4.04575	0	-3.56778	-2.79873	0.547639	0.78292
nck1	0	2.5518	0.233591	0.725706	6.15212	0	7.07376	7.7106	9.34748	9.26433	1.20544	0	4.51294	6.30371	3.00627	8.42809	6.12603	0	4.42443	2.33876	5.14925	1.37335	0.452705	0	1.79286	3.62732	3.45844	1.05805
ncoa4	0	1.44032	2.0955	1.41231	1.42432	0	-0.319188	-0.201638	0.541749	1.97016	1.39325	0	2.47481	3.18345	-1.80969	-1.50333	2.95317	0	-1.32207	2.12955	2.28444	2.42112	1.23509	0	2.51008	5.48041	4.37996	1.4495
ncoa7	0	2.85442	-0.572773	1.20638	0.147493	0	-2.18973	-1.93808	1.65835	3.95871	0.825314	0	-0.571393	-3.70146	-3.6585	-3.70336	-3.69767	0	0.0966758	-3.32485	-1.95377	-3.70529	2.84364	0	0.104167	-3.69201	-3.6845	-3.71105
ncor1	0	-2.77821	-2.88809	0.870716	6.88012	0	-1.67626	1.62864	-1.23951	1.52086	-1.18705	0	0.198182	-1.30719	-2.88809	-0.0470253	-2.88118	0	-2.95701	1.31739	0.834171	-2.82937	-0.133217	0	-2.88636	-0.0748125	-0.650209	6.9646
ndrg1	0	-0.0288537	-0.132685	-0.951554	-4.21036	0	-0.247318	-0.60699	-3.66033	-3.65065	-0.508276	0	0.354037	0.122061	-1.66976	-2.97923	3.57975	0	0.3576	0.095843	-0.372244	0.110457	-1.78005	0	-0.55588	-0.898275	-2.34851	-2.69186
ndst1	0	-1.41642	-1.10886	-4.69956	-2.61913	0	0.160422	-3.42467	-7.36515	-4.05637	-5.263	0	0.510273	-3.78191	-1.86309	-0.589005	0.798388	0	-6.70244	-6.66604	-6.57536	-1.65989	-3.68409	0	-2.49335	-6.08904	-6.85819	-2.3433
ndufa12	0	-2.3708	-1.70147	-2.65852	1.80811	0	-2.67887	2.50007	2.62962	2.16332	0.550954	0	-2.30896	6.87144	7.65857	6.18133	7.59183	NA	NA	NA	NA	NA	NA	0	2.46526	-2.64723	-2.63262	-2.08458
ndufv2	0	0.712078	0.26649	-0.0582663	-2.61566	0	-0.996016	0.0376012	-1.92301	-1.86445	-0.832837	0	0.581578	0.74504	0.177731	0.589383	0.672141	0	-0.830637	-2.71515	-0.49055	1.17358	-3.88307	0	0.493459	0.761809	0.617165	0.800539
neil3	0	-0.444012	-0.514573	-0.523642	1.97829	0	-0.265439	0.422272	-0.349291	0.499267	-0.206912	0	3.05884	3.16377	2.36039	1.96995	-0.493322	0	-0.351879	0.846293	2.95465	-0.53827	-0.443515	0	-0.463101	2.68635	-0.554905	1.89337
nek6	0	1.2792	1.07807	-1.13348	0.813962	0	-0.258227	-2.33453	-2.53107	-0.609277	-1.7563	0	-3.17658	-2.64871	-0.894893	-2.72778	-2.17613	0	-0.94507	-1.09995	-0.552819	1.06307	-2.5654	0	-1.25589	0.799011	-1.21893	-0.0823947
net1	0	0.0677175	0.413298	-0.189903	-1.70966	0	0.552614	-0.736618	-2.68462	-2.21062	-2.11971	0	-0.860389	-1.17537	-2.6079	-2.92726	-3.03718	0	-0.587199	-2.00527	-1.64997	-3.77282	-4.13383	0	-0.684081	-0.674284	-0.664898	-1.40411
neurog2	0	0.853068	-0.144123	0.414391	0.434799	0	-0.212911	0.216302	5.08006	4.75629	0.307556	0	-0.124873	0.316597	-0.0998986	0.535002	0.133206	0	0.238064	-0.226512	-0.232413	1.06631	0.229368	0	0.261638	0.0862671	-0.0178902	1.53931
nfam1	0	0.403007	0.137363	1.89481	1.63329	0	1.50544	1.34234	4.10754	-1.89012	-0.643551	0	3.15752	0.0800597	4.11417	3.98213	3.70011	0	3.2992	0.258675	0.701327	3.61864	0.740895	0	1.26224	-0.23072	-0.145435	4.03436
nfasc	0	-1.74344	-2.87221	-2.5542	-1.48267	0	-0.85951	0.293242	-0.558026	-2.64175	1.55831	0	-1.15292	0.639507	0.853366	-2.52708	-2.69933	0	-1.59874	-2.65475	-2.63531	-2.19888	-2.78441	0	-2.92823	-2.94118	-0.269634	-2.44988
nfe2	0	-2.08741	-3.9477	-4.08148	-2.75333	0	-0.927763	-2.98664	-3.37477	-4.5453	-4.64675	0	-1.96593	-3.46263	-2.48055	-4.38005	-4.2858	0	-2.51164	-3.52226	-4.44414	-4.70655	-3.22956	0	-1.92892	-4.00716	-2.99413	-2.56684
nfkb1	0	0.871746	2.1579	0.08034	2.79	0	3.54917	6.0833	4.20904	3.68693	0.0899229	0	1.79163	2.59239	-0.121726	1.18909	-0.0497803	0	1.34718	2.46136	4.76676	-0.0942691	-0.256111	0	3.50979	7.71131	7.03139	0.33592
nfkbie	0	2.46863	3.02644	1.42862	0.763519	0	1.08644	3.87611	3.36605	2.71464	2.37184	0	2.68938	2.98479	2.44761	2.78716	2.67316	0	3.13529	2.98726	3.56312	3.4306	-0.422857	0	1.58185	3.11713	2.15189	1.02705
niban	0	0.126537	-0.701679	-1.41446	-1.91167	0	-0.0757325	-0.404985	-2.95195	-3.45307	-3.41958	0	0.0561459	-0.265344	-0.399451	-2.04562	-3.89598	0	-0.148858	-1.23461	-1.50765	-5.53796	-4.90047	0	0.362148	-0.379141	-1.09892	-0.570231
nid2	0	-0.574207	-0.955889	-2.86352	-1.28254	0	0.243095	-0.799311	-3.33381	-3.45288	-3.38687	0	-0.321388	-0.931162	-2.77297	-3.4004	-3.39196	0	-0.840893	-0.90757	-3.2095	-3.44534	-3.19492	0	-0.111649	-1.46832	-3.35683	-3.34759
ninj1	0	2.02877	2.35358	2.56303	1.82248	0	1.16677	2.81704	2.99067	3.35694	3.51886	0	2.15166	2.77672	2.15243	2.20878	3.51767	0	2.48099	2.72875	2.67921	4.1012	3.17909	0	1.3383	2.32431	2.54063	1.76258
nkpd1	0	0.429241	0.221625	-1.91907	-2.22711	0	-0.536772	-0.551281	-4.03301	-3.57348	-2.83394	0	0.539567	0.13193	-2.83033	-4.18059	-2.38804	0	0.430582	0.264381	-3.54005	-4.11935	-2.91972	0	-0.131673	-0.557715	-2.82333	-3.36983
nktr	0	-5.28939	-2.94634	-3.12673	-2.89627	0	0.1325	-0.569522	-4.37961	-1.13479	1.42411	0	-0.589261	-2.59624	-3.46692	1.41228	1.12818	0	0.288519	-2.67218	-2.15651	-1.22161	-4.01257	0	-2.33827	1.56421	1.62814	1.49769
nlgn3	0	2.74113	0.0775035	-0.448336	-0.563743	0	1.19866	2.16063	5.51851	4.80705	0.81753	0	0.0671816	0.474261	1.07481	1.13819	1.00744	0	-0.764488	-0.442389	1.12616	2.07071	0.133301	0	-0.596281	-0.508358	-0.816865	1.37155
nmt1	0	-0.102739	0.0794761	-3.88998	-0.484726	0	0.109655	-0.210194	-0.456782	-1.42393	-0.0544036	0	0.126575	0.174585	-3.15572	-2.93012	-1.52591	0	-0.075177	-0.588238	-1.94921	-1.59768	-1.42859	0	0.294884	-1.69391	-0.751426	-2.74085
notch2	0	-2.37485	-2.32726	-0.591339	-4.65029	0	-1.13405	-2.06286	-3.35359	-2.36571	-2.02745	0	0.467039	0.968879	-2.62594	0.197337	-4.24665	0	-1.01162	-1.59924	-0.442311	-4.33144	-4.0809	0	0.604726	-2.62557	-4.71115	-1.84992
nqo1	0	-0.549713	0.942816	1.75436	0.966892	0	0.0638156	1.24945	2.7352	2.05221	0.715783	0	0.454813	2.41564	3.89222	2.93452	1.55701	0	1.30943	2.25166	3.57269	3.46397	1.84895	0	0.432046	2.16091	3.43385	1.7343
nr2c1	0	-0.223454	-0.105691	0.352695	6.22134	0	1.24966	0.302353	-0.0527282	0.988316	0.112615	0	1.62181	1.97855	-0.109122	3.59317	0.00843961	0	0.95837	1.51302	1.57285	2.77546	6.30361	0	1.76185	2.94026	5.72045	2.44904
nr4a1	0	-0.772468	-1.87479	-2.16583	-5.50175	0	0.489172	0.284671	-2.7863	-3.32995	-4.23045	0	0.127651	-1.97862	-3.9877	-5.18558	-6.16891	0	0.0364481	-1.63046	-3.63701	-4.45952	-6.15292	0	-1.15809	-2.59379	-2.64701	-4.3868
nr4a2	0	-0.661845	-1.23969	-3.20837	-4.59575	0	0.941662	-0.970824	-5.11265	-4.84147	-4.1569	0	0.110941	-1.48458	-3.52005	-4.7576	-3.63892	0	-0.716278	-1.8474	-3.56303	-4.84842	-3.52896	0	0.12602	-2.47447	-3.475	-4.35121
nrip1	0	-0.385057	-0.390276	-3.17983	-2.1574	0	1.29407	-0.511097	-1.45761	-0.562818	-1.64673	0	-3.71427	-0.0345964	0.056177	-0.0455782	0.458325	0	-0.722922	-2.12788	-0.0361976	-0.0138973	-2.04556	0	-3.42793	-0.309929	-0.461705	-3.62444
nrp1	0	-2.66614	-3.1328	-3.00793	-2.14648	0	-2.12533	-2.96793	-2.96525	-1.82985	-2.95052	0	2.85082	-1.5362	-2.85355	-0.387882	-2.19263	0	-1.84026	-3.01844	-2.4246	-1.09988	0.293961	0	0.848381	1.98191	-2.99794	0.0299507
nsmce2	0	-1.23354	-0.054308	-1.21961	2.13215	0	2.73313	3.22506	1.26784	1.02066	0.00226882	0	1.2276	0.156348	0.607865	-1.10813	4.20815	0	-0.661721	-0.93071	1.38314	4.19584	-1.32216	0	0.792124	0.903252	-0.0188989	1.99103
nsun6	0	-1.16804	0.50738	0.682247	-0.99298	0	-0.803393	-0.338597	1.85784	1.58835	-0.556172	0	2.7217	2.94032	3.4576	0.339446	0.129245	0	-0.690958	1.08318	-0.417539	1.25213	0.514515	0	0.402854	1.77461	3.62623	2.2109
nt5c2	0	0.676339	0.775125	1.05146	0.276967	0	0.558462	-0.23959	-0.700919	-1.78811	-1.97811	0	2.84899	2.95942	-0.700102	-0.861462	1.15941	0	0.993419	1.94195	0.103878	-2.23326	0.707301	0	1.92256	2.07088	2.85966	0.827088
nt5e	0	-0.220181	-0.381429	-0.48776	-2.70736	0	0.0824679	-0.113139	-3.95661	-4.83126	-5.12282	0	-0.0567446	-0.373076	-2.55484	-4.78678	-4.78896	0	0.321865	-0.056719	-3.80987	-4.16319	-4.10607	0	0.494953	-0.546107	-0.604369	-3.23059
ntng1	0	-0.154034	4.00261	2.26604	-0.391918	0	-0.233545	0.507082	1.39835	3.22491	3.1434	0	2.83196	2.32663	1.21079	2.29294	3.39443	0	-0.273529	0.13418	1.4884	3.46687	2.0565	0	-0.292576	-0.326501	2.56041	1.40192
nudt13	0	-0.491564	-3.05177	-2.57937	-2.79067	0	0.68701	-1.37255	-1.75578	-2.17015	-3.11476	0	-0.20958	-1.91249	0.331529	-3.22209	-3.03135	0	-0.525262	-1.8335	-3.82865	-4.32581	-0.857584	0	-1.86244	0.681955	-3.55814	0.03927
nudt4	0	2.69679	3.33625	0.25358	2.87177	0	0.368596	-1.11922	0.174011	-0.110749	-3.15312	0	0.712706	1.50536	-0.806109	-1.52306	0.87299	0	1.23225	0.845396	1.45355	0.513284	-1.84818	0	3.65616	3.4037	2.32945	3.16398
nufip1	0	2.92986	-0.0804386	-0.102188	2.3651	0	4.09704	3.2869	4.18466	5.60943	1.67137	0	0.991342	-0.115656	-0.0252557	-0.107156	-0.082308	0	-0.00661507	0.734685	3.36989	-0.162122	0.0278809	0	-0.124512	-0.110531	0.0031261	5.96137
nufip2	0	-0.271602	-0.145377	-0.783152	1.17378	0	0.90268	0.890418	0.9838	-3.11189	-0.600949	0	2.67615	3.01231	0.440148	1.96719	0.531109	0	1.62091	2.12529	1.7782	0.297452	-0.523131	0	0.260037	2.69575	1.80095	0.43729
nup160	0	0.927446	-3.91222	-3.76914	0.257976	0	1.55766	-1.49352	-3.85326	-3.70462	-0.221026	0	1.72924	-3.19476	-3.87921	-3.85976	-1.32038	0	-0.0395077	0.17045	-1.41094	-0.946236	-1.76038	0	1.97236	1.57993	0.197655	0.588022
nup98	0	3.63842	3.91328	0.729147	2.70536	0	3.21199	0.341318	-0.282229	-0.37246	-1.17021	0	2.87267	3.38514	1.24439	2.70063	-1.73483	0	1.98857	2.06672	3.62174	-2.59774	-1.79528	0	2.10726	2.75274	-1.49589	-1.98563
oas2	0	-0.537914	-0.518754	-0.919621	-1.01659	0	-0.587213	-1.21268	4.21683	6.39083	3.46952	0	-0.766871	-1.00786	0.742534	0.330933	5.04158	0	-0.458844	-1.17812	2.21994	5.40412	4.23466	0	-0.438637	-1.16893	0.0341327	2.85356
oas3	0	-0.268735	-1.22691	-0.627277	-0.13464	0	1.05342	-0.616759	1.26557	5.16927	3.50236	0	-0.308961	-0.8521	-0.095188	-0.429104	3.56965	0	-0.381015	-0.687054	0.77648	1.60652	4.21279	0	0.0189845	-0.879218	-0.662175	2.4564
oasl1	0	1.79655	1.45724	0.496813	-1.93737	0	0.908702	2.79609	5.86483	5.84348	2.59677	0	2.19208	2.24256	2.59418	-0.617179	2.91246	0	3.04365	3.39281	5.18741	4.17374	1.95239	0	1.45534	1.41045	0.601432	0.746711
oasl2	0	-0.921976	-0.404523	-0.846339	-1.4151	0	-0.755552	-2.13983	3.87459	6.17928	3.95052	0	-0.568901	-0.918302	1.94852	0.0508954	5.42598	0	0.100067	-1.21108	2.31542	5.20074	2.99091	0	0.303155	-0.502466	0.102356	2.00944
odc1	0	0.48597	-2.17333	1.61852	-0.528369	0	-1.1497	0.52278	-0.104593	-0.595199	-0.0871669	0	-2.25735	0.649304	0.905042	-2.93307	0.295571	0	-2.43314	-2.60175	-2.96405	0.528309	-2.77967	0	-1.6369	0.33085	0.266088	-1.43151
olfr1044	0	0.4909	1.30604	-0.195189	0.496857	0	-0.355254	1.11723	4.73376	4.6044	0.0450188	0	-0.200964	-0.110221	-0.424854	-0.0788808	0.358466	0	-0.488748	0.942845	1.23338	1.59321	0.634378	0	-0.540738	-0.528509	-0.403793	1.25285
olfr1115	0	0.0034473	0.0239599	0.0804696	-0.116303	0	0.0245707	0.204026	4.82757	4.94528	0.138598	0	0.00343087	0.277359	-0.00345556	-0.0103916	0.0893693	0	-0.0135692	-0.0641524	0.0270324	0.510071	0.00343087	0	-0.0455854	0.00688639	0.0103173	1.03769
olfr1255	0	0.741135	-0.641379	-0.314619	-0.18724	0	0.382841	2.03943	4.88395	4.91029	-0.0373899	0	0.408789	-0.446837	-0.156417	0.207703	0.0689974	0	-0.474007	0.281704	0.0196931	0.0782138	0.419395	0	0.29053	-0.227971	-0.718296	1.8486
olfr1337	0	0.00330514	1.14171	-0.00340804	0.272042	0	0.675732	1.4613	5.17635	4.91371	0.436146	0	0.223802	0.0962277	-0.0267173	0.399234	0.569327	0	0.0861152	0.162959	0.225969	1.63984	0.0925122	0	-0.00332798	-0.00331273	0	1.32746
olfr1466	0	0.335278	-0.815039	-0.34904	0.102761	0	0.529125	0.807354	5.14706	4.99018	-0.412857	0	-0.402999	0.912632	-0.634665	0.993279	0.283947	0	-0.789986	-0.519106	0.731145	1.80971	-0.474485	0	-0.889404	-0.835407	-0.0487114	1.28724
olfr1501	0	-0.0345572	0.0775531	-0.0731048	0.208171	0	-0.0319272	0.495783	4.63754	4.83897	-0.151517	0	0.269011	-0.124758	-0.118563	-0.124755	0.260061	0	0.00638676	0.0334809	0.119827	0.0644892	0.0130042	0	-0.123645	-0.121656	0.208915	1.95533
olfr25	0	0.0304449	-0.0137401	-0.0154927	0.176727	0	0.120597	0.599934	5.38554	5.06244	0.164584	0	-0.029382	0.134358	-0.0206595	0.0862557	-0.0172122	0	0.0337535	0.0781815	0.0152462	0.461983	-0.0103092	0	-0.0593255	-0.00685367	-0.00685367	1.41919
olfr385	0	-0.0312284	1.01689	0.052643	0.532931	0	0.26387	0.166071	5.98112	6.16021	0.235203	0	0.405007	1.19701	-0.102407	1.3064	1.40393	0	-0.113234	0.880812	2.06068	2.99967	0.236986	0	0.249597	-0.170311	-0.102407	1.80399
olfr397	0	1.70854	0.767603	-0.41891	0.387916	0	0.483402	1.55825	0.571852	0.120295	-0.00646566	0	-0.0815477	0.42462	-0.195664	0.511579	0.266286	0	0.0631368	-0.233307	0.832137	0.902659	-0.269815	0	3.00528	2.909	-0.335184	0.40902
olfr438	0	-0.200834	0.120569	-0.0589589	-0.227407	0	-0.293949	0.921477	4.68759	4.99842	-0.458496	0	0.489935	0.0645279	-0.376684	0.184333	0.112942	0	0.461771	-0.649214	-0.480329	0.300545	-0.0661787	0	-0.496986	-0.474948	0.303983	0.958952
olfr450	0	0.171953	-0.319973	-0.110828	0.171862	0	0.115033	1.11963	5.55441	4.61956	-0.204499	0	0.0877267	0.645174	-0.284587	0.0258554	-0.0875311	0	0.915258	-0.254013	-0.0193786	0.32503	0.147874	0	-0.341344	-0.323233	-0.307005	1.01677
olfr598	0	0.708787	2.219	0.0835791	0.332166	0	0.363438	0.872713	5.12212	5.67798	0.109823	0	0.497636	-0.0848417	-0.348685	0.145851	0.0641297	0	-0.292986	-0.229019	0.939648	0.202968	1.03759	0	-0.423464	-0.366562	-0.306661	0.632268
olfr642	0	0.0845698	-0.258575	-0.0679502	-0.184557	0	0.1382	1.70817	5.66193	5.07426	0.196655	0	-0.397009	-0.0721255	0.633276	1.08457	0.292555	0	-0.322926	-0.51058	0.471298	1.53409	-0.393639	0	-0.353942	-0.245278	0.136285	1.74217
olfr689	0	0.913412	0.0304904	0.345955	-5.98e-05	0	-0.226305	-0.100099	4.69592	4.66206	-0.220585	0	-0.101851	0.0905181	0.0441394	0.519048	0.123788	0	0.295237	-0.330839	0.359635	1.36221	0.416036	0	-0.111852	-0.0955393	0.0222385	1.96683
olfr739	0	0.150803	-0.0706893	-0.0181094	0.421281	0	0.110819	2.05767	4.91197	4.5843	0.400475	0	-0.0415072	-0.0165924	-0.0675427	0.314109	-0.0593651	0	0.144614	0.0445055	0.123152	0.172082	-0.0455542	0	0.11801	0.00299625	-0.00902628	1.74406
olfr740	0	0.459432	-0.0568892	-0.685636	-0.957629	0	0.107545	1.64751	4.92923	4.74887	-0.701409	0	0.0686327	0.154634	0.170604	0.137642	0.370719	0	-1.09166	-1.3096	-0.108379	0.958695	-0.746219	0	-1.30821	-0.737985	-0.231591	1.14266
olfr976	0	-0.115477	-0.118563	0.236473	0.276115	0	-0.133343	0.31909	4.83455	4.7286	-0.183971	0	-0.010154	-0.074513	-0.0819601	0.404327	0.61679	0	-0.182636	-0.0288392	0.0192473	0.987684	0.0422229	0	-0.182636	-0.184942	-0.0759489	1.50049
opa3	0	3.09576	2.97094	0.486323	0.995275	0	1.44475	3.50407	-1.42355	0.888054	-1.51564	0	0.103487	2.82253	0.021122	3.09938	3.27567	0	1.43626	-0.0468516	3.20167	0.284851	0.885473	0	2.68449	-0.221062	1.7323	1.17815
optn	0	1.84079	2.74917	2.63272	2.40043	0	0.657336	2.82999	2.64117	2.83837	3.35026	0	1.83942	2.64655	1.4705	2.00869	2.988	0	2.18489	2.8351	2.83253	2.03315	2.17548	0	1.05595	2.86936	2.51616	2.01232
orc3l	0	-1.9488	0.84765	-3.23033	0.223431	0	-3.48845	-1.55721	0.255843	-3.40197	-3.68516	0	1.90658	-0.803536	-3.64254	-3.61874	0.0604921	0	-2.58804	-2.15961	-1.33552	-3.7034	-3.79231	0	2.81763	1.84598	-3.38	-0.90924
ormdl2	0	0.339075	0.0313727	0.0579369	-3.56199	0	-1.52837	-0.498977	-1.08712	-1.23828	-0.89583	0	0.0423887	0.27903	0.657763	0.340325	-0.344567	0	-2.16233	-2.71437	-0.460604	0.863699	-4.3925	0	0.321737	0.365389	-0.0655127	0.130885
osbpl3	0	-0.49919	0.470513	0.725634	2.04623	0	0.1169	0.549028	2.85804	3.18303	2.6152	0	0.384023	0.635313	1.70207	3.12961	3.2517	0	0.348656	1.27785	3.81744	2.44968	1.60077	0	-0.102087	1.25364	1.21866	1.90744
osm	0	-0.396275	-2.19271	-0.769301	-4.58004	0	0.689255	-0.645095	-3.67431	-5.08846	-3.65831	0	-0.506174	-2.83593	-4.70272	-5.55367	-6.43928	0	-0.523943	-1.31128	-3.51733	-3.20088	-5.15764	0	-1.42484	-3.64612	-2.56303	-4.9708
otud4	0	3.33821	-0.309829	1.30395	1.1532	0	0.31182	2.52705	3.00703	2.89497	1.77134	0	1.12205	0.730629	3.09741	2.95166	2.62011	0	2.26638	1.95334	0.18325	2.25774	0.130212	0	-0.275388	0.781374	1.69218	-1.55952
ovol2	0	-0.875034	-2.45352	-3.67092	-4.47307	0	-0.0192664	-1.3939	-0.393075	-0.825578	-4.15115	0	-0.503662	-1.92838	-3.82422	-3.40615	-3.67734	0	-0.440521	-2.61481	-4.17182	-1.28325	-3.60054	0	-0.75956	-2.74616	-3.60984	-3.40166
oxa1l	0	-5.21353	-2.74652	0.104243	-1.03355	0	1.12565	1.29056	1.06141	0.0647832	1.66696	0	-0.308856	-1.92455	-4.12337	-3.68634	0.567883	0	0.713446	-3.30084	-4.61953	-1.29758	1.93677	0	-3.46531	-2.85256	-3.87818	-3.53477
p2ry13	0	-0.880919	-2.03425	-6.16793	-3.42874	0	-0.118222	-0.691081	-4.87878	-5.43913	-5.82331	0	-0.797685	-1.97044	-2.57741	-2.41145	-3.51531	0	-0.625342	-1.35734	-2.41837	-5.69509	-4.34448	0	-0.777962	-1.3971	-3.95873	-3.34549
p2ry6	0	-1.07797	-1.45546	-2.34534	-2.41241	0	-0.736144	-1.08798	-3.97506	-3.36063	-7.30069	0	-0.293776	-0.846705	-1.10132	-1.3676	-1.55009	0	-0.649963	-2.04725	-3.84649	-2.98814	-4.83565	0	0.363807	-1.29414	-1.77261	-0.946378
padi3	0	-0.59992	-1.81629	-2.53859	-0.931468	0	0.0106867	-1.42202	-4.64242	-4.61695	-4.03445	0	-0.58661	-2.16885	-3.75033	-2.75109	-2.13439	0	-0.324805	-1.54445	-4.23343	-3.97854	-2.16225	0	-0.691922	-2.24542	-3.22157	-1.95381
pak1ip1	0	0.348609	-4.28858	-5.03165	1.64077	0	-2.10668	-1.22032	-6.94895	-7.543	1.80324	0	0.380484	0.214459	1.55075	-0.303036	-1.93792	0	0.718946	-1.37013	0.61385	-2.5122	-3.43926	0	-1.39396	-3.74309	-4.79653	-1.93163
papola	0	4.01877	0.455186	2.53614	2.65098	0	-0.318385	0.455024	2.17682	2.60388	0.702258	0	0.147824	0.489639	3.80349	0.964404	-0.0242242	0	0.135663	3.75046	0.631943	-0.49536	3.1183	0	2.4039	1.43744	3.3337	2.68531
park2	0	-2.64593	0.443663	-2.23209	-3.42165	0	-3.17828	-2.11788	-3.90503	-3.27593	-1.16932	0	0.549045	0.455516	-3.75355	-4.67245	-3.43767	0	-0.771379	-2.6731	-1.22317	0.624634	-1.55942	0	0.691419	-4.07931	-0.828462	-0.781038
parp14	0	0.12515	-2.37929	0.626462	2.31088	0	-0.767996	0.697197	3.93696	2.54505	0.491082	0	0.773931	1.31545	2.24743	1.88161	3.33633	0	0.873488	0.612838	4.02102	3.31325	3.58034	0	0.0877616	-0.488952	-0.421464	1.99457
pdgfc	0	0.0354994	-0.311756	-0.307524	5.0707	NA	NA	NA	NA	NA	NA	0	-0.332176	-0.346281	0.52398	1.99318	3.02326	0	6.15304	5.59757	3.86363	-0.418673	-0.275366	0	3.23079	6.53992	5.73213	6.48629
pdk4	0	0.541519	1.08183	-0.880028	-1.58688	0	0.344253	1.07153	-1.73317	-1.17283	-2.78246	0	0.829134	1.56849	-0.986291	-3.32173	-4.33228	0	0.845296	0.607016	-2.18626	-3.80071	-3.21058	0	0.995933	1.0385	-0.591907	-1.95508
pdlim4	0	0.537116	1.86046	2.23544	2.52101	0	-0.0332415	0.409731	0.133175	2.12416	3.14289	0	0.272972	1.03923	2.03761	3.03829	4.26298	0	0.398653	1.50637	1.53309	5.43502	3.72732	0	0.483056	1.07781	1.49528	2.5684
pdpn	0	1.09877	2.02805	1.57045	-0.280382	0	0.489501	1.65292	1.56341	1.35936	0.492849	0	1.51596	1.88138	1.79975	2.43099	-0.762677	0	1.09127	2.64241	4.29176	4.97502	0.319895	0	0.896417	1.26377	1.7435	-0.0398403
pdxk	0	1.05585	0.407894	0.00594443	0.775344	0	3.45327	0.457157	0.254617	4.51635	2.9127	0	-2.39623	2.6138	3.58388	2.9062	2.72285	0	3.97546	1.07752	0.907983	3.15963	4.9836	0	-3.05199	-1.60365	-1.97868	2.37996
pdzd3	0	-2.11428	-2.14424	-1.92851	-1.80608	0	-0.662572	-2.4002	-3.58561	-4.13424	-3.3023	0	-1.06906	-2.49047	-1.76606	-2.31461	-2.15438	0	-1.66716	-2.56777	-2.9281	-3.99832	-1.93537	0	-1.70376	-2.68415	-2.40367	-2.6058
peli1	0	0.674873	2.76581	2.36724	0.056557	0	3.09003	3.29252	3.51518	-1.18131	0.242669	0	1.65564	0.660813	0.0789941	2.1192	-0.046051	0	0.177136	-1.51562	3.94797	1.70024	-3.49754	0	1.99642	-0.420469	-0.0420442	1.58686
peli2	0	-0.904324	-0.380679	-6.06415	-2.83075	0	2.4793	-3.50122	-2.08721	-0.661884	2.0412	0	0.0184378	-5.99157	-2.80418	-0.873835	-2.80541	0	-3.0043	0.188963	-0.242941	-0.147307	-1.54088	0	0.160867	0.808723	-0.873882	-1.06713
per2	0	-0.412407	-1.44993	-2.07983	-2.15666	0	0.67369	-0.0972179	-2.6008	-1.72329	-0.906996	0	-0.0787452	-1.14397	-1.49324	-1.97939	-1.6553	0	-0.760711	-2.80125	-3.13969	-2.12191	-2.46074	0	0.0611636	-2.30967	-1.81168	-2.05784
perp	0	-0.431982	-1.25043	-3.40749	-3.06068	0	0.454356	0.152846	-4.11062	-5.11534	-5.05314	0	-0.211857	-0.793466	-2.2558	-2.89333	-3.67959	0	-0.220701	-0.765893	-3.69278	-4.66275	-4.06403	0	-0.124724	-1.0854	-2.66095	-2.69946
pfdn5	0	-4.03733	-0.472893	3.01317	-0.70886	0	2.90867	2.48526	2.72542	1.00042	1.12475	0	3.04055	-0.323171	2.74642	3.07337	-0.16585	0	2.72171	2.84542	2.60335	3.15059	1.31787	0	-0.163931	2.82744	-0.383133	0.907287
pfkfb3	0	0.489257	-0.172667	1.65682	-0.0645731	0	3.65167	3.03065	1.56189	-1.56174	-0.056119	0	1.28813	0.309799	-0.21338	-0.620182	4.3266	0	1.18683	1.39219	-0.334262	-0.562221	0.735005	0	0.59734	0.756774	0.751576	-0.746879
pfkp	0	-0.467927	-0.57111	-2.92164	-2.02122	0	1.98899	-0.490947	-0.541086	-2.4819	-1.22899	0	1.35367	-0.262399	-4.68744	-3.86637	-2.59514	0	2.21257	-0.0182303	-1.50065	-4.28132	-1.91199	0	-0.179214	-0.477088	-3.92507	-2.22988
phf14	0	-0.0816138	-0.0664274	-0.0424308	3.41615	0	-0.0854812	-0.0721148	3.49716	0.937607	1.80632	0	-0.0626999	0.0660334	-0.0439433	-0.0664274	-0.0721048	0	0.979351	0.256603	3.19359	-0.058972	3.46616	0	3.20182	6.41616	-0.0181473	-0.0515202
phf20	0	-0.00916	2.79907	0.00908953	-0.0668152	0	-0.121413	-0.113828	0.862199	-0.0465162	0.0493593	0	-0.157488	0.121833	-0.065376	1.84597	2.18782	0	-0.0966033	-0.137669	-0.0913331	1.78689	0.0256349	0	2.5054	3.27679	3.35145	3.84355
phf20l1	0	1.59506	3.35268	0.0267793	2.60703	0	3.72766	3.37723	1.38994	1.29704	1.69602	0	-0.0827326	1.41861	2.65423	2.17853	-0.0119958	0	0.167545	-0.0785826	1.34677	-0.0621352	-0.0816685	0	-0.162564	0.119889	2.04245	2.56845
phf3	0	-2.09185	0.231496	-1.61184	3.61305	0	1.71377	-0.234907	-1.92154	-0.195578	-1.19703	0	1.35317	-2.45912	-2.70682	-0.576754	-3.33233	0	-0.478499	-1.14377	-2.02223	-4.59026	-5.40816	0	1.28495	-2.50717	-0.0163571	-0.0868692
phf6	0	0.083485	1.45244	2.18378	5.64749	0	-0.25815	0.0376	-0.270117	2.39957	-0.156772	0	3.95892	6.40765	-0.310463	0.060121	-0.312369	0	2.64123	4.48881	6.75619	3.00434	2.92989	0	5.79957	6.42398	4.19779	4.95187
phgdh	0	-0.836589	-1.53268	-2.32558	-2.70287	0	-1.70113	-0.763059	-1.94231	-0.839732	-1.93719	0	0.111675	-0.795255	-1.8142	-1.63262	-2.8081	0	-1.20873	-3.63737	-4.12702	-5.27272	-3.86685	0	-0.485102	-1.35136	-4.73279	-3.36769
phka2	0	-7.24205	-7.08568	-6.55413	-7.12042	0	-6.68526	-3.32872	-7.52662	-7.52003	-4.6481	0	-5.7438	-2.94267	-6.65547	-4.78085	-4.8749	0	-4.00936	-6.76046	-7.30408	-5.94171	-7.1469	0	-3.17838	-7.56763	-6.87517	-1.85316
phkb	0	-3.332	0.522067	-2.087	1.04945	0	0.569197	0.13816	-3.18811	-3.58654	-3.53405	0	-1.55604	-1.91759	-0.615394	-0.967815	-1.01734	0	-3.1306	-3.43915	-2.2897	-1.89103	-1.48555	0	-0.925434	0.297696	0.469215	0.655997
phldb1	0	3.25029	3.74125	2.03366	-0.498759	0	0.16085	3.93014	3.19709	2.27608	1.01231	0	3.1266	3.7325	2.50621	1.36598	1.44119	0	3.3248	3.69764	3.25279	2.20141	0.543907	0	1.9397	3.01913	1.96915	-0.476772
phr1	0	-0.42553	6.15746	5.4561	3.91436	0	-0.4136	-0.462364	5.05106	2.81222	6.12835	0	-0.390852	5.715	5.52674	4.34926	5.68583	0	-0.510569	1.30157	5.44534	2.91204	-0.548203	0	3.70823	1.48278	5.53093	3.40348
pias2	0	-1.75721	1.1373	0.76715	3.56537	0	-1.00204	0.170407	1.16182	0.994063	3.61536	0	-2.16927	2.1947	0.0240408	0.331929	-0.382889	0	-0.864482	-2.14782	0.578901	-0.500005	-1.25076	0	5.30802	5.23022	4.49065	2.99527
picalm	0	0.187877	0.271553	4.63373	4.23895	0	-0.5047	-1.16628	-1.30173	-1.86656	-1.31706	0	-0.0050413	0.0616009	8.96789	8.1749	-1.35157	0	-0.408867	-1.0197	-1.11126	-1.34083	3.87837	0	-0.683663	-0.366551	2.03069	4.35713
pign	0	0.664721	0.860579	1.26017	3.82112	0	-0.912779	0.848142	1.17546	1.6127	1.44407	0	0.401792	0.0984542	-0.0855878	-0.0037135	-0.23054	0	0.140483	0.73255	1.35181	0.785976	-0.571322	0	3.556	3.32248	4.49701	4.04728
pip5k3	0	0.539539	-0.0677058	-0.474946	-0.238151	0	-0.350791	-1.50583	-1.92508	0.134446	-1.35373	0	-0.067045	-0.190892	-0.788383	-1.23999	-1.63646	0	-3.18876	2.71381	-0.283606	-1.44587	-1.8923	0	1.16915	0.436841	-0.980262	-1.21883
pitpnb	0	3.08511	2.67471	-3.66032	-1.29886	0	2.03487	0.721326	-0.665897	-1.3016	-3.57778	0	-0.337358	-3.64485	-3.66205	2.9545	2.60643	0	1.8577	-3.39333	-1.61904	2.96891	-0.215785	0	3.18918	-3.65169	-3.34847	0.0185001
pkd2	0	-2.87821	0.50058	-2.78634	2.01264	0	0.37836	-1.21278	-2.77389	-2.83247	0.313185	0	-2.82721	-1.11135	-2.80492	-2.79813	-1.7641	0	-1.477	1.56648	0.489448	-2.87107	-1.08814	0	2.29846	0.715974	-2.82548	-0.207979
pla2g7	0	-0.388157	1.05131	2.91928	4.44088	0	-0.199862	-0.288163	2.98398	6.49226	7.56224	0	0.284357	1.05182	4.36834	5.31417	6.27894	0	-0.372598	0.485307	4.16287	6.15743	5.19615	0	0.596477	1.89017	4.1228	6.40666
plau	0	2.49841	1.92808	1.56973	0.895956	0	-0.245177	1.41939	-1.18105	0.0469235	2.15328	0	2.50122	3.04883	1.92525	2.61856	3.89567	0	1.58724	1.8981	1.29138	2.64361	1.86441	0	1.84989	1.49749	0.390305	-0.626612
plcb1	0	-0.753924	0.836789	-1.41278	-0.680571	0	-0.0300577	-0.10843	-3.79457	-2.70152	-1.38342	0	0.297216	0.331028	-2.99436	-3.49483	-3.63033	0	-0.448274	-0.191345	-1.93093	-2.34363	-2.17313	0	0.798897	0.881462	-1.02561	-1.01383
plec1	0	0.466432	-2.88233	-0.88162	-2.15398	0	0.212809	-3.33133	-0.543716	-1.0595	-0.42889	0	0.538104	-2.17569	-4.25782	-3.96442	-4.54942	0	-0.0387334	0.254182	0.0773589	2.7974	0.494269	0	-2.06241	-3.30437	-2.98524	-2.85212
plekha1	0	-2.79473	-2.14073	0.731936	-2.21797	0	-0.3997	-1.13308	-3.57204	-1.56794	-0.684744	0	-2.7965	0.229392	-2.32062	-2.02043	-0.839334	0	-1.84701	-2.851	-2.07547	-1.17232	-7.04429	0	-1.38992	-2.59077	-1.9869	-4.44636
plekha2	0	1.19394	0.200398	-4.38818	-3.61888	0	-1.83787	-2.64626	-3.30116	-1.31681	-4.43699	0	-0.502522	-0.267486	2.42492	0.285756	0.456373	0	0.523938	-3.66719	-3.20681	0.166007	-2.36166	0	0.401755	-0.208724	0.773654	-1.32198
plekhb2	0	0.610733	3.95045	2.32824	2.83316	0	0.0800837	0.196214	0.566477	2.60562	2.44491	0	-0.233188	1.37215	-0.0535781	3.11155	-0.208861	0	-0.0179928	3.58857	2.28493	-0.00317427	3.88014	0	-0.31082	2.37138	1.17238	0.416079
plk2	0	1.19033	0.774836	-1.73827	-1.02095	0	0.432188	3.26028	3.21536	3.06506	1.47517	0	2.88411	3.84715	1.76192	2.57321	2.34545	0	2.06078	2.0636	3.90881	4.36973	-1.85228	0	1.33583	3.35539	1.81272	0.602563
plk3	0	0.385863	-1.31151	-1.79117	-3.04284	0	0.689721	0.277089	-1.37392	-2.05857	-3.64068	0	0.268107	-0.284022	-3.23612	-3.13723	-4.35326	0	0.350566	-1.33722	-1.99653	-2.1069	-4.17639	0	0.00857767	-0.667927	-1.82747	-3.12841
plxdc2	0	0.0364079	-0.0453949	-0.935604	-0.929835	0	0.0824827	0.137732	-4.00454	-4.64939	-4.34378	0	0.0901983	-0.0701794	-1.58134	-4.15953	-1.60049	0	0.343417	-0.0715816	-2.05618	0.282683	-1.96924	0	0.182286	-0.144297	-1.96934	-1.0206
plxnb3	0	-0.406973	-0.905123	-2.39746	-0.342689	0	-0.000989033	-0.246635	-4.49714	-3.8222	-3.06125	0	-0.517448	-1.31886	-2.43054	-1.3489	-1.14183	0	-0.587874	-0.609862	-3.5203	-4.36851	-0.798413	0	-0.362497	-1.17696	-3.21596	-0.626318
plxnc1	0	-0.618648	-0.74312	-1.47371	-1.03769	0	-0.186278	-0.848373	-4.75588	-4.77279	-2.55076	0	-0.270241	-0.372059	-1.78184	-1.19509	-0.536605	0	-0.674394	-1.11688	-2.34465	-1.6663	-1.38232	0	0.00483882	-0.434568	-1.75217	-0.520117
pmp22	0	1.488	2.58688	1.80125	0.876681	0	0.753573	2.11592	0.532899	0.989526	2.12857	0	1.98045	3.25976	1.11784	3.55748	4.08328	0	2.13599	2.89736	4.14796	6.60237	2.45019	0	1.72694	2.30577	1.61338	1.07036
pnkd	0	-0.581979	-0.949912	-1.37807	-7.26692	0	-0.462173	-0.923166	-2.21527	-0.604206	0.244952	0	-0.438774	-0.982524	-0.404344	-0.222243	0.386754	0	-0.320731	-3.44893	-1.33671	-0.20109	0.507689	0	-3.90221	-1.03167	-1.92783	-3.86672
pnpla5	0	-0.190016	-1.27877	-2.6364	-1.17071	0	-0.197048	-0.522562	-1.88132	-4.7857	-3.04034	0	-0.410003	-1.67944	-1.42701	-2.44165	-2.85935	0	-0.257739	-1.08204	-2.99966	-3.71725	-2.36042	0	-1.40683	-1.78373	-1.8934	-1.37396
pnpla8	0	2.58577	0.411609	0.201401	-3.6354	0	-3.15208	-0.545188	3.05313	2.92263	-1.45667	0	0.102246	-0.371143	0.0899092	-0.684514	-0.607258	0	1.3482	-6.4237	-5.37676	-5.50666	-4.24528	0	0.125088	0.753952	0.750704	-2.24133
pold3	0	0.0316393	-0.137504	6.62418	5.46999	0	-0.123918	2.74519	2.35704	2.86013	5.19499	0	0.430538	3.07895	6.33245	-0.144558	-0.0462992	0	0.144628	3.61105	1.36995	3.398	1.07075	0	-0.193103	-0.176739	6.32903	2.54092
pole4	0	-0.917868	-0.50104	3.07737	2.42888	0	0.337374	-0.19813	2.96116	3.14789	-0.315329	0	6.53704	3.13825	-0.48693	2.12133	-0.351386	0	1.59407	2.3996	2.67003	4.58494	3.23362	0	0.0504021	-0.0385644	-0.0561828	3.71936
polr3a	0	-1.1969	0.45198	-1.46905	-0.925826	0	-1.51472	2.25314	1.06894	-1.72133	-1.45892	0	2.43428	1.81819	3.68615	3.59245	3.51594	0	-2.55252	0.405656	-1.21971	-2.41305	0.413503	0	0.21695	0.223291	0.425689	3.66794
polr3g	0	-1.82111	1.87898	0.863248	1.17778	0	-0.626002	-0.994496	-0.67551	-0.655526	-0.782197	0	2.34537	1.22911	3.44839	-0.664505	2.81531	0	-0.289459	-0.836985	0.760743	-0.98628	1.025	0	1.56693	1.43001	2.25331	0.755263
pop1	0	0.0726657	0.59564	-0.0242127	-0.0890205	0	-6.41957	-3.73986	-3.38475	-0.194561	-0.154195	0	0.728938	1.72018	0.159552	0.379391	-6.67035	0	-0.0354709	0.562922	1.31885	0.667058	-3.26433	0	0.829896	1.43199	0.429166	-3.33403
ppap2b	0	2.58412	4.22755	3.79755	3.35567	0	-0.451781	2.79202	3.83756	4.29912	4.25988	0	2.01379	5.04526	1.76847	4.05412	3.7754	0	2.01475	3.37085	4.61	5.4511	4.3195	0	2.77213	5.14351	3.86513	3.55038
pparbp	0	3.47742	0.566011	1.08583	2.99271	0	0.573667	0.436561	-1.56466	-1.58144	3.42738	0	2.58084	3.09013	-0.5702	2.96751	0.793941	0	2.639	2.45959	3.61226	0.859004	1.96858	0	0.149258	0.0185482	2.1729	1.04998
ppargc1b	0	-0.160652	-0.806258	-3.62115	-1.08432	0	-0.667376	-2.36675	-5.0289	-0.640099	-2.41429	0	-0.816872	-1.61318	-0.645944	-0.747973	-0.167653	0	-3.87912	-1.98509	-3.20211	-0.105776	-1.38906	0	-0.678855	-2.75149	-2.85434	-1.76213
ppfia1	NA	NA	NA	NA	NA	0	2.04418	0.359934	0.813689	-2.44417	0.94862	0	-3.51606	0.684221	0.17719	0.26283	1.30808	0	-1.22233	-1.88117	-3.68212	-2.66432	-0.670398	0	-0.20761	0.253466	-4.83722	-3.09873
ppfibp1	0	0.308459	0.223641	3.88581	-0.230526	0	4.3334	1.52108	0.831082	3.82136	2.84157	0	0.248244	2.25377	-0.247381	2.83007	0.00374969	0	0.119658	-0.312904	2.81558	-0.168436	-0.381609	0	1.86649	3.10501	1.0217	4.87541
ppig	0	0.463752	-1.05338	-1.23711	1.56958	0	2.88249	3.15699	0.1599	1.29829	2.81725	0	0.719829	3.81141	3.65014	3.26981	2.90387	0	1.65795	-0.53435	3.7151	3.03253	-3.38308	0	3.91354	3.27767	3.47937	1.46474
ppm1h	0	0.20807	1.34984	1.90072	1.20336	0	-2.28351	-4.95095	-1.95738	-0.125699	-2.87545	0	0.393341	0.771178	-0.0570061	0.795307	-0.0172638	0	-0.0987133	0.924313	-2.03723	-2.26526	-2.42981	0	-0.55673	0.266565	0.367913	-2.17447
ppm1j	0	0.233024	-0.703102	-2.42617	-2.88439	0	0.00239203	0.160967	-2.64511	-4.79454	-2.83727	0	-0.347307	-0.892161	-1.8942	-3.55873	-3.38237	0	-0.0813197	-0.215988	-2.14997	-4.77452	-3.02998	0	-1.03184	-1.00704	-2.20892	-2.8163
ppp1r10	0	9.68933	9.5146	4.77832	4.37541	0	2.92735	0.396652	0.00634738	4.05748	5.98235	0	0.00719099	-0.111207	0.589788	0	3.85435	0	2.33559	0.134226	-0.012939	0.0876917	1.5232	0	1.65891	3.40264	0.582544	4.36362
ppp1r2	0	-2.01454	0.330895	0.781913	-0.325266	0	-0.77911	-0.409412	-2.11068	-2.30282	1.39085	0	-0.435674	2.87651	-3.24539	-0.832902	0.473867	0	0.547645	-2.50581	-1.24546	-2.12547	-2.51489	0	0.306104	2.70785	-1.05948	-2.75004
ppp2r5c	0	-0.196052	-3.45784	-1.52932	-1.97445	0	-1.60156	-3.07248	-2.89249	-3.74262	-4.21123	0	-0.015399	-0.146247	-3.64761	-3.64239	-3.51011	0	-1.02431	-1.73031	-3.39976	-5.70874	-6.05482	0	0.471513	-2.85721	-3.41676	0.36025
ppp3cc	0	-0.346895	-0.307853	1.62944	2.59996	0	2.53568	-0.0188819	-0.136349	0.0323364	4.23039	0	2.16986	-0.13512	-0.14573	0.877552	0.159745	0	1.20654	-0.085643	-0.278474	-0.332791	-0.252784	0	2.7583	2.44236	-0.304355	0.632261
ppp6c	0	0.264452	0.375453	-0.544897	-2.27611	0	-0.0798207	0.23213	0.23536	-2.72638	-0.784422	0	-0.00501887	-0.0272403	-0.13647	-0.0659738	-3.46343	0	0.069542	-0.338503	-0.289227	-3.94818	-2.76665	0	0.683316	-0.0395735	-4.72879	-4.67459
ppt1	0	0.209023	0.281593	-0.649306	-4.20825	0	-2.0627	-0.205069	-3.93481	-4.90272	-2.59037	0	-0.0403104	0.0729756	-3.74619	-1.52239	-2.12088	0	0.00698701	-0.409635	-1.21047	-4.5789	-2.17901	0	0.766442	0.388586	-0.422439	-1.93821
pram1	0	-1.07997	-1.85497	-3.80043	-3.69454	0	-0.482653	-1.41086	-3.73163	-4.00367	-3.40238	0	-0.539977	-1.58158	-2.76456	-3.50839	-3.77583	0	-0.715463	-2.17253	-3.67313	-4.66182	-2.05528	0	-0.735639	-1.63784	-2.87425	-3.53246
prdx6	0	3.37451	3.74538	1.85366	2.48486	0	3.33082	3.23183	1.70631	3.07299	2.08011	0	1.89224	0.189	3.94221	3.91286	3.9838	0	1.22687	1.66054	4.48192	2.87846	2.19358	0	3.73297	0.117063	3.92412	1.18923
prickle2	0	-0.00547236	-3.28313	-3.26028	-0.643755	0	-1.09955	-1.30645	-3.10453	-2.35111	-0.475039	0	-3.31721	-1.9131	-0.597213	-3.29024	-3.23954	0	-2.7603	-1.78574	-3.30097	-1.22967	-3.19754	0	0.114234	-3.20718	0.840574	2.11094
prkcn	0	-4.53968	-4.37871	-4.67088	-1.71603	0	-1.556	-0.937301	-1.45277	-3.57965	-4.45575	0	-3.55105	-0.868762	-2.43333	0.838727	-4.45392	0	-3.2297	-2.07088	2.23071	-0.822183	-2.11465	0	-1.33184	-4.59203	0.523099	-1.75814
prlr	0	0.070527	-0.0145288	0	-0.257438	0	-0.278157	2.45579	4.76714	4.65273	1.62479	0	-0.137945	-0.0651647	-0.0292054	-0.126846	-0.152357	0	0.330949	-0.0667868	0.0142022	-0.194772	0.11168	0	0.141569	0.11392	0.111245	-0.165788
prm1	0	-0.0241895	4.50074	1.28497	1.4135	0	2.20644	1.71861	3.32153	2.69379	1.7111	0	3.43506	1.85145	3.76916	3.11046	3.72903	0	3.44335	1.16584	2.67992	2.30164	2.71403	0	1.61337	-0.0172367	2.09048	1.89162
procr	0	-0.875756	2.01886	2.06914	0.153428	0	-1.00131	0.197041	3.98035	5.2642	4.79003	0	1.28369	3.46392	3.59938	3.52969	4.48944	0	0.304322	0.804549	4.0664	6.96456	0.468116	0	1.52589	3.25853	2.76252	3.15622
prom1	0	-0.130942	-0.471637	-3.34162	-3.26681	0	0.410516	-0.291067	-3.71358	-4.25683	-2.63794	0	-0.424074	-1.51966	-4.49621	-4.48118	-4.29721	0	-1.20724	-0.919215	-4.16692	-4.31102	-3.95022	0	0.047597	-1.73212	-4.05962	-4.28921
pros1	0	-0.140821	-0.631229	-2.9011	-2.70573	0	0.391333	-0.178021	-2.50127	-5.37445	-5.65741	0	-0.203731	-0.682166	-2.34335	-3.03671	-3.00962	0	-0.393074	-0.562467	-2.43411	-3.15875	-2.81946	0	0.0523047	-0.61104	-2.243	-1.79398
prpf39	0	-0.184309	0.637328	-0.453869	-0.604194	0	1.73382	1.57243	-0.174089	0.179095	1.49569	0	4.45368	4.80668	-0.481869	-0.485427	4.06655	0	-0.476693	-0.437731	0.862073	1.49871	0.334192	0	5.58315	4.91821	4.54762	4.16961
psmd12	0	0.688385	0.803707	2.12394	4.70362	0	2.61349	2.97935	-0.288112	-0.425294	-1.15447	0	1.23261	0.94935	2.2712	0.941883	-0.503986	0	5.35812	2.77622	1.28541	2.30005	1.79502	0	0.655977	0.964686	0.0588892	0.258324
psme4	0	-0.668731	0.702913	-2.31703	-1.06407	0	3.40561	0.511165	2.95878	-0.180229	5.12789	0	0.281358	-0.614212	-2.21304	-3.33359	-1.80505	0	1.94691	2.40654	0.349977	-0.0980378	5.21569	0	0.161783	0.518327	3.05828	0.30812
ptafr	0	1.69781	2.04956	1.57848	2.04516	0	1.16626	2.68568	2.19614	2.98005	2.99813	0	1.81794	1.75945	1.27334	2.92518	1.96256	0	2.05719	3.16065	3.16604	3.21476	3.43789	0	1.05693	1.27654	0.727628	0.670105
pten	0	0.116786	-4.02304	-1.90038	-5.25136	0	0.756257	-4.82409	-3.26113	-4.51679	2.58314	0	3.05264	1.73774	-1.07007	2.42103	0.131354	0	1.7156	-2.5049	-0.293874	-5.10363	-3.02491	0	-1.26874	1.21061	-3.19865	-0.321455
ptges	0	1.45357	3.13797	3.53414	2.82679	0	0.277804	3.73565	5.78805	5.79365	4.98416	0	2.42115	3.38653	3.90617	4.95623	4.29932	0	3.09245	4.13412	6.17118	6.12489	3.89122	0	1.39929	3.26791	2.67122	2.01802
ptgir	0	1.95111	3.01038	2.70186	1.3711	0	0.269997	2.84653	4.46347	4.59316	4.22919	0	2.16831	3.18744	1.47627	3.26095	3.89792	0	2.5174	2.23976	3.13516	4.28637	1.34759	0	2.70048	3.53637	2.92951	3.31654
ptgs1	0	-0.072704	-0.158541	-2.2851	-5.78979	0	-0.0841428	-0.643594	-4.79755	-6.19997	-4.96046	0	-0.17396	-0.659435	-4.35308	-6.20529	-5.39475	0	0.160919	-0.567931	-3.80325	-0.992622	-4.32466	0	-0.0709121	-0.867224	-4.04128	-4.24668
ptpn18	0	-0.384799	-0.743912	-1.70758	-1.68718	0	-0.10171	-0.357295	-4.70419	-5.13233	-4.58031	0	0.020607	-0.235604	-2.3215	-2.03584	0.01019	0	-0.0902536	-0.350941	-2.97158	-0.428192	-0.689866	0	-0.146045	-0.537656	-2.31504	-1.37399
ptpn6	0	0.618786	0.3687	-1.34386	-0.30642	0	-3.84105	-3.4832	2.14279	-0.908972	-2.5499	0	-2.23209	-0.278635	-0.236894	-4.02797	-2.6635	0	-2.88592	-4.39204	-3.03402	-0.385143	-2.22488	0	-0.79779	-6.24852	-6.11924	-1.07985
ptrf	0	-0.132767	-0.182377	1.36201	0.605705	0	0.731041	3.76957	1.96924	-1.29416	-0.0181698	0	0.395048	0.811046	2.98341	-1.15018	0.683638	0	0.75174	1.9983	3.01255	-0.740658	0.407669	0	3.35821	3.54043	2.38872	1.73821
pvr	0	0.119284	4.24139	2.27762	1.57968	0	2.11274	2.88966	0.71942	0.43829	-1.67192	0	3.13204	3.62778	3.53985	3.94598	3.96489	0	-2.45415	-1.80149	-2.7532	-1.66117	1.55551	0	0.354097	3.82745	1.78503	3.38833
qars	0	1.47849	3.62033	2.61019	-1.41951	0	2.50202	-1.86857	-2.59792	2.35545	-6.23182	0	1.75766	2.58404	1.12257	1.64427	2.7223	0	-3.27283	2.08988	3.26766	-1.2763	-1.05428	0	-6.4433	-6.59919	-6.60621	3.00119
qk	0	-0.0759092	-2.21935	-1.73045	0.619691	0	0.167743	0.313598	-0.0472824	0.694196	3.09001	0	0.143477	3.71006	3.80468	3.50752	3.42863	0	2.13207	2.0625	1.78108	2.88238	3.82688	0	-0.940431	-2.389	3.38027	2.17269
rab11a	0	0.857419	0.254015	0.202896	-4.56794	0	0.381151	0.235342	0.985881	0.796675	-4.1824	0	-0.183509	-3.08852	0.779283	0.723418	-4.43436	0	-0.652262	-0.964735	0.747282	0.682739	-1.61062	0	-2.09544	-0.499214	-7.65143	-3.92791
rab12	0	0.475043	0.991715	0.233884	2.38028	0	0.627015	0.21613	0.922015	0.990579	0.477748	0	3.49463	5.29341	5.25601	5.25249	4.20473	0	2.57909	-0.210379	5.59389	5.53842	5.31858	0	2.40355	1.37359	5.15431	2.56053
rab18	0	1.05461	1.23941	0.573435	1.20808	0	0.846705	0.806672	1.15772	1.03823	-3.78554	0	-2.36692	-3.54582	-8.06803	-8.10716	-8.11985	0	-0.570154	0.438153	-2.98363	-8.10863	-7.96904	0	1.30062	1.2155	-4.7454	-8.11143
rab27a	0	-1.37237	-2.22898	-2.05633	-0.588231	0	0.0867511	-1.45876	-4.21608	-3.63011	-3.37417	0	-0.497764	-2.13188	-2.33327	-2.3057	-2.34652	0	-1.12787	-1.6886	-3.70622	-3.82541	-1.80852	0	-1.82135	-2.99987	-2.07456	-2.09334
rab28	0	0.604545	-1.41076	-1.57153	2.39622	0	-0.383364	-0.495988	-1.45625	-1.1397	1.1683	0	0.0726904	0.0908793	-0.837236	-0.275431	2.61544	0	-1.44908	-1.19796	-1.02362	-0.282469	-1.15685	0	2.44386	3.94979	1.52725	2.92405
rab34	0	-0.241478	1.93116	-0.353694	-0.377655	0	-0.392192	1.17399	3.3074	4.99119	2.84232	0	1.89291	0.949903	2.5125	6.43902	7.21176	0	0.691642	1.49988	-0.482161	6.60941	3.49851	0	-0.394526	2.01862	-0.423682	-0.506526
rab3a	0	-1.54563	-1.37215	0.401016	0.664872	0	-0.750552	-2.56711	-3.00538	-2.53552	-0.779997	0	-1.78882	-3.01258	-0.528831	-0.298514	0.598368	0	-2.06967	-0.0732187	-1.63579	-0.195022	0.667376	0	-2.73229	-2.72263	-0.745066	-0.245129
rab3gap2	0	0.500674	5.09994	1.93852	2.74957	0	0.446478	-1.79653	5.04628	5.00894	-4.22015	0	0.707691	1.42815	-0.946614	-1.93272	-2.10964	0	-2.04064	-2.19993	0.430561	0.745428	-4.60551	0	-0.600189	-2.15822	-0.910609	2.12175
rab6ip2	0	0.494406	3.59594	2.7173	-0.913028	0	0.905194	0.572387	1.78877	-0.881761	-1.37516	0	0.810347	1.55438	3.71755	3.12387	0.872257	0	0.562027	-0.546958	-0.0580533	3.33098	0.943099	0	1.45074	0.703195	1.58826	2.429
rabgap1	0	-0.653721	1.04855	-1.31013	-2.12217	0	0.442493	-2.49007	-1.88891	-4.56085	-1.40327	0	-0.158509	-2.03473	-0.057347	-0.92245	-0.53256	0	-0.929312	0.743193	0.905254	1.01344	1.04124	0	-0.217239	0.188178	-4.60506	-4.65189
rabggtb	0	-0.219087	-0.131073	-0.571853	2.57081	0	2.87194	0.0685459	4.14741	1.88602	6.61472	0	-0.058383	0.574339	4.17416	1.91383	4.07676	0	2.70724	1.69757	3.55262	1.25063	-1.81167	0	-0.745353	-0.270473	-1.94819	-2.16653
rad23b	0	-1.15837	4.96186	4.37621	4.61069	0	2.10059	4.50552	1.5804	1.62729	1.54458	NA	NA	NA	NA	NA	NA	0	2.25523	2.47155	4.95026	1.42776	0.665696	0	0.009449	-0.034484	3.85326	4.57582
ramp1	0	-0.161079	-0.738301	-1.94055	-1.68056	0	-0.224565	-0.317797	-3.43685	-5.62751	-5.04068	0	0.0437861	-0.412696	-1.88447	-3.03159	-1.56395	0	-0.199301	-0.384473	-3.10524	-6.37017	-2.46572	0	-0.298307	-0.695511	-1.85865	-1.74567
ranbp5	0	-0.761933	5.65821	2.15819	1.74947	0	1.95638	4.38168	5.539	2.36301	6.10255	NA	NA	NA	NA	NA	NA	0	4.43464	3.22708	1.20865	3.01611	1.40929	0	-0.719545	-0.740506	5.635	5.86056
rap1a	0	-7.33741	-7.34783	-7.33051	-0.257602	0	-0.964307	0.439439	-3.73766	-2.01253	-7.45653	0	0.336223	-1.89305	-0.673254	-7.38668	-3.73965	0	-1.20445	-0.160752	-7.36731	-7.44347	-7.25569	0	-2.75319	1.84032	-0.708791	0.804164
rara	0	0.328231	-0.579743	-1.06958	-1.50922	0	-0.219473	-0.0693766	-3.08485	-3.64391	-3.05334	0	-0.273388	-1.59926	-1.83559	-3.49159	-3.50251	0	-0.293427	-0.47875	-2.04873	-3.18005	-2.96334	0	-0.608182	-2.79503	-0.940628	-2.66941
rasgef1a	0	1.70467	2.59811	2.73557	2.78347	0	-0.428936	1.54976	-0.221414	1.56347	2.54492	0	1.54962	1.9321	1.42385	2.94547	4.64989	0	1.54196	1.89248	1.88271	3.46723	2.13802	0	1.51752	2.55263	1.45228	2.49307
rasgrp4	0	-0.383636	-1.31671	-3.27142	-3.23362	0	-0.352964	-0.747982	-3.22353	-4.47325	-3.59601	0	-0.268843	-1.16687	-2.3897	-2.95014	-3.6347	0	-0.519652	-1.3249	-2.97274	-3.2639	-3.1205	0	-0.707097	-1.6299	-3.41757	-3.50433
rassf5	0	-0.321845	-0.989659	-1.53126	-3.09706	0	0.229952	-0.567696	-4.86013	-5.2384	-3.61847	0	-0.328882	-1.64762	-2.12375	-3.29777	-3.42245	0	-0.449002	-2.24432	-4.17961	-4.0179	-4.70522	0	-0.124322	-1.25297	-2.03079	-2.10604
rbm16	0	-0.290986	0.13217	0.0613599	2.94966	0	-0.0320181	3.07459	-0.0809887	6.10069	5.81793	0	0.224148	-0.181668	-0.0991837	-0.217963	-0.195109	0	-0.232356	-0.197153	2.8846	2.83309	-0.243719	0	-0.276557	-0.163286	0.0802423	3.15446
rbms1	0	0.0330846	1.72447	1.00181	1.14749	0	-0.0535397	-0.681364	1.08045	1.13024	-1.79968	0	5.20516	2.25322	-1.2884	-1.36486	-1.91996	NA	NA	NA	NA	NA	NA	0	1.8532	-1.92853	5.93953	9.04919
rbmx	0	0.847958	-1.86541	-1.42464	0.444816	0	1.09565	-0.228247	-0.296674	-2.92512	1.5011	0	-0.475918	-0.343227	-0.184539	0.0738897	-2.0748	0	1.54379	2.70663	-0.483919	-3.2692	-5.46909	0	-0.54593	0.992774	-1.85123	0.670463
rbpms	0	-0.0112565	0.132057	-0.0321356	4.69262	0	0.319395	0.0476746	1.53798	3.41068	-0.00596986	0	-0.0245323	-0.0283088	3.11101	6.34036	0.0444226	0	0.171343	1.72865	1.23188	0.996182	2.10099	0	-0.0455626	0.128642	0.00373272	2.59971
rcbtb1	0	-0.567889	2.01311	-0.567905	1.09782	0	1.32488	-0.0997297	0.342901	2.78601	-0.261949	0	0.786201	0.224269	0.819733	2.47764	3.01466	0	-0.506426	1.6568	1.08135	1.39314	-0.625691	0	0.684698	2.11177	2.72662	4.64207
rcbtb2	0	0.128779	0.626262	-4.40513	-6.08977	0	-3.202	0.0706284	-1.88986	-0.835233	-4.16206	0	-3.15827	-2.01127	-3.64017	-1.8408	0.650638	0	-1.7539	-0.0358507	-3.09505	-9.12355	-7.30633	0	-2.94253	-6.76687	0.962383	0.901011
rfx2	0	-0.498384	-1.83938	-2.76867	-0.778056	0	0.183827	-1.59762	-3.88889	-3.69645	-2.19732	0	-0.623173	-2.80408	-3.23035	-2.76993	-2.46918	0	-0.0685042	-2.32753	-3.99472	-2.84113	-3.01276	0	-0.6097	-2.99469	-3.78419	-2.01804
rhoh	0	-1.52589	-2.09418	-3.12648	-2.51127	0	-0.302898	-1.75876	-4.52761	-4.76678	-4.75487	0	-0.962149	-2.03921	-3.35374	-3.45128	-2.73255	0	-1.70817	-2.3302	-3.24686	-1.21506	-3.51478	0	-1.09571	-1.96709	-2.4671	-1.99781
rhot1	0	1.91689	-1.21174	-1.56892	7.3199	0	-1.59415	0.129503	-0.646581	-0.567769	0.143372	0	0.931772	3.28724	-0.447861	-1.65873	5.60675	0	-0.13956	-1.23917	3.86819	2.13944	-0.691412	0	1.26626	-1.29888	0.288802	-1.73113
rhov	0	4.67634	2.72512	3.42814	1.82791	0	1.81395	3.31638	1.79759	3.12911	3.37383	0	3.06863	3.22822	-1.21692	0.470678	1.39741	0	3.39362	3.36294	2.6483	1.95819	2.41015	0	1.96473	2.38626	2.91959	1.24625
ric8	0	-2.25192	-0.813463	-0.366295	-1.2176	0	-3.79685	-4.90342	-3.98739	0.35448	-0.212791	0	-0.403674	-0.300745	-0.591509	-0.592801	-3.53062	0	0.503832	-3.67882	-4.41231	-3.25034	-2.15742	0	-0.2804	-0.917426	-0.190809	0.266796
ripk1	0	0.505157	0.573362	1.6756	-0.145655	0	-0.209507	-4.89825	-4.45915	-2.74762	-4.55674	0	-1.48623	-3.76772	-3.34291	-3.61113	0.571023	0	2.32197	-0.0361412	-1.63875	-1.32566	2.38062	0	-1.45247	1.02631	0.43728	-2.35069
rlf	0	-3.1625	0.505608	-1.35991	0.242825	0	1.74538	0.619528	0.99303	-1.12434	1.98941	0	-1.02442	-2.8199	-1.11741	-4.19377	-2.23107	0	0.872122	-1.46363	1.5884	0.737236	-2.96303	0	0.69779	0.327251	2.16714	-1.45318
rnase4	0	0.27633	-0.144774	-1.67796	-3.21367	0	0.221942	-0.187747	-2.59673	-4.5051	-6.58589	0	0.0712406	-0.351149	-1.63386	-3.74018	-3.86941	0	-0.315918	-0.128449	-2.07254	-5.82444	-4.08818	0	-0.27986	-0.75046	-1.02838	-2.80235
rnase6	0	-0.95846	-2.13102	-3.50841	-2.03561	0	-0.252539	-0.90899	-4.5348	-5.1195	-4.47237	0	-0.349597	-1.45845	-2.24091	-4.57254	-4.45241	0	-0.803488	-1.64396	-4.53885	-3.14355	-3.14647	0	-0.592987	-1.50939	-2.6502	-2.3817
rnasen	0	2.87884	2.41982	-1.46923	-3.47061	0	-3.57813	-6.18205	-1.68672	-0.616928	1.1205	NA	NA	NA	NA	NA	NA	0	-3.70418	-1.56389	-1.90392	-1.1871	-3.53651	0	2.90391	2.4781	2.88615	3.02486
rnaset2	0	-1.7703	-0.890363	1.06059	-2.47054	0	-2.37535	0.231575	1.96416	5.3811	4.90948	0	4.39745	1.54885	4.16591	-0.336048	-0.532629	0	0.0615796	-2.09384	-0.928214	4.54323	2.34384	0	4.16064	3.88954	4.11758	1.72543
rnd3	0	-2.5019	-3.3873	-2.28052	-2.25413	0	-0.891064	-0.171575	-1.69579	1.21334	0.424267	0	-0.883903	-1.65216	-2.08791	-2.39254	-3.63523	0	0.477035	-3.48369	-1.98925	-2.38629	-2.55301	0	-2.16695	-3.04426	-2.51069	-3.2589
rnf123	0	-0.386468	3.16087	-0.594183	1.2106	0	0.858347	1.50394	0.511679	1.40291	3.30568	0	-0.39603	1.31006	3.63064	3.59626	3.37279	0	-0.177851	1.51216	-0.385459	1.46554	0.239975	0	3.17657	0.590083	3.23486	3.03435
rnf128	0	0.138124	0.742946	1.30652	2.75833	0	0.030104	0.16886	2.74175	4.15657	4.17354	0	0.749578	1.88557	3.4582	4.35792	3.77044	0	0.1544	0.845557	3.01513	3.75696	3.81696	0	1.08278	2.02808	3.46822	4.3282
rnf139	0	-0.169367	0.265116	-2.2147	1.40577	0	1.30521	-0.200543	-1.61399	-1.51019	-1.55333	0	-2.61341	-1.1737	-2.82532	-1.22463	-2.86544	0	-1.19227	-1.75637	-2.75815	-2.5935	-2.81635	0	0.704489	0.283203	-0.656803	1.66108
rnf170	0	0.03928	3.35523	2.80072	2.71925	0	0.0105072	-0.121337	-0.069459	-0.133892	-0.221907	0	-0.209502	0.0705082	1.39538	0.03928	2.85914	0	1.85369	-0.24254	1.52754	0.0269284	1.7072	0	2.99943	-0.17568	2.77997	3.83917
rnf20	0	1.49267	0.705479	1.14585	5.87723	0	0.786303	-0.346639	1.22039	1.95173	1.71693	0	-3.61799	-3.57752	-3.59661	-2.90855	-3.61801	0	0.220901	2.16931	1.1604	-3.66367	-2.59931	NA	NA	NA	NA	NA
rnmt	0	0.769598	-1.44667	-0.582842	-1.18341	0	-1.48062	-0.117435	-0.930541	-2.77124	-0.632667	0	-2.70644	-1.9786	-3.22516	-2.68586	0.924572	0	-0.0180481	-4.78358	-2.11249	-4.05025	-3.42537	0	-0.526385	-2.13547	-3.06832	-4.35068
rpgrip1	0	-0.118821	0.753432	-0.142448	2.65783	0	2.62463	3.06371	4.25334	3.85561	3.3672	0	-0.0908032	-0.0535088	-0.115477	-0.118821	0.00140165	0	0.0133008	3.24034	0.002607	3.04837	-0.159398	0	-0.0877765	-0.139046	-0.0824622	2.07199
rpl7a	0	0.268639	0.589339	-0.0028721	0.169122	0	0.777059	-0.269226	-0.128421	-0.073786	0.355634	0	0.218571	0.00060722	-0.201596	-0.445873	-3.15288	0	0.161325	0.0222441	0.798605	-5.71959	-3.66774	0	0.267044	-0.187032	0.0746362	-3.49591
rpn1	0	0.54974	1.33931	-4.28121	-2.59203	0	2.9564	-0.435462	2.2569	4.59813	-1.45915	0	3.66099	4.32477	7.86727	1.53696	2.61026	0	1.62403	7.57922	-0.092293	2.01132	-4.08743	0	4.11042	3.04357	2.62375	2.39793
rps18	0	0.209557	-0.431632	-5.05369	-9.41661	0	0.461389	0.352948	-3.60877	-3.66483	-4.34661	0	0.251639	0.123782	-8.96692	-9.65669	-5.61441	0	-4.24451	-4.77066	-3.52316	-4.25016	-9.32116	0	-4.34506	-9.11086	-9.55544	-0.525416
rps19	0	0.789501	-6.67121	2.91721	2.52557	NA	NA	NA	NA	NA	NA	NA	NA	NA	NA	NA	NA	0	-0.221399	-0.891539	-2.5658	-0.0862598	0.0525684	0	-0.115873	6.54974	6.48505	2.72856
rps24	0	-0.351758	5.73381	2.7796	-2.90443	0	2.16125	-0.790291	-0.512852	-0.777803	-2.13618	0	5.95552	6.01642	5.14424	5.93601	6.02193	0	2.82813	4.44404	3.00999	5.94969	-1.66675	0	6.61157	6.59882	4.32551	6.23202
rps6kb1	0	3.89055	4.94505	-0.183467	0.0691588	0	4.75665	2.32094	2.17937	-0.0232324	0.0533376	0	5.01719	5.14593	5.12863	4.89208	-0.096586	0	-0.138311	0.0275439	0.868642	1.68558	-0.207577	0	2.80136	5.14305	-0.209453	2.28045
rps6kc1	0	-1.47884	-2.18494	-3.27795	3.3581	0	3.12683	1.92017	1.09093	0.799275	1.26233	0	-3.30426	-1.38761	-3.29104	-3.2747	-3.21794	0	-2.10772	0.40867	1.02345	-0.433669	-0.627149	0	-0.350939	-3.18037	0.115451	0.173347
rrad	0	2.34407	1.64046	0.524515	0.796481	0	0.616564	3.39648	1.59897	0.914096	0.519672	0	3.0284	2.39076	1.82669	1.13547	-0.407024	0	3.39466	2.69912	1.98851	1.25734	1.25053	0	1.69953	1.41969	1.43692	-0.508934
rragd	0	0.247928	3.07223	0.134298	1.29244	0	-0.120893	1.00638	0.0542956	1.11028	3.27146	0	2.09764	2.48834	-0.0692627	3.06686	5.14051	0	1.1183	1.45119	3.2377	2.70966	5.93705	0	1.12594	-0.0194524	-0.0965485	3.46465
rras2	0	-3.31043	0.788245	-1.35787	0.935606	0	-0.368974	-1.51884	-2.72043	-2.23124	-2.58436	0	-1.34562	-0.389175	0.1204	-1.70222	-1.69382	0	-1.71517	-0.820541	-3.09184	-4.18314	-4.65342	0	-2.33835	0.452321	0.208054	-2.64063
rrm2	0	-0.350491	-0.345184	-3.06263	-3.87694	0	-0.0714007	-0.423352	-3.25495	-4.2465	-5.94039	0	-0.256368	-0.453625	-1.63959	-3.10592	-5.39598	0	0.245962	-0.480881	-1.25443	-5.23561	-3.99423	0	-0.115822	-0.168988	-1.62064	-3.10618
rsad2	0	0.180327	-0.242717	-0.770654	-0.730246	0	1.0872	0.609963	8.5976	6.69499	4.58753	0	-0.173707	0.40596	1.82012	-0.426917	4.00668	0	-0.473206	2.32544	3.11922	4.62918	0.660164	0	2.4428	-0.78149	1.53972	1.35329
rsbn1	0	0.859324	1.01351	-0.75939	-3.86894	0	0.110649	0.409398	-2.09873	-2.6666	-4.18627	0	-2.7357	-1.65515	-3.38397	0.122185	0.718871	0	-1.94958	-2.03422	-4.035	-4.94003	-5.19459	0	1.2703	1.35736	0.0632006	0.711191
rsrc1	0	-2.53494	3.78003	0.469321	-1.19564	0	2.30723	-2.74604	-2.66652	-2.92902	-2.54529	0	3.27279	0.780379	-3.01938	-0.331261	-0.434734	0	-2.55088	0.324207	-0.282067	-1.9817	1.05169	0	3.64123	3.1245	-2.9885	-2.36413
rtf1	0	-3.03422	3.26296	-0.458998	3.20663	0	0.100388	-0.884965	1.47152	1.72336	1.35523	0	2.61306	-2.22047	-0.806239	-0.592961	-0.668757	NA	NA	NA	NA	NA	NA	0	1.41353	-3.32257	-3.47386	0.985306
rtn3	0	0.732811	0.209446	-1.36871	-0.384932	0	0.120835	-3.85265	-1.09062	-3.59621	-0.651758	0	0.13258	0.325572	-0.610237	-0.0639123	-0.384194	0	-3.2565	-0.553951	-3.89339	-7.33186	-1.66984	0	0.948543	-1.45701	-0.0833324	-0.279069
rtp4	0	-0.860345	-0.620363	-2.30913	-1.18089	0	-0.547058	-0.361858	5.82491	6.13241	4.23884	0	0.175422	0.780574	2.41139	2.49716	4.79935	0	0.0871187	0.0570899	4.22558	4.98013	3.80931	0	0.325751	0.0405653	0.70095	2.65678
rwdd1	0	0.117625	-0.125049	-1.15818	0.542934	0	-0.187266	-0.0832697	0.428221	0.725862	0.41	0	0.166819	0.116089	-1.56133	1.00741	-0.0493372	0	-3.06214	0.221724	0.979835	-0.157713	-4.92938	0	-1.28481	0.0128183	0.06503	-1.35959
s100a9	0	0.0649593	-1.29199	-2.66034	-4.14585	0	-0.814535	-0.879463	-3.26571	-3.47586	-3.79598	0	1.97946	0.536884	-2.34884	-2.61166	-3.84237	0	0.720005	0.221948	-0.784281	-1.86967	-4.08187	0	1.84786	0.0468095	-2.72777	-4.06325
saa3	0	-0.0548359	0.049582	0.00816495	-0.0884101	0	-0.08664	-0.0186971	0.124582	0.947344	2.29384	0	0.121796	-0.00845669	1.13628	6.53303	8.86027	0	0.345087	0.0417346	3.38316	3.02703	3.91773	0	0.0115055	0.0753451	0.0880562	0.16307
sap18	0	0.151168	0.331716	-0.157893	-1.06384	0	0.324186	0.420469	-1.91424	-1.84527	-1.84622	0	0.399285	0.460468	-3.86906	-2.34627	-1.51856	0	-0.87248	-0.517515	0.645329	0.39607	-1.80006	0	-2.09268	0.453309	-2.81537	-3.35571
sbno1	0	4.14961	2.36762	0.125473	1.41096	0	2.81753	2.98659	3.68133	0.67282	1.71987	0	0.973266	-0.107375	2.93632	1.19615	0.338152	0	2.51483	3.16558	3.59917	0.407505	2.20827	0	2.78249	-0.254622	3.10035	2.11161
scamp1	0	-0.337588	0.815541	-1.27764	0.961318	0	2.4411	1.91716	0.708844	1.04374	-2.54107	0	-1.37025	0.581323	1.92345	0.680151	0.893135	0	0.441155	0.734314	0.295238	1.88389	-1.49014	0	3.32785	3.26238	-0.00338831	2.44726
scel	0	-0.855174	0.220369	-0.44346	-3.04438	0	0.0264269	-2.75528	-3.15147	-3.1487	-1.89657	0	-1.08904	-1.99624	-3.38402	-3.03568	-3.2221	0	-0.129436	-1.93975	-2.37591	-2.86181	-2.05155	0	-0.274345	-1.30373	-2.47829	-2.97272
scfd1	0	0.48125	0.603905	-2.58578	0.402136	0	-1.31893	1.56763	2.82648	-0.947715	-0.319385	0	0.0858427	0.173486	-0.654671	3.42429	1.12032	0	0.497246	0.351481	1.28364	-2.17724	-2.72262	0	3.43274	-0.471216	2.75385	3.41624
sdc1	0	1.08624	2.06007	1.70157	1.74438	0	0.544918	0.119495	0.550061	1.92566	4.19698	0	1.02335	1.33888	0.565568	2.73205	3.81229	0	0.767458	0.751744	1.7699	6.00542	4.51741	0	0.25556	0.959638	1.8072	2.49481
sdc3	0	-4.47966	-4.7202	-4.58869	-2.81545	0	-2.43201	-1.94852	-4.66877	-0.505698	0.353787	0	-2.08345	-4.79248	-3.52002	-3.87424	1.26084	0	-0.147246	0.937595	-1.07131	1.41642	0.385663	0	-1.1642	-4.73243	-3.4056	-0.420062
sdccag1	0	-0.0982795	-0.0832903	-0.0870231	4.12712	NA	NA	NA	NA	NA	NA	0	-0.0796104	-0.0721925	0.23703	-0.0795673	5.95175	0	6.77662	3.6512	5.06284	6.06595	7.51822	0	3.47248	0.0244235	6.44678	3.1871
sdf4	0	-0.252766	0.342392	-0.381134	2.95867	0	6.84522	9.0995	1.62792	4.78875	4.51685	0	-0.306677	-0.377367	-0.315502	-0.17638	-0.364507	NA	NA	NA	NA	NA	NA	0	0.89283	-0.329821	-0.290779	4.90428
sdk2	0	0.469312	0.122412	0.668788	0.0856498	0	0.778136	-0.074687	0.957463	1.11361	1.39064	0	0.0214885	-0.00468239	0.0669726	-0.0767913	-0.0442967	0	1.37595	1.15016	0.0684216	-0.0886143	0.0699411	0	0.937026	0.108028	2.67456	3.60475
sec11l3	0	-0.199256	0.267644	-0.854416	-2.07516	0	-1.15599	-0.526059	-2.27842	-1.81821	-0.946506	0	0.101518	0.397613	-0.209897	1.35361	1.05743	0	-1.08663	-3.40539	-0.307096	2.04564	-3.86885	0	1.01268	1.04088	0.326042	0.962197
sec15l2	0	3.41324	-0.116219	-1.85678	0.322244	0	-2.84587	2.04931	0.245098	-2.6392	-3.06391	0	0.13171	-3.14738	2.93536	-0.574884	-2.91916	0	-2.11242	-0.534595	-2.91364	-0.743932	-0.302613	0	-1.81903	-0.504322	0.604518	-0.435086
sec22a	0	-0.244031	0.300994	-1.50484	-0.15797	0	-3.08786	-2.52734	-3.54096	-4.59159	1.1809	0	-2.83268	-5.74828	-5.69192	-5.70624	-5.74453	0	-2.50202	-2.85413	-2.4283	-5.75213	-2.13267	0	0.841166	-5.76498	-5.75379	0.318643
sec61a1	0	-0.541522	0.668025	-0.761623	-2.08685	0	0.696491	1.50395	1.53518	0.137069	-0.827691	0	0.657579	1.4426	-0.58807	0.714975	-1.88414	0	0.591021	-1.37857	0.412577	0.446247	-0.752663	0	-0.679974	-3.23105	0.306706	-3.4208
seh1l	0	1.09147	-3.09522	-2.53412	-2.09383	0	-1.05362	-2.01493	0.154244	-1.16287	-3.19326	0	-0.208623	-2.95386	-0.396169	-0.487944	-0.784461	0	-1.42515	-1.7772	-2.86999	0.0525565	0.318194	0	0.3404	-3.14724	-3.06547	-2.20591
sema6d	0	-1.00591	-2.77868	-1.1741	-0.359693	0	1.95033	-1.6912	-3.67606	-2.56322	-0.615909	0	2.21001	-0.734249	1.96127	-3.51381	-3.51381	0	-0.976465	1.43226	-3.58932	-3.57694	-3.51845	0	-0.229485	-0.853747	-1.7604	0.991012
senp2	0	0.114783	-2.67142	-0.444773	2.49817	0	0.842616	0.438044	-0.592375	-1.56252	-5.35067	0	0.916271	1.11037	0.28112	-0.396202	-2.43842	0	1.44839	-2.7045	-0.153269	1.5789	-7.33059	0	2.26853	-0.680204	-2.97212	-3.35498
serbp1	0	0.50013	-6.43999	-5.19856	-1.01675	0	-0.337212	-0.017049	-1.25186	-5.10943	-3.8989	0	-6.43486	-3.18995	-0.561473	-6.43999	-6.4417	0	0.401546	-6.23464	-3.02046	-6.44173	-6.50775	0	-6.43828	-6.44686	-6.44342	-6.5051
serpinb1a	0	-0.521111	-1.29386	-3.64108	-4.58138	0	-0.139714	-0.287534	-3.59216	-3.78297	-3.54008	0	-0.360063	-1.04698	-2.61576	-4.11545	-4.64934	0	-0.435295	-0.810366	-3.40343	-3.3339	-3.79762	0	-0.288678	-0.90679	-3.34626	-3.89075
sesn1	0	2.32749	0.484187	-0.127276	2.77297	0	-0.43257	-1.78237	-0.5072	-0.0470383	-1.91964	0	2.66695	0.97665	3.11352	-1.17677	-1.94151	0	-2.51103	-0.804679	0.953687	0.0754651	1.99675	0	1.50609	2.80698	0.300053	3.56511
sestd1	0	2.33917	3.78446	4.99084	2.60935	0	1.71077	1.73157	-0.27155	2.04648	1.95319	0	-0.132136	-0.172267	-0.0211776	2.12695	4.30713	0	0.976348	2.75663	2.19861	2.12952	2.17715	0	1.85652	2.94817	0.241412	5.03407
set	0	-0.0402927	-0.279017	2.83904	3.88555	0	-0.187525	1.61847	2.85831	1.22763	5.09413	0	5.19407	5.03523	5.19767	-0.286453	1.87403	0	2.66444	2.30998	2.45741	2.46963	1.53017	0	5.05542	4.86461	5.89744	3.75581
setd3	0	1.61894	-0.196471	0.0537357	-0.803706	0	1.52749	-0.242962	0.851294	-2.9291	-6.70684	0	2.55395	2.71076	2.7111	2.59662	2.7016	0	-0.638575	-0.313005	2.22399	2.7557	1.28292	0	1.36691	-0.175645	2.36538	-1.96019
setd5	0	3.16113	1.34517	3.98284	4.02926	0	0.377279	0.996252	1.33573	1.10565	-0.145884	0	4.05545	4.4436	0.0699483	0.202176	0.238544	0	2.22418	0.302028	2.20411	1.44318	0.614757	0	0.605735	3.95605	0.625329	3.69091
setd7	0	0.00805278	-0.24794	-0.483145	-1.4931	0	-0.321857	-0.825646	-1.94329	-1.81666	-0.955767	0	0.116608	-0.183274	0.519579	-0.186029	0.428832	0	-0.703191	-3.5675	-1.17064	-0.665669	-0.292023	0	-5.35319	-5.54613	-0.170977	-2.92617
setd8	0	-3.40983	-2.13996	-0.654557	-1.81198	0	-0.420788	-1.5011	-1.62246	-1.92429	-2.37124	0	-2.89721	-2.02011	-2.64926	-2.08226	-2.53819	0	-1.53517	-1.14884	-0.427011	-2.50798	-2.58985	0	-3.01288	-0.447939	-2.31629	-3.06828
sfn	0	1.3064	5.3727	2.07923	0.241916	0	2.80788	3.10279	0.677978	1.31819	3.2193	0	0.416418	0.289539	0.995008	0.926131	4.60335	0	1.55374	3.23996	0.272886	2.88132	1.82137	0	2.91039	0.000996336	0.423703	-0.326986
sfrs11	0	-4.81215	-5.63131	-0.0141648	-0.161818	0	-0.020932	-0.80834	-3.71069	-3.11844	-0.987978	0	0.12022	0.425573	-0.885086	0.192013	-0.302584	0	-2.48241	-3.88903	-3.87312	-6.95988	-1.80667	0	0.621432	0.659017	-4.09552	-2.84742
sft2d3	0	0.0100201	-0.618646	5.31227	3.11155	0	-0.281675	-1.31791	2.43743	5.49814	6.04088	0	2.7797	6.65841	6.42788	-0.329655	-1.04099	0	2.57941	1.93576	2.79551	2.21102	2.57749	0	-0.329493	0.481016	5.30883	3.2177
sfxn1	0	-0.0524286	1.02007	-2.83844	0.66121	0	-5.58049	-2.49517	-2.94684	-1.41232	-1.30935	0	-2.29763	1.38418	1.06545	2.95609	3.38476	0	1.46058	-5.63854	-6.12585	-1.61462	-4.76188	0	1.59954	1.82209	0.539888	1.36601
sgk3	0	-1.91764	3.03602	0.770059	0.35621	0	-1.03722	-0.0440344	1.66308	-1.50729	-0.388706	0	-1.83063	2.50379	0.306024	3.05456	2.47055	0	-0.105196	-0.818727	-3.04139	2.13842	-0.0813169	0	0.108011	2.70752	1.49337	0.655034
sh3bp5	0	-0.0208085	-0.0138389	6.1944	2.51565	NA	NA	NA	NA	NA	NA	0	-0.0034473	-0.0435008	-0.0103667	-0.00690286	-0.00172365	0	0.206225	-0.05359	-0.00345143	1.11647	2.29078	0	3.18495	1.84135	-0.00690286	5.97676
siglecf	0	-0.102312	-0.146171	-0.817519	-1.94021	0	0.0547944	0.122285	-1.83702	-3.93522	-5.81414	0	-0.266089	-0.503021	-1.4612	-2.71392	-2.42657	0	-0.345776	-0.62491	-1.70034	-5.18426	-3.76919	0	0.220517	-0.0792534	-0.796858	-0.456753
sin3b	0	0.00274043	0.395268	1.06069	1.47498	0	-0.680966	-0.412023	-0.0173238	-4.8017	-5.45767	0	0.803708	2.56249	2.60155	2.58693	2.44124	0	0.276454	1.23138	2.90781	2.53323	-3.72492	0	1.28854	-0.000578284	2.72747	-0.844059
sipa1l1	0	-6.26009	-6.93608	0.984529	0.241517	0	-1.18134	-6.50706	-5.06251	-4.85394	-2.11848	0	-0.083053	-0.546431	-0.611132	-3.15792	1.65723	0	-4.74373	-3.44763	-3.67395	-1.01953	1.8047	0	-0.802855	-3.79294	-0.55081	-3.96664
sirt2	0	0.54185	1.56863	-3.56368	-2.41885	0	-2.38155	-1.37196	-1.55414	-4.59011	-1.03689	0	-0.563603	1.32505	-5.06527	-3.11211	1.60569	0	-1.89999	1.26289	0.971224	1.45035	-0.891707	0	-1.38013	-1.66329	-4.05764	-2.10346
six5	0	0.49228	-0.092682	-0.0791073	1.0586	0	0.554441	0.846055	0.0463409	0.56346	3.08075	0	0.430908	0.264606	1.29735	2.80644	3.71708	0	0.395606	0.994125	0.613732	3.02809	2.87209	0	0.02835	0.0441998	-0.102975	1.37604
slamf7	0	0.50864	1.70211	1.79187	1.48603	0	0.0540143	0.796145	2.53596	5.19363	6.21853	0	0.8858	1.57222	1.90965	3.60001	4.30259	0	0.0319178	1.39897	4.50062	5.49459	4.1013	0	0.39437	0.973107	1.15471	2.56177
slamf8	0	-0.00645502	-0.0391706	0.00633721	-0.0746275	0	0.0253686	0.0318454	0.168082	2.62801	4.34661	0	0.0854703	0.945627	-0.0558109	4.67822	7.59945	0	0.199176	0.10768	2.03542	0.274283	0.330753	0	0.511442	1.77196	0.0381351	2.72266
slc11a1	0	0.309547	1.16494	1.52811	3.73153	0	0.3655	0.78483	2.55281	5.21772	6.41903	0	0.80953	1.75377	2.35914	5.035	5.4587	0	1.00418	1.66999	2.82886	5.59132	5.92807	0	0.260632	0.86687	2.17587	3.83727
slc12a5	0	0.00557385	0.66639	-0.134065	-0.397154	0	-0.198273	0.480531	5.15093	5.038	-0.344031	0	0.239842	0.817682	-0.870132	0.533804	-0.060757	0	-0.83853	-0.450016	0.0448439	2.44953	-0.469124	0	-0.538199	-0.718469	-0.863343	1.05888
slc16a10	0	-5.39299	-5.38594	-5.3475	-0.88222	0	-1.97809	-1.63065	-1.13409	-1.23699	2.19617	0	2.1719	-1.03773	-5.24843	-5.15253	-5.42698	0	1.61692	-1.10556	-4.47779	-5.34088	1.80112	0	-5.46551	-5.43242	-5.40364	-5.40187
slc22a4	0	1.06925	3.18098	3.45885	2.27989	0	0.497478	1.73258	4.39723	5.71361	5.14908	0	1.98596	4.70456	4.47423	4.6878	4.30855	0	2.31825	3.60365	4.63672	5.43713	3.74486	0	1.88302	4.64808	4.33963	3.62976
slc25a17	0	-0.547509	-0.0554786	2.64486	0.355399	0	3.89747	1.91177	-2.67447	-2.93238	0.5478	0	1.80761	1.78635	-1.87601	-1.12409	-1.91552	0	-1.68818	3.21948	1.28432	2.95953	4.00734	0	1.84916	4.18414	2.99891	-1.90218
slc25a25	0	0.817821	1.10357	-1.90203	-1.44765	0	0.842771	1.38435	0.544831	-2.43276	-4.32822	0	0.998881	0.970255	-6.10798	-5.04923	-3.98243	0	0.993559	-1.13438	1.02949	-0.682344	-1.54001	0	0.545189	0.156242	-0.23449	-6.0877
slc2a4	0	-0.168526	0.0869356	0.799653	3.23823	0	0.176785	-0.177534	1.05041	2.60043	3.25501	0	0.69975	0.442905	0.869982	2.81565	3.33292	0	0.056959	-0.204007	-0.336799	3.35719	2.61415	0	-0.185646	-0.606403	1.58272	2.49239
slc2a6	0	0.197279	-0.217349	-0.810431	1.23439	0	-0.216178	1.03631	1.77895	1.37066	1.0258	0	0.949512	0.838789	2.75085	3.28292	4.03683	0	1.30592	1.5584	1.26163	2.14833	1.68243	0	-0.44637	0.340316	-0.127386	1.14051
slc30a1	0	2.26716	2.3627	2.47556	1.33508	0	0.97565	1.80741	-0.905018	0.732209	1.58965	0	2.55344	2.91708	0.683918	0.551	1.39747	0	2.29862	2.20798	1.62558	1.62483	1.66772	0	2.97321	2.83691	1.42133	1.18043
slc38a2	0	-2.59733	0.236073	-0.485526	0.163555	0	-2.81507	-3.10064	-2.53217	0.819268	-1.49844	0	-0.130102	-0.531494	0.757683	-0.236168	-1.67157	0	0.499642	0.190625	0.267173	-4.11839	-2.14315	0	0.51025	0.222206	1.47557	-0.48504
slc39a10	0	-0.818858	-2.00498	-1.62447	-1.56412	0	0.521288	-0.685144	-4.30427	-3.21773	-1.67525	0	-0.592336	-2.39025	-2.05043	-2.43131	-1.98148	0	-0.495395	-1.38612	-3.25478	-4.98335	-1.32331	0	-0.378704	-2.66211	-2.26984	-2.23134
slc44a1	0	-0.136448	0.52672	-0.582551	1.91374	0	0.73496	0.260917	0.447049	1.00799	2.82474	0	0.437601	0.433099	1.15762	2.47576	5.05294	0	-0.729081	0.958972	1.35728	3.8697	4.24673	0	-0.43299	-1.5502	0.898578	2.43124
slc6a12	0	1.00081	0.134988	1.25763	2.75358	0	0.764602	2.09738	0.985046	2.80725	6.12136	0	0.91621	1.20383	2.47663	4.59563	5.20779	0	0.26395	1.7213	2.69595	7.17112	6.85626	0	-0.110522	0.835655	0.977874	3.66069
slc6a8	0	1.56617	1.68205	1.83387	1.27611	0	0.0191162	1.36372	1.36113	1.73725	3.22298	0	1.56188	2.56226	1.96787	3.73588	3.87	0	1.38702	1.62741	2.93589	5.30563	3.92904	0	1.22082	2.17744	1.56025	2.46887
slc7a11	0	2.47562	3.13963	3.62266	4.48777	0	2.45931	5.07522	6.05677	7.45314	4.94693	0	2.63291	5.08721	4.58649	4.19674	3.47467	0	3.9991	5.36199	6.95493	6.52494	4.17966	0	2.0001	5.9364	4.18406	2.11327
slc7a5	0	0.218458	-0.215124	-2.04006	-1.11625	0	0.156174	-0.187698	0.0613771	0.62971	-0.125542	0	-0.343572	-0.704804	-3.24046	-3.03938	-1.17455	0	-0.209768	-0.259522	-2.8963	-3.45543	-2.83408	0	-0.476218	-1.01978	-3.54208	-2.97888
slc9a2	0	-0.134422	-0.734806	-2.70319	-1.44489	0	0.0643614	-0.510806	-4.29667	-4.46406	-3.26208	0	-0.111001	-0.49878	-1.50299	-1.8433	-3.21712	0	-0.162077	-0.574655	-3.16501	-3.66013	-2.17155	0	-0.128933	-0.618426	-1.60416	-0.88288
slc9a8	0	2.14511	-0.115214	1.75111	4.88031	0	1.23108	0.481114	0.925929	2.84543	6.33041	0	0.879923	1.82016	-0.139403	0.0619277	1.59766	0	1.22865	2.80115	1.38288	0.702526	3.54701	0	2.29457	-0.058103	7.07203	3.23906
slc9a9	0	-0.255479	-0.144925	-3.2847	-2.69059	0	0.170147	-0.270329	-4.03357	-4.30942	-3.97728	0	0.223898	0.00583688	-2.82372	-3.98784	-3.35137	0	-0.56768	-0.210107	-3.55057	-4.34459	-2.47377	0	-0.430673	-0.971179	-1.4724	-2.98305
slco2b1	0	-0.590658	-0.896154	-2.23457	-2.03085	0	0.0671829	-0.741893	-4.74632	-5.57149	-7.60695	0	-0.52383	-1.45754	-3.0939	-3.96633	-4.53024	0	-0.754068	-0.810321	-5.64399	-6.18334	-3.61292	0	-0.684294	-1.77679	-1.832	-1.03415
slco3a1	0	-0.52492	0.977814	-0.150878	0.745281	0	-0.25637	-1.51028	0.782337	1.00463	0.718746	0	0.191357	0.366556	1.13936	-1.31598	-0.376547	0	1.60641	1.06645	2.89647	3.77214	-0.750804	0	0.108033	0.566291	0.0563718	-0.9412
slco4a1	0	2.26389	0.560328	-2.18492	-0.467691	0	1.43512	3.93117	2.64474	3.63233	2.36339	0	3.07504	2.51903	1.02848	4.31688	1.03632	0	2.37434	2.74122	4.86782	3.38947	1.43352	0	3.01326	2.23254	-2.19817	0.730099
slfn10	0	1.20136	2.70634	2.2773	1.85364	0	-0.34618	2.03806	4.98231	5.20216	4.16008	0	2.41632	3.08446	3.28684	3.06199	3.53415	0	2.08088	2.71232	3.97125	4.06801	2.71537	0	1.92885	2.73373	3.09425	3.81361
slfn8	0	0.403431	0.266626	0.0749337	3.27682	0	-0.0744794	0.273491	4.74428	5.68148	4.87482	0	0.290179	0.550798	1.18763	0.793193	2.36968	0	0.0251658	0.0143218	3.97755	1.50021	2.4052	0	-0.0568721	-0.0154963	-0.0533811	2.856
smad5	0	-0.0661462	-0.909076	0.396635	5.12096	0	3.54839	3.12808	-1.02694	0.885018	-2.70622	0	0.543912	2.64701	-3.01837	-2.32951	0.284691	0	1.3608	4.33821	4.63725	-0.838707	0.815083	0	0.0113938	0.821659	-0.252023	2.59115
smarca2	0	-0.630469	-0.908423	-2.26704	-1.3834	0	-1.05468	-2.94065	-4.74442	-3.61382	-3.15581	0	1.02431	-0.592717	-2.23046	-1.8091	-0.775729	0	-4.5233	-4.83595	-4.30591	-2.85434	-4.01527	0	-1.92486	-3.74126	-3.91702	-4.84845
smarca3	0	0.741357	1.88913	-3.43149	-2.92624	0	-5.00413	-4.97527	-1.35088	0.845662	1.85086	0	1.81241	1.67912	-5.04874	-5.05252	2.00652	0	-0.895813	-0.598977	1.82653	1.77428	0.0121223	0	0.99259	-4.97511	-5.04874	-1.0652
smarca4	0	0.405411	0.54854	-0.0576905	0.0473866	0	-1.96914	-1.84902	0.369025	0.341259	-2.65132	0	-0.513593	-0.332182	-0.0704	-4.57396	-2.54431	0	0.0175568	-1.59786	0.0837125	0.930305	0.863377	0	-3.16647	-4.49878	1.26669	0.52984
smarce1	0	-6.26936	-6.54174	-3.07083	-3.02386	0	-2.54271	-2.56471	-3.31289	-4.50577	0.0140155	0	2.37286	2.18298	-6.22958	-6.27558	-6.54174	0	-3.08975	1.54697	0.980809	0.778927	0.436939	0	1.09468	1.80391	0.464458	1.233
smc6	0	7.05251	7.52783	5.7953	4.2986	0	-0.0777194	-0.0011323	-0.0345908	4.62476	5.3155	0	-0.0564419	-0.0527332	-0.0679468	-0.0252163	-0.043619	0	2.59453	4.66613	0.202842	3.19737	0.0312196	0	-0.0585335	-0.00715979	0.498943	3.95997
smg5	0	3.51623	3.20878	-1.85306	-0.420221	0	1.61942	5.63737	3.56301	1.62376	-0.853209	0	-0.371589	0.291663	1.55043	0.94357	0.339141	0	1.09488	2.99805	5.3363	4.28286	4.65689	0	3.36192	1.84834	1.19759	2.68782
smug1	0	-0.295331	4.38456	1.51597	0.868756	0	0.0376305	3.77843	3.81435	1.89485	0.154716	0	1.45207	2.83705	0.892873	3.46891	0.173558	0	1.75587	1.64097	4.40101	0.415943	-0.369954	0	4.26162	1.11632	2.23161	2.63024
smurf2	0	1.29346	-2.66673	-3.17765	0.825846	0	-0.157945	-0.0518832	-4.20138	-4.25418	-0.1955	0	0.391027	0.222931	-3.15182	-3.2489	-3.77368	0	0.39928	-2.3415	-1.02119	-2.0783	-4.9603	0	-0.671635	-0.223082	0.0586507	0.881891
smyd3	0	-0.296393	-0.271302	1.23861	0.667832	0	-0.14003	-0.268489	-0.325561	-0.135796	7.25923	0	-0.248694	-0.105738	-0.303643	0.57709	0.26311	0	-0.239708	-0.211109	-0.301855	-0.307281	-0.0776257	0	3.34867	-0.178415	-0.229279	5.23001
snapc3	0	-0.693339	0.399422	-1.34875	1.25103	0	0.719878	1.43489	0.635685	-1.33997	-0.524621	0	2.36273	3.17966	2.40779	2.20153	1.73494	0	2.16958	1.84198	2.85978	-0.101038	1.26024	0	2.83136	2.82305	-1.73199	0.147442
snrpd3	0	-0.045125	4.84464	5.99728	4.46742	0	4.25873	5.04381	4.33701	3.42143	0.394278	0	2.07816	2.02573	6.3502	4.86942	3.6387	0	2.20731	2.74925	2.43894	2.72296	3.83854	0	-0.746423	-0.884991	-1.87681	-0.639242
snx5	0	-0.661452	-0.17888	-2.64872	0.244683	0	-0.358723	-0.0052652	-3.44397	-0.197085	-6.51823	0	0.100037	-0.320806	-7.64659	-5.54269	-6.20231	0	-0.0747643	0.239923	-0.259967	0.314066	0.236276	0	0.805004	0.385683	-6.99723	-6.08335
soat1	0	-0.547366	-0.354973	4.6672	3.04976	0	-0.663998	0.112542	3.67993	1.58388	0.274478	0	-0.240444	0.485675	-0.239316	-0.0220388	-0.660346	0	-0.353565	3.11946	3.6893	-0.690991	2.61841	0	-0.191733	0.767356	4.18752	4.22282
socs2	0	-0.930142	-1.94277	-2.86787	-2.57027	0	-0.169296	-0.886736	-4.83598	-4.15888	-2.40294	0	-0.216057	-1.32808	-3.13681	-3.64397	-2.68809	0	-1.45267	-1.69526	-3.34473	-0.797391	-2.46489	0	-0.612643	-2.60987	-2.7733	-3.62566
socs6	0	0.890207	-1.82517	-1.81653	0.626522	0	2.79464	-1.72833	0.643344	-1.38996	1.61541	0	-0.336274	0.657484	-1.81129	1.1148	0.172912	0	-0.37491	0.807748	-1.78976	-0.989297	-0.261543	0	-1.81656	-1.75378	3.42469	3.09837
sp100	0	-0.512413	-3.15555	-3.88736	-1.38336	0	0.299381	-1.22007	1.52975	-0.864146	-0.538223	0	0.00394917	-1.18731	-1.28823	-0.242096	1.17108	0	-2.5484	-2.02649	-1.11277	2.11184	-3.86998	0	0.176193	-3.91345	-3.91345	0.959869
sp7	0	0.973809	-1.53302	-0.191934	0.435819	0	-0.106169	1.09846	4.7453	5.51697	-0.400405	0	-1.49394	-0.448245	-0.145163	-0.327325	0.0270308	0	0.0788364	-0.640679	-0.216454	-0.00364397	-0.20937	0	-0.827737	-1.10458	-0.498018	0.940204
spag11	0	-0.89459	0.833387	-1.96932	-2.59822	0	-0.726986	-1.09314	-1.92275	-2.17402	-1.33776	0	-1.28856	-1.12019	-3.14742	-2.72969	-2.10777	0	-0.790244	-1.90148	-3.08256	-2.69352	-2.08473	0	-1.1339	-0.918889	-3.22862	-3.0249
spast	0	3.14184	3.19175	1.31459	-1.16473	0	1.35078	2.83378	1.00024	1.18708	0.87809	0	-0.407339	2.83984	3.24802	-0.661694	-1.52912	0	-0.8993	-0.755242	1.31196	0.851476	-1.91427	0	-0.232508	-0.59803	3.50215	3.56533
spata6	0	-0.0830098	3.96626	1.69708	5.25122	0	2.3026	-0.162392	0.112546	1.25382	4.44581	0	0.673705	-0.153732	3.99398	3.45009	2.94945	0	3.41457	1.7153	-0.0812191	2.50488	2.33373	0	2.78205	3.58367	4.28977	-0.16586
spfh2	0	-1.9895	0.347067	-0.617839	-1.41937	0	-3.30333	-1.88122	0.74408	0.87021	-2.52127	NA	NA	NA	NA	NA	NA	0	-2.00394	-1.18055	-2.17221	0.865192	-1.50436	0	-3.02606	-3.2139	-2.9109	-2.17083
sphk1	0	3.31151	1.25201	-0.0556384	-2.57497	0	2.24577	3.64569	0.706536	-0.304038	0.055739	0	3.11286	3.10475	-0.902131	-0.64986	-1.45735	0	2.77812	2.45372	0.446311	-0.184939	-0.622288	0	2.18531	0.936073	-0.694776	-0.865602
spic	0	1.44731	3.07298	1.04388	0.884213	0	-0.405139	2.34704	1.11119	3.71414	5.46879	0	2.11686	4.13329	-0.132568	2.63116	2.81908	0	1.51058	3.81202	4.15346	4.99769	3.21501	0	1.78753	4.02795	1.01245	-0.147666
spint1	0	0.0117589	-0.680362	-2.05563	-2.78539	0	-0.238186	-0.783147	-3.69288	-4.5496	-3.99854	0	-0.366389	-1.00579	-2.11999	-3.10661	-3.18205	0	-0.40522	-0.745857	-3.27	-2.39779	-3.10086	0	-0.597795	-0.999776	-2.70931	-2.82094
spn	0	-0.526182	-0.646901	-2.59086	0.157197	0	-3.80873	-3.92649	-2.06036	-2.10654	-2.51958	0	0.16936	-0.583994	-0.461812	-1.36799	-7.75488	0	0.472496	-0.0341186	-1.32455	-1.73804	-0.991259	0	-1.41673	-1.30933	-1.03264	-3.34505
sppl3	0	4.73408	4.76988	-1.36966	2.28548	0	-0.458023	-0.763855	1.82643	0.805186	2.24999	0	4.84993	1.85239	4.43425	4.09839	4.59995	0	4.59846	1.89412	4.31882	3.6116	4.76792	0	-2.23389	-1.82664	-1.1274	1.25767
spred1	0	-0.323697	4.03924	0.6674	1.36576	0	2.24885	0.245008	2.53615	-0.483398	3.4014	0	0.812473	2.16456	-0.175239	2.44045	-0.380022	0	3.87386	0.693835	3.18069	0.134594	-0.644577	0	1.79356	-0.553484	-0.159356	-0.319309
spry1	0	-1.64028	-2.4787	-2.53775	-2.69513	0	-0.203355	-1.04025	-4.70389	-4.03443	-2.86836	0	-1.41357	-2.70199	-4.55897	-2.38018	-1.67618	0	-1.74774	-2.7304	-2.49845	-1.68748	-3.9545	0	-1.65668	-2.79168	-3.86648	-4.32035
srgap2	0	1.20921	0.738071	0.0950715	-1.59804	0	-2.09437	0.403197	-3.94187	-3.24352	0.383624	0	-0.705294	-0.864493	0.24654	-4.7656	-4.88514	0	0.0518075	0.347434	-0.103391	-0.75286	0.179727	0	-0.490722	-0.567438	-0.137646	-2.87124
srprb	0	0.354554	0.134301	0.0840814	2.89307	0	-0.255737	-0.208156	1.94371	1.97958	0.348817	0	-0.158674	2.99322	6.5461	-0.218788	-0.124576	0	0.546903	-0.0459413	0.170402	6.32095	3.67227	0	2.30831	4.77895	6.45203	5.95216
srxn1	0	1.61908	5.27253	0.0900138	3.53863	0	2.00787	6.0664	4.31104	2.75075	6.33588	0	2.01524	2.97834	5.54047	2.40719	0.172384	0	1.27406	4.00325	3.04577	5.54796	0.259856	0	0.112886	2.48093	2.36703	2.94748
ssbp1	0	-1.67435	-5.26952	0.648898	-2.69558	0	-4.95755	-2.86185	0.266116	1.11986	0.356822	0	1.19463	1.29899	1.40573	-0.588603	-5.09946	0	-2.65334	0.370882	-5.11799	-6.49283	-1.57725	0	-2.23065	1.20638	-0.772021	0.802147
ssh1	0	-2.89268	-2.21954	1.4005	2.40073	0	-1.43873	-2.37982	1.49014	1.82654	0.780287	0	2.31677	0.744181	2.70141	2.6012	3.2113	0	1.38775	1.08852	-1.61478	0.00810373	3.89896	0	2.92485	0.352057	2.83427	1.74045
st13	0	-0.621507	-3.66395	-1.95421	4.36636	0	1.53131	4.2942	-1.95487	-1.66323	7.19819	0	-3.56935	-0.589442	-2.34094	-3.66738	1.40252	0	-0.599039	-3.69871	-0.821822	1.41286	1.31399	0	1.24739	-3.82281	-3.68115	-1.1554
st6galnac6	0	1.2739	1.39782	0.224116	0.568249	0	-2.83548	0.93142	-2.2713	-3.5241	0.955707	0	1.13266	0.876465	-2.95201	-2.84911	-0.358467	0	-1.97833	-1.81273	-0.711911	-0.751897	-1.85026	0	-0.80191	-1.0013	0.452745	-1.56313
st7	0	2.13608	0.755814	1.53817	-0.65365	0	0.115979	1.20495	-1.73995	-2.277	-0.363871	0	-0.74232	-1.28956	-0.945749	-0.545404	0.400273	0	1.60734	0.281226	3.11592	-0.0295523	-5.38047	0	2.84542	-1.40335	-0.542618	-5.64836
stag1	0	-0.830534	0.919276	1.1243	-2.19186	0	2.0816	-2.24657	-2.48928	-0.73451	-2.39156	0	0.966323	0.504483	1.11105	1.84828	-2.60448	0	-3.08413	-4.98827	-2.28718	0.438669	0.0502086	0	-0.923747	2.38709	1.1397	-1.69036
stard4	0	2.66556	1.20466	0.110474	0.576267	0	-0.0773487	0.973527	0.930868	-0.0504589	-3.00046	0	4.27372	1.81194	2.70837	1.53921	-1.07396	0	0.740785	1.20159	2.70522	-1.15965	-0.709642	0	2.87925	1.80262	0.737035	0.082052
stard9	0	-1.3499	-1.50439	-5.08403	-1.40247	0	-0.769118	-1.96955	-5.206	-3.0287	-1.248	0	-0.160093	-5.18744	-4.18408	-1.32197	0.807643	0	-4.61405	-1.82831	-1.82652	-4.23808	-0.685801	0	0.492675	-1.97812	-2.12977	-2.38324
strn	0	1.11907	-3.08124	-2.37591	0.0547228	0	0.948598	-1.52013	-0.376233	-1.17631	0.0721435	0	-2.70625	-1.56474	-2.24098	-1.03715	-1.78292	0	0.827599	-0.0766708	-1.53873	-0.906838	-1.18403	0	-3.51754	0.192534	-3.87332	-2.48788
stt3b	0	0.265378	1.45501	-3.90652	-0.499448	0	-2.7011	1.71068	1.75876	-1.34676	-5.46797	0	-2.65401	-5.64812	-5.68661	-5.69412	1.34755	0	-2.51338	2.256	-0.610747	1.85557	-5.65939	0	1.47429	1.57901	0.351354	-1.82701
stx11	0	0.0361029	1.68813	1.2275	1.86548	0	0.846356	2.93682	1.64848	2.3951	2.53367	0	2.28975	2.05427	1.49877	3.15383	3.49678	0	1.73024	2.23664	4.19702	2.98107	1.73511	0	0.68098	1.30921	0.784095	0.0627893
sucla2	0	-0.0137401	0.00341466	2.81458	1.31398	0	-0.0745205	4.79982	5.35034	-0.0771528	0.21476	0	1.90108	-0.0884015	3.05328	0.950863	-0.0849666	0	1.87265	1.634	4.78109	-0.0154678	0.0857991	0	0.830232	-0.151244	-0.121186	4.28024
sugt1	0	-0.428855	0.869109	0.577709	-2.14736	0	-3.47184	-1.91464	-4.61345	-3.43416	-6.06217	0	-0.0675491	-0.301498	0.885988	-0.124514	0.415312	0	-1.9782	-0.291718	0.472464	1.2013	-4.62954	0	-0.00493107	-0.1366	-4.78279	-3.04206
suhw4	0	-0.098264	-0.104634	-0.127155	-0.132067	0	-0.102427	-0.18012	1.8492	0.735134	0.00828664	0	1.64897	2.23607	-0.111031	0.3016	-0.0529278	0	-0.0804278	-0.0824759	-0.141815	-0.264844	1.79618	0	4.65368	4.54432	1.73697	-0.0946474
susd2	0	-0.326469	0.721977	-0.466212	0.641559	0	0.620904	1.24984	2.21951	3.13204	4.75994	0	0.579777	0.432808	1.55373	3.61455	4.72646	0	0.972202	1.06256	3.15292	0.732422	3.85526	0	1.33164	0.499178	0.681091	-0.249826
svil	0	-2.76605	-2.71628	-4.03832	-4.74514	0	0.82631	-1.80307	-8.3466	-6.01629	-3.18802	0	-4.44657	-2.07318	-5.44224	-2.58877	-6.42958	0	-4.35664	-3.61245	-4.24809	-5.43647	-4.79764	0	-5.39179	-3.78886	-6.19855	-2.67922
syn1	0	-2.67601	0.773574	1.40673	-1.58542	0	1.95749	-0.698744	1.5468	2.27683	-2.76641	0	-0.696252	-2.86715	-1.01036	-1.97488	-2.09089	0	1.03006	0.441765	-1.9511	5.70721	3.57645	0	0.936174	-1.35348	-1.00753	1.52292
syne2	0	-1.43451	-4.15071	-0.698325	-4.08214	0	-4.19494	-4.14531	-1.53686	-2.06404	-2.51946	0	4.87843	1.84578	-1.42027	2.90595	-0.140192	0	-0.695631	0.223897	0.29805	0.81779	1.82088	0	2.08429	4.64763	1.81747	0.0063462
syngr1	0	-1.70328	-1.99838	-1.61331	1.97362	0	-0.629385	0.512925	2.22753	1.16114	0.683734	0	-2.01815	-1.87895	1.80944	5.01994	7.3296	0	-0.0367836	-0.384655	-1.98406	-3.40688	-0.88868	0	0.84933	1.30987	3.96826	1.01448
synj2bp	0	-0.382273	2.82188	1.58701	1.31685	0	-1.93144	2.76556	1.35789	1.06405	-0.658578	0	2.13078	2.67161	3.7452	0.973413	0.0963666	0	2.66916	1.72231	0.0727726	1.56361	3.64251	0	2.4399	4.00397	3.78735	4.13195
synpo	0	-5.7718	-2.41566	-5.6082	-3.84106	0	0.152517	-3.06353	-3.90782	-4.03822	-5.04602	0	-0.2494	-5.75825	-5.71798	-5.74464	-5.70825	0	-3.38953	-1.16826	-0.113911	0.39441	-5.71548	0	-5.76545	-5.72792	-5.74128	-5.67755
sypl	0	0.240736	0.848985	0.711922	1.31885	0	1.31778	1.1563	-0.90629	-2.07688	1.44576	NA	NA	NA	NA	NA	NA	0	0.693984	-2.79146	-1.84452	0.497684	1.11421	0	-5.21808	-4.7478	0.293515	0.940374
syt11	0	-0.257266	0.191255	0.123606	3.80077	0	-0.151819	0.566084	2.56552	0.713591	-0.471763	0	0.228933	0.528648	-0.742162	4.71143	3.68193	0	-0.212129	-0.62803	0.0252702	2.78034	-0.529031	0	-0.766537	-0.330847	3.1425	3.72415
tacc2	0	0.287322	-5.39734	-5.36193	0.962877	0	-4.85195	-2.40039	-5.38244	-2.63504	-2.5938	0	-0.34452	-2.55116	-5.34906	-5.39357	-5.31056	0	-0.88171	0.299949	-5.33207	-5.37859	-5.39752	0	-0.916349	-2.52099	-1.07825	-5.41261
tacc3	0	-1.09678	0.180918	-1.13858	-2.50456	0	-0.828605	-1.07254	-2.3416	-3.06093	-2.92395	0	-0.0316322	-0.296609	-0.864633	-1.03086	-3.01134	0	-0.604741	-3.80932	-0.979025	-2.74737	-3.84769	0	0.845773	0.376962	-0.392401	-1.30855
tacstd1	0	0.195767	-0.399164	-2.55626	-3.87179	0	-0.306091	-0.382435	-3.80886	-6.77959	-6.35476	0	0.0856213	-0.0871559	-1.85892	-5.21462	-7.24569	0	-0.208683	-0.852215	-2.6712	-7.17517	-6.55066	0	-0.381076	-0.943246	-2.55239	-4.77606
taf5	0	0.377137	-2.31286	-1.01487	-0.359049	0	-2.2716	-0.0448091	-4.48472	-4.48863	-2.8237	0	-2.83646	-3.01229	-3.67064	-4.26415	-1.2104	0	-3.12547	-4.62675	-2.32993	-0.189451	-2.23791	0	-1.05476	-2.22264	-2.52217	-3.51695
taf7	0	2.84972	-0.139988	1.69751	0.460221	0	-0.0629192	1.73608	-0.13828	-0.00212488	0.0195978	0	4.21826	3.97318	3.14067	2.23892	1.45905	0	0.121222	-0.0556682	-0.127527	0.745986	0.129897	0	2.12323	-0.0313642	3.35657	0.611321
tal2	0	1.49484	1.78471	-0.32251	0.252942	0	2.12803	2.75044	0.4044	0.48847	-0.346246	0	2.73497	2.59739	0.0293287	2.52128	2.75398	0	0.240492	1.28194	1.44402	0.331006	2.6905	0	1.6774	1.37166	-0.581548	1.47299
tanc2	0	3.59889	0.950579	-0.371034	3.10525	0	0.0776815	-1.05541	-0.186737	0.742842	-0.744218	0	0.48147	4.08432	7.26699	4.61612	-0.676332	0	1.60425	-0.990178	0.439383	-0.850662	2.37807	0	-0.042594	6.08431	2.20428	0.639234
tank	0	-1.8027	-2.19502	-0.53497	4.10491	0	0.0479513	4.26913	3.77883	6.40524	-0.161298	0	1.84047	2.03735	-0.911562	-2.76346	-2.78501	0	-1.42397	4.09584	5.26921	-2.77345	-0.0105213	0	0.54877	2.77297	1.32978	1.93055
taok1	0	0.815978	0.489142	-5.92959	-5.90905	0	-0.342194	0.547158	-4.17655	-7.73734	-6.24211	0	0.428831	0.858915	0.555713	0.239731	0.245271	0	0.292138	-2.37174	0.892145	-0.0368799	-7.65838	0	0.733493	0.724806	0.300805	0.830584
tardbp	0	-0.52066	-0.703087	-1.75194	2.02177	0	2.2922	3.41876	-0.34425	-0.181751	2.31814	0	0.0794942	1.08922	-1.4934	-0.844718	2.57784	0	-0.7391	-1.60174	-0.961735	0.905949	-2.4587	0	3.61629	-0.77741	-2.04316	3.20398
tarsl2	0	-0.532077	-1.05458	-2.14944	-1.46914	0	-0.0190992	-0.877813	-4.47835	-3.76716	-3.74897	0	-0.183721	-1.05791	-2.50006	-1.90882	-0.804058	0	-0.390738	-0.779455	-3.47553	-3.68475	-1.03748	0	-0.385424	-0.863133	-1.95698	-1.24039
tax1bp1	0	0.596547	0.529788	0.804744	0.0824807	0	-1.42177	0.527808	0.388553	-1.45127	-1.00103	0	0.0840471	0.158592	0.338265	-0.359894	-3.21127	0	0.736236	-2.57985	0.403861	-3.36559	-5.01196	0	-0.0665088	-0.292737	0.147368	0.167729
tbc1d9b	0	-3.56162	-1.26209	-2.11213	1.3288	0	-2.12029	-1.14331	-2.44456	-5.97651	-4.49673	0	-4.14042	-0.988466	-1.60942	-0.921355	-0.747069	0	-3.8281	-1.97506	-0.593235	-2.75468	-2.97106	0	-0.310692	-0.600491	-4.12602	-2.24864
tbpl1	0	0.0330067	-0.562171	-1.35015	2.96954	0	-0.096262	-0.884978	-2.6176	-2.23158	-0.397634	0	-0.529187	0.268225	-0.97751	-1.33038	-1.17127	0	2.32268	2.04086	2.02858	4.02898	1.61727	0	-0.969108	-0.425901	3.93187	4.88826
tbxas1	0	-0.213515	-0.179696	-0.51236	-1.51894	0	0.281654	-0.533631	-0.896613	-6.10909	-10.3944	0	0.964675	-0.275133	-0.656964	-1.17241	-0.760627	0	-0.0106865	-0.0297765	-1.47036	-0.7782	-4.66213	0	-0.208331	-0.135386	-0.722164	-0.757227
tc1435352	0	-1.8485	0.223663	0.334882	-0.3707	0	-1.67877	-2.43302	-2.01208	-1.56987	-1.18917	0	-0.055153	0.497611	0.50386	0.743497	0.448359	0	-2.51823	-2.87336	-0.0926588	0.10504	-3.23061	0	0.0585611	0.113204	1.0469	-0.175023
tc1438120	0	1.01811	-0.024505	0.125997	-0.0911776	0	-0.0734572	0.252852	4.97139	5.07583	-0.0652492	0	-0.0548807	0.0565362	0.0740006	0.346621	0.271714	0	0.040666	0.0320478	0.0730651	0.835172	-0.0324704	0	-0.0202409	0.0151069	0.679969	1.26588
tc1455119	0	-0.0274227	-0.109704	-0.0445429	0.431169	0	0.142688	0.670776	5.0081	4.98941	-0.0590097	0	0.087639	-0.129381	-0.0648165	0.26404	0.125306	0	0.831259	-0.0986119	-3.16e-06	0.455534	0.404206	0	-0.0541846	-0.0585165	-0.0806878	1.21702
tc1471543	0	3.02884	1.46223	-0.378764	-0.80886	0	-0.32727	2.71099	3.02524	2.99245	-0.347075	0	3.59438	3.4677	-0.423056	-0.446213	-0.460407	0	3.2552	3.84656	1.46875	-0.161256	1.00793	0	3.9968	2.25698	0.723193	-0.709969
tc1481729	0	-0.293629	-0.666224	-3.00545	-2.38451	0	0.176582	-0.346857	-4.87083	-5.45043	-3.14123	0	-0.249793	-0.70867	-1.17886	-2.89498	-2.90023	0	-0.147248	-0.975446	-2.72836	-3.34144	-3.29408	0	-0.411802	-0.949764	-1.94336	-1.10445
tc1493944	0	1.50604	0.884789	-0.413472	-0.0875972	0	0.0433734	-0.53517	-1.46939	-0.941912	-2.00934	0	2.77374	3.24965	0.725914	0.0121102	-0.687524	0	0.910846	0.982986	0.700005	-0.438903	-1.19029	0	3.04938	1.88271	0.664245	0.168865
tc1500867	0	0.379597	-1.3379	-1.36493	0.0642863	0	-0.69978	-0.822401	0.140779	0.743066	0.030161	0	-0.598308	-0.966547	-1.18293	3.18553	4.55609	0	0.0576689	0.12019	0.0875683	3.85208	2.37082	0	-0.466338	-0.612285	-0.94913	0.0514757
tc1505025	0	4.20251	4.09047	3.11399	2.34008	0	2.23363	3.21327	0.676249	0.898187	1.80142	0	2.94288	3.5191	1.62065	2.56312	1.67288	0	2.75975	1.70452	2.67342	1.45225	1.52666	0	2.08081	3.06856	3.07301	2.79207
tc1507087	0	-1.42325	-1.12241	-1.12674	-2.44273	0	-0.434032	-1.74165	-0.158748	0.344858	-1.3911	0	-1.07348	-2.88357	-2.12575	-3.01482	-2.34149	0	-0.563749	-2.88138	-2.08221	-2.705	-2.35991	0	-0.396911	-1.82653	0.387746	-1.8379
tc1537769	0	-1.48498	-3.18923	-3.32922	-2.99691	0	-0.742099	-2.93441	-0.874024	-0.586551	-3.21339	0	-0.938481	-2.40698	-3.44702	-3.51115	-3.48411	0	-2.73408	-3.18632	-2.50118	-2.23149	-3.50031	0	-1.44114	-3.46103	-3.43661	-3.06518
tcea1	0	-0.326764	-0.269116	6.85595	5.75172	0	-0.370672	2.62987	2.91421	0.0133413	7.08884	0	-0.297772	-0.301055	0.292234	-0.306153	2.80533	0	-0.234555	3.10063	-0.18881	-0.3337	2.14775	0	-0.287525	6.79026	5.89127	-0.297653
tcf19	0	-1.29145	-1.67789	-4.63949	-4.03123	0	-0.967791	-1.73313	-4.96836	-5.27152	-5.32863	0	-0.705173	-1.29664	-2.42059	-2.58375	-2.09872	0	-0.603136	-2.55774	-3.2527	-3.99991	-5.40695	0	-0.407003	-1.19999	-3.10281	-3.33851
tdrd3	0	-0.497139	1.58822	1.56984	0.507362	0	-1.54222	-2.99644	-5.19164	-3.54379	-5.38327	0	-0.297744	-3.49949	-1.61107	-2.82541	-5.53374	0	-2.9683	-2.6525	-1.08387	-5.46849	-2.90462	0	0.731355	-0.181176	0.307409	-3.07298
tef	0	-0.615082	-0.729039	3.36338	4.29549	0	0.420061	-0.30626	0.398396	-0.0785919	1.14708	0	0.192846	2.9839	3.82064	0.406067	1.33366	0	-0.74237	2.12102	0.333624	-0.28469	0.336807	0	0.779206	-0.745603	1.61836	1.88509
tex10	0	2.3622	-1.24921	-0.071553	1.3417	0	-2.80117	-0.02425	-1.77277	0.184806	-3.43513	0	1.76957	-0.37779	-0.143741	-1.78912	2.18192	0	2.72886	4.21884	0.970464	0.50032	-1.66544	0	-0.257588	0.648408	0.658542	1.09431
tex9	0	-1.90121	-2.06496	-2.70589	-1.56143	0	-0.704988	-3.8365	-3.85705	-3.2248	-2.80676	0	-0.699926	-2.08223	-0.845891	-0.659563	-1.09561	0	-0.822418	-4.43954	-3.84132	-2.53699	-4.55554	0	-0.411901	-1.37376	-1.8906	-0.652647
tgfbr2	0	-4.85645	-4.94564	-5.30146	-8.20771	0	0.869211	-2.33524	-4.5063	-4.02078	-8.1934	0	-5.69616	-2.58574	-2.46379	0.173808	-10.7332	0	-2.23539	-1.164	-1.081	-7.4705	-4.63061	0	-5.03169	-4.86618	-6.12161	-3.14942
tgif2	0	2.1098	0.941397	-1.93288	-3.14216	0	2.61736	3.38601	-0.2862	-0.176341	-1.64468	0	2.66824	1.43164	-3.15545	-1.62101	-1.35692	0	3.11169	0.864865	-1.62732	-0.775559	-3.02132	0	1.58989	0.0294188	-2.03003	-1.79373
tgm1	0	-1.3766	-3.24323	-2.98427	-4.8135	0	-0.340568	-1.91277	-5.39901	-5.54095	-4.59767	0	-0.796261	-3.09373	-4.75952	-5.299	-4.20061	0	-1.15739	-3.09098	-5.18182	-1.50206	-3.18736	0	-1.42059	-4.01838	-4.74027	-5.72276
thbd	0	-2.05614	-1.28417	-0.0748928	0.641095	0	-0.397975	-3.63929	-4.73336	-3.46262	-1.98747	0	-1.87241	-3.23364	-2.05868	-1.77477	-2.26133	0	-2.96642	-2.26904	-4.28719	-2.4508	-1.89703	0	-0.97962	-1.82743	-0.353386	-0.443699
thbs3	0	0.133924	-0.487097	-1.20871	-2.53714	0	0.0920721	0.0308472	-2.89982	-5.13516	-4.36454	0	-0.203496	-0.527915	-1.37308	-4.14421	-4.19439	0	0.175007	-0.185034	-1.97693	-4.76446	-3.04224	0	-0.226059	-0.644033	-1.89277	-4.18554
thoc1	0	0.660721	3.47612	-0.314328	-0.871989	0	1.11401	-0.332741	1.20741	-0.528496	1.02402	0	2.7873	3.06703	1.78309	-0.490712	0.396646	0	0.776148	0.161095	-0.325243	1.66448	0.0639685	0	3.12079	-0.0792431	-0.877516	0.50781
thoc7	0	4.0418	2.62476	0.217462	4.11451	0	-0.386231	-0.368807	-3.6111	-0.607366	3.41636	0	1.01377	0.492445	3.91747	3.33306	0.189576	NA	NA	NA	NA	NA	NA	0	1.37002	1.14996	3.91666	0.00838828
thumpd2	0	-2.33322	0.528423	0.942139	-1.10853	0	-2.64451	-2.20681	-1.7584	-1.65864	-2.39962	0	-0.568371	0.169168	-0.773664	0.311866	0.190092	0	-2.87251	-2.85093	-1.2223	0.0493102	-2.91408	0	0.220033	0.576975	-0.821717	-0.063282
timm9	0	1.18635	-0.773595	-0.741608	4.8114	0	4.84322	4.8686	0.257215	0.583429	1.39314	NA	NA	NA	NA	NA	NA	0	1.93195	-0.102689	5.06838	2.27372	-0.832622	0	5.5314	5.11236	3.79771	2.25721
timp1	0	-0.901015	-1.59491	-2.11836	-0.809589	0	-0.682052	0.914159	4.05813	-2.05592	-1.00898	0	3.86839	3.42238	3.89105	-0.626455	-1.82608	NA	NA	NA	NA	NA	NA	0	1.63187	-0.296132	2.18708	-1.8748
tk1	0	-0.318276	-1.06639	-2.01544	-3.20821	0	-0.205619	-0.43268	-2.80402	-5.45904	-6.2751	0	-0.0901811	-0.843485	-1.20368	-2.2334	-3.09872	0	-0.19363	-0.684503	-2.45057	-3.52369	-2.84416	0	-0.661754	-1.14582	-1.69323	-2.65183
tkt	0	-0.505598	-0.202	2.67383	3.51019	NA	NA	NA	NA	NA	NA	0	-1.64843	9.17994	8.86303	6.89452	8.85771	0	-1.01453	-1.71888	8.47812	8.69366	-3.49434	0	-1.84725	-0.114727	-0.841877	3.11851
tlk2	0	0.472547	0.477414	-1.30415	0.0841176	0	0.350403	-1.60744	-0.751242	-0.202607	0.709074	0	-2.90761	-3.01853	-3.95006	-4.51068	-3.67579	0	-1.53537	0.418591	-1.17206	-0.969101	-2.27438	0	0.752956	0.35445	0.793067	0.53503
tlr1	0	-0.007268	-0.00362942	-0.0072726	0.0286019	0	0.290426	0.269912	0.725504	2.11507	3.66641	0	0.182841	0.42398	0.267257	4.7803	4.70847	0	0.0480718	0.0959513	2.98268	4.81595	2.33856	0	0.338129	0.0946944	0.0568623	1.84924
tlr4	0	-0.485183	0.0709543	-1.93845	-2.17055	0	-2.65997	-3.20044	-3.26338	-2.42805	-2.90766	0	-1.55577	-1.21214	-3.29809	-1.49673	-1.39665	0	-3.35456	-3.40893	-2.38488	-0.534437	-3.4329	0	0.235618	-0.117888	-3.4329	-0.137586
tlr5	0	-0.64425	-1.33531	-2.1527	-1.80042	0	-0.0921045	-0.838353	-4.65485	-5.42393	-5.41606	0	-0.394341	-1.53373	-3.75278	-4.54828	-4.10351	0	-0.628573	-1.13615	-5.55561	-5.31144	-3.5355	0	-0.595439	-2.71067	-2.2731	-2.25342
tlr8	0	-0.511832	-0.838677	-1.55833	-0.321573	0	0.59928	-0.937653	-1.93629	-1.70884	-3.97596	0	-0.803795	-1.87444	-0.39906	-2.10951	-3.11261	0	-2.31953	-2.02322	-1.40976	-3.99131	-3.10858	0	-1.09877	-2.60136	-1.50102	0.312513
tm7sf4	0	2.50393	1.78926	0.0916127	-1.32581	0	0.19438	1.74748	5.09311	5.11431	0.966391	0	1.69457	2.42029	2.36738	2.59316	1.95772	0	2.53587	3.23132	4.27502	6.18296	1.14363	0	1.4307	1.35575	1.83664	1.06845
tmcc3	0	-0.494161	0.524705	-0.360657	-0.725516	0	0.791253	0.451977	-0.234534	-0.211102	-0.843685	0	1.04504	0.486021	-0.142866	-0.639145	-0.127647	0	0.167562	-0.162439	-0.433138	-0.562322	-0.622215	0	1.41762	-2.869	-3.18157	-1.64924
tmem154	0	0.250026	0.559375	-0.80914	-0.826829	0	0.276237	-0.452667	-4.40281	-4.9613	-4.5267	0	-0.363682	-0.272564	-4.10887	-2.3098	-2.43922	0	-0.399166	-0.789888	-2.73178	-2.58826	-2.8593	0	0.0414473	0.0204719	-1.33952	-1.31814
tmem162	0	-1.17514	-1.68167	-1.26542	-1.39356	0	-0.529123	-2.34845	-3.0278	-3.13559	-4.27829	0	-0.922671	-1.978	-2.19355	-3.5601	-2.85512	0	-1.75559	-1.86478	-3.22643	-3.65327	-3.16045	0	-0.851515	-1.54922	-1.39504	-2.37385
tmem16f	0	0.205516	3.04484	1.10155	1.4758	0	1.84174	3.45989	-1.64601	-1.47721	1.02344	0	-6.09144	-6.09144	-4.75075	-6.0846	-6.08888	0	3.09705	-0.791681	0.570544	0.454111	-0.946925	0	-5.87957	-3.09616	-6.10176	1.61387
tmem33	0	2.52133	-0.0103173	2.84483	0.149126	0	1.01844	2.40717	-0.0421507	0.922819	6.08703	0	-0.003435	-0.0103173	-0.0103173	5.16735	7.23247	0	4.64672	2.61565	1.72175	3.75298	-0.0639115	0	-0.0834648	-0.00686999	-0.0103173	-0.00860188
tmem59	0	-0.141586	-0.093946	-0.114315	8.01602	0	0.26871	9.6306	7.82396	9.56745	3.72906	0	-0.0556553	0.544629	-0.0575875	-0.0806185	4.89429	0	-0.0547721	4.15749	2.94994	4.37324	3.06403	0	9.16167	9.8285	9.83309	10.05
tmem88	0	0.147874	-0.582368	-2.71764	-4.09946	0	1.16371	1.83706	-2.06969	-3.74654	-2.33835	0	1.23477	-0.698122	-2.89445	-2.7455	-3.10725	0	1.84098	-0.33684	-1.13193	-3.77632	-3.97545	0	0.0843375	-1.51587	-3.10176	-3.52939
tmepai	0	1.24507	0.779066	-1.18263	-2.13247	0	0.467727	1.19548	-1.14687	-3.39776	-2.60811	0	0.591583	0.3294	-1.49436	-3.01671	-3.52135	0	0.684939	1.17097	-1.29058	-1.38981	-2.21475	0	0.341009	-0.247431	-1.60729	-3.07479
tmhs	0	0.672806	-0.0935408	-0.0327763	0.382519	0	1.59984	2.87293	4.56584	4.69604	-0.0156385	0	-0.0327308	0.0187705	-0.0628076	0.297132	0.0938383	0	0.120913	0.384584	0.053642	0.805433	-0.151819	0	0.00484307	-0.0327156	-0.0695809	1.36225
tmpo	0	2.9432	3.13695	0.563072	0.773779	0	1.6614	1.01931	0.0336171	-0.244875	-3.0275	0	-0.228001	2.80778	2.83292	-1.40912	-1.78611	0	-2.338	-2.47272	-0.0295023	0.374826	-2.63152	0	3.49543	2.97711	-3.07577	0.654948
tnfrsf13b	0	-0.284235	-2.35517	-3.24231	-4.91767	0	-2.94935	-1.84257	-3.48352	-3.8299	-3.45103	0	-0.733561	-2.30765	-2.89246	-2.39685	-2.88599	0	-2.35424	-3.30777	-2.85589	-0.510586	-2.58964	0	-1.56391	-2.8181	-2.6334	-2.33279
tnfrsf18	0	-0.702338	-1.48286	-3.70204	-3.7656	0	-0.250453	-0.608049	-4.99905	-5.68872	-4.2876	0	-0.233089	-1.07815	-3.25242	-4.40692	-1.81763	0	-0.321338	-0.737267	-4.37294	-1.57616	-4.07747	0	-0.762295	-1.77044	-4.25701	-4.2294
tnfrsf1b	0	1.16542	1.90769	2.30979	1.9699	0	0.130877	2.62029	2.94213	2.74942	2.24429	0	2.0349	2.52015	2.65673	2.36923	1.41151	0	1.59261	2.54657	2.47552	1.15722	1.58555	0	1.35108	2.36241	2.32641	1.89969
tnfrsf21	0	-0.892049	-3.71671	-1.78494	-0.315612	0	0.286207	-4.21001	-5.58025	-1.94785	-1.3932	0	-2.30703	-0.880434	-4.15356	-1.42384	-4.57445	0	-1.34979	-2.04519	-0.7362	-3.27714	-3.68858	0	-2.07127	-0.577471	-4.14395	-2.14769
tnfsf13b	0	-0.388987	-0.733192	-2.30363	-3.31056	0	0.113963	-0.294993	-4.07067	-4.9794	-3.59438	0	0.067316	-0.436318	-2.57837	-4.09476	-1.87713	0	0.103802	-0.45642	-3.43178	-4.88682	-3.09711	0	-0.640551	-1.31715	-2.46225	-2.75734
tnfsf14	0	0.634174	-0.849654	-2.25039	-4.34684	0	0.0150393	-0.0579532	-2.95854	-3.58148	-3.25037	0	0.887774	0.0863628	-3.61293	-3.54942	-2.20142	0	1.43142	-0.769012	-1.99672	0.941472	-4.20125	0	-0.524501	-0.523562	-3.53336	-2.89273
tnfsf15	0	0.045464	-0.15775	0.0806079	1.908	0	-0.251701	0.16949	4.85996	4.79007	3.89545	0	0.304434	0.633743	0.589484	3.26992	4.04495	0	0.322642	2.77006	3.18672	1.62663	1.58619	0	-0.15504	0.507765	0.474909	1.14755
tnrc6a	0	-0.158838	-0.0849082	-1.16354	-0.446785	0	-3.08983	-0.575325	-1.32646	-3.55291	-5.86503	0	0.0748204	-1.90099	-4.72972	-3.43422	-0.639602	0	-0.319113	-0.823816	-0.469156	-0.303832	-5.01527	0	0.27003	0.0286212	-0.920662	0.0566195
tnrc6b	0	-1.30513	-1.78224	-0.952534	0.611517	0	-0.930364	-0.774423	0.513187	-1.76463	-0.245706	0	-1.38286	-0.995676	1.71113	-0.388434	-1.95352	0	-2.78448	-3.15814	-1.76712	-3.08518	-0.756232	0	-1.55097	-0.544939	1.77404	1.84691
tns1	0	2.0383	-0.926752	0.735054	2.33563	0	2.36377	0.678203	-2.60555	0.549346	-1.4845	0	0.0431354	-2.59343	0.495546	-6.28937	-3.29457	0	-1.55648	-2.07212	-1.20226	-0.89227	-4.91141	0	0.639536	2.46448	2.65776	2.0667
tob1	0	0.406937	-0.626134	-0.523163	-2.4722	0	-0.156445	-0.0667516	-4.24147	-4.84066	-3.73137	0	0.558751	0.123258	-1.33243	-3.01055	-3.43067	0	0.0350899	-1.3292	-2.62698	-4.06929	-5.16029	0	0.407076	-0.525842	-0.736731	-2.10939
tob2	0	-6.62972	-6.67485	-2.6211	-2.79053	0	-2.59275	-1.35575	-3.23706	-1.01219	0.0886458	0	2.41232	2.64664	2.28803	0.234229	-3.76121	0	-2.41085	-2.90013	-2.43508	-4.28624	-3.09239	0	2.2021	1.76669	1.80063	-6.84153
tom1l2	0	-0.708248	-0.457743	-0.619383	2.52661	0	-0.00420917	2.62505	0.338087	0.309963	1.54053	0	-0.0188434	-0.59413	-0.654339	-0.787388	2.9138	0	0.0821606	-0.71629	2.79229	3.33528	-1.69678	0	-0.906012	-1.32589	3.03154	3.68513
tpp2	0	-0.0442893	-0.0512253	-0.0408709	7.187	0	-0.109785	3.64475	2.5155	4.39798	-0.0775377	NA	NA	NA	NA	NA	NA	0	0.0133431	3.06197	3.15831	3.42354	6.88169	0	0.0476925	0.0494687	6.83935	7.80243
traf1	0	1.16297	0.653535	1.09315	0.405734	0	0.0805966	2.06818	3.13288	3.32506	2.77498	0	1.10252	1.54054	1.38714	2.02204	2.24413	0	1.40615	2.33519	3.68282	4.12193	1.55822	0	0.339229	0.90002	1.10134	0.0186379
traf6	0	-0.071491	-2.98176	-2.98367	-0.31669	0	-2.98213	-0.50318	-3.03943	-2.80066	-2.97007	0	-2.97453	-2.99451	-2.98539	-2.97093	-0.0666835	0	-0.99982	-0.967007	-1.86854	-2.98177	-2.99817	0	1.03607	0.498933	1.19118	-3.02426
trak1	0	0.0052319	1.13261	-1.1752	-0.645493	0	2.1213	1.4629	1.74992	-1.12996	-0.396001	0	4.01853	4.21083	2.18339	4.05913	0.52301	0	-1.08079	-1.2753	0.680374	2.90673	-1.16599	0	4.22184	0.864788	3.43468	1.39263
trappc6b	0	0.929402	2.48743	-3.85095	-3.78281	0	2.34024	1.49638	0.176472	0.23083	0.906225	0	2.65441	2.74761	2.36665	-0.11709	-4.07963	0	-2.02745	-3.90507	1.49979	0.792884	-6.5403	0	1.30141	2.65463	-0.552205	1.10592
trem1	0	0.0693994	-0.623595	-0.994414	-4.11078	0	0.695076	0.589581	-0.66819	-4.5992	-7.26549	0	0.451664	-0.339252	-1.04167	-3.91474	-7.17101	0	0.461385	0.328314	-0.830644	-7.1911	-5.33643	0	-0.198815	-0.19011	-0.991225	-3.83787
trerf1	0	-2.47142	-5.2229	0.875722	-0.385936	0	0.109245	-3.14643	-3.644	-4.19017	-1.43915	0	-0.416293	-3.02597	-1.97185	0.503951	-2.97546	0	-3.68288	-2.65378	-3.06929	-2.24528	-0.176265	0	1.6698	-3.30274	-1.28465	0.767672
trib1	0	-1.19265	-2.50106	-2.59838	-3.15258	0	-0.0302445	-1.5638	-2.57085	-3.15262	-3.69926	0	-0.780635	-1.89825	-2.54189	-3.3706	-4.85984	0	-0.927305	-2.06034	-2.52461	-3.67894	-3.81692	0	-1.56176	-2.56205	-2.38912	-3.51056
trim16	0	-2.69416	-6.51023	-2.84504	-1.89992	0	-0.523242	0.115597	-1.23844	-1.65176	-4.25373	0	-6.49501	-6.5007	-4.89148	-6.2613	-6.42128	0	-3.68106	-1.25966	-3.73996	-3.26265	-2.84904	0	-6.52369	-6.4988	-6.34755	-3.42722
trim26	0	-3.11513	-3.70074	2.56306	0.0171049	0	-2.71576	-0.626834	-2.73304	-2.6069	-3.72685	0	-0.0458836	-0.309949	-0.456315	-0.326537	1.01387	0	-1.92111	0.10426	1.10205	-1.18578	-0.237253	0	-0.396507	-0.583529	-0.121779	-4.12058
trim35	0	4.02108	2.4045	-0.315669	2.68779	0	0.330393	2.22753	-1.40415	-1.62962	3.64479	0	3.33462	0.417883	-0.826135	-1.30146	-0.105944	0	3.48219	2.71102	0.0421755	-1.34215	0.533527	0	0.412589	0.521598	2.85912	0.430311
trim37	0	-3.03084	-1.60453	-1.21117	1.06505	0	-0.0619559	-1.51733	-0.702668	-1.894	-3.20656	0	-0.171967	-2.19403	-5.16652	0.244826	-1.38209	0	-2.86154	0.0488788	-1.86704	0.385459	0.486019	0	0.334269	-5.77389	-5.61378	-2.05503
trim8	0	2.39128	1.95219	1.7896	4.23005	0	5.0671	3.14108	0.982654	0.377914	-0.622247	0	3.90829	3.01688	3.23925	6.14637	3.71511	0	-0.218684	-0.203538	2.12325	4.50463	2.82857	0	4.53908	0.886939	5.53552	4.30152
trip11	0	-0.807552	-3.71283	-1.69416	-2.58468	0	-0.312321	2.3479	3.1542	-3.47129	-1.58288	0	-0.174955	1.63487	-0.0415576	-0.583257	-3.55512	0	-0.183883	-3.70261	-3.27238	-0.485029	-2.71267	0	-1.39013	0.79174	0.521071	-1.09919
trip12	0	-3.51438	-6.2941	-4.51018	-5.90599	0	-3.57444	-1.75033	-2.9153	-2.70257	-5.42257	NA	NA	NA	NA	NA	NA	0	0.471946	0.848149	1.04545	0.453224	-3.16594	0	-0.870173	-3.11121	-5.85971	-2.6378
trip4	0	0.309386	-0.130619	3.39835	2.65752	0	2.45782	-0.156141	0.0618828	2.3272	-0.0943527	0	-0.13967	0.316007	-0.119866	0.0484714	6.25141	0	2.72558	1.8485	-0.0400838	3.33891	2.45235	0	3.18226	6.14367	0.0421018	2.77062
trnt1	0	0.405196	0.321115	0.267788	-0.487771	0	0.0243995	0.552122	-0.272697	-0.203406	0.338443	0	-0.0617454	0.294332	0.00929492	-0.145665	-0.0993833	0	-0.274234	-0.208697	0.713575	0.165493	-3.37874	0	-3.31545	1.48729	0.233752	-3.12528
trp53i11	0	-0.441455	-0.994519	-4.46894	-4.20259	0	0.160951	-1.04125	-4.17696	-3.49737	-2.96375	0	-0.226519	-0.915252	-3.44781	-4.36768	-3.26482	0	-0.00472515	-0.958684	-4.13367	-1.13369	-3.64545	0	-1.28839	-1.64238	-3.14003	-3.99818
trpc4ap	0	0.61061	0.208072	1.99879	-0.0395229	0	2.74888	-0.244317	2.07357	1.71038	-0.157724	0	-0.420003	1.67087	-0.970013	-1.46736	-1.04894	0	-0.276367	0.792989	-0.142116	-2.52415	-2.67139	0	1.70363	-2.11673	5.13599	6.18637
trrap	0	0.652003	-2.80108	-2.01232	-1.57958	0	0.301374	0.320836	-5.11673	-2.59862	-0.0694303	0	-1.11925	-2.85166	-2.60705	-0.256587	-0.12983	0	0.0298942	0.1903	-3.38677	-1.83692	0.708471	0	-3.11111	-2.73228	-2.09474	-0.943008
trub1	0	-4.00692	-0.777361	-3.35017	-1.228	0	-3.51737	-2.65983	-0.500029	-2.39844	-4.07275	0	-3.99828	-3.99655	-3.99655	2.59278	2.40272	0	-3.97624	-2.17289	-4.00173	-2.88893	-4.14709	0	-0.875403	-1.23619	-3.99655	-0.913362
tsc22d4	0	-0.380155	-0.552738	-2.82528	-2.87696	0	-3.35484	-1.88494	-1.469	-3.94055	-1.21188	0	-0.731905	-0.696324	0.00941085	-0.142133	-6.18252	0	-3.27792	-2.72891	-1.42564	-1.51286	-2.25474	0	-4.98423	-5.94907	-1.92628	-3.09126
tsen2	0	-0.0424353	1.91703	0.223934	0.208736	0	0.0843393	-0.00547515	3.61653	3.27294	1.31259	0	0.0138557	0.0642706	-0.14274	1.33442	4.93122	0	-0.0216859	-0.0707199	7.02082	4.22978	0.137903	0	-0.11984	-0.150455	-0.11984	0.174496
tsg101	0	-0.00350594	0.440204	-0.00878196	4.42332	0	2.81014	3.32845	3.46257	-0.0286471	1.09153	0	0.0119691	2.68207	-0.0176155	-0.0676946	-0.0480657	0	0.00524194	1.26929	3.27397	6.01629	2.40104	0	6.68225	5.41654	2.52843	6.43802
ttc15	0	-0.0872593	0.0290161	0.125199	5.84037	0	2.78061	-0.0949036	-0.0632785	0.252431	-0.0181	0	-0.174671	2.63903	-0.202448	-0.143704	-0.127922	0	2.88891	2.40726	3.29036	-0.172782	0.0373218	0	2.67474	5.16938	4.03725	5.91186
ttll5	0	-2.54116	2.9693	1.03262	1.17148	0	-1.83928	0.412686	1.39152	-2.24444	-0.922892	0	2.80745	0.704832	-2.70833	1.20116	-1.17884	0	-2.00375	-1.87801	-0.86106	0.21356	1.07538	0	3.06229	2.73604	1.08861	-0.308581
tuba1	0	-0.370195	-2.01583	-4.69176	-3.58882	0	0.0899023	0.0989587	-4.71506	-4.84689	-4.29417	0	-0.0315476	-0.785072	-3.04512	-0.904324	-2.49459	0	0.191775	-2.04785	-2.07521	0.401355	-3.13435	0	-0.835543	-1.91202	-4.42224	-1.97273
tubb2a	0	-3.19664	-3.23012	-3.22006	-2.61793	0	0.415863	-0.305799	-0.343134	1.61618	1.23161	0	-2.85992	2.74012	1.36648	-3.33477	-5.15112	0	-3.35475	-0.658627	1.5675	0.267688	0.596636	0	-0.715163	2.01914	1.64429	-4.58917
txndc11	0	0.261207	0.265011	-0.847693	2.4702	0	2.502	0.90294	3.14459	2.29072	-0.451697	NA	NA	NA	NA	NA	NA	0	5.57582	3.54872	2.73745	-0.38627	-1.03949	0	1.01996	-0.217683	5.14596	2.56786
txnip	0	-1.40994	-1.59376	-2.82024	-4.34877	0	-1.43027	-1.78428	-3.23749	-3.8309	-3.57416	0	-2.11313	-1.54715	-2.04551	-2.88754	-2.59913	0	-2.552	-2.64517	-2.18439	-3.25535	-2.20214	0	-2.83825	-2.1591	-3.2416	-2.07597
tyki	0	0.126503	0.453409	-0.0626892	-0.641455	0	0.398887	-0.645076	4.7376	6.17091	1.98359	0	-0.0871772	-0.302046	0.745495	-0.197653	3.42822	0	-0.0532911	0.275869	2.59987	2.20635	2.1257	0	0.493746	0.322706	0.0922585	5.20134
tyms	0	-0.233079	0.389739	-3.49293	-4.94406	0	-3.6625	-1.19868	-3.38029	-2.96489	-3.0162	0	-4.72646	-2.40772	-5.13134	-0.763905	-0.857529	0	0.133533	-1.60044	-0.699339	-5.02182	-5.33519	0	-2.52558	-3.44222	-0.783004	-1.06997
ubap2l	0	-0.719573	0.579091	-0.662276	1.3932	0	-0.932829	4.54345	1.65378	4.84807	-0.799727	0	4.77461	4.62515	-0.917337	0.0826633	-0.422255	0	4.05649	2.93592	-0.954993	-0.882691	1.55814	0	3.63873	-0.934532	-0.287497	2.3537
ube2f	0	1.14672	0.500727	-0.0712599	1.83677	0	-0.195748	1.05398	-1.17572	-1.89881	-0.387158	0	3.03802	5.06538	2.83245	5.03707	0.111533	0	0.944581	0.869069	1.0992	0.325662	-0.782946	0	0.651988	1.71016	5.07367	2.51686
ube2g2	0	0.260163	-0.0193598	2.00416	3.12251	0	1.99825	0.832983	1.00082	3.29213	0.0977437	0	-0.441624	0.592127	-0.155231	-0.647021	0.417505	0	0.113772	2.58973	1.51641	3.06603	1.06615	0	-1.89359	0.761476	3.19145	3.04863
ube2j2	0	0.518173	0.432525	-1.03204	2.31752	0	-0.00574889	-0.0376873	-0.230556	-0.937841	0.22249	0	3.66824	0.260483	0.30956	-0.124731	0.948503	0	6.31669	3.45022	-0.316804	0.142919	-2.06148	0	0.770461	0.257158	0.0254322	-0.666473
ube2n	0	0.956546	-5.22456	-5.25914	0.309887	0	-3.04972	-3.11479	-1.96073	-2.59372	-3.04649	0	-5.24639	-5.22914	-1.73111	-5.33704	-5.30975	0	0.69064	-0.287428	-5.02961	-2.28007	-5.13655	0	1.1246	1.12409	-2.52922	-0.151257
ube2q2	0	-3.49464	0.630301	0.955388	-0.734591	0	-1.62307	-1.02502	-1.11192	0.437017	1.3243	0	-0.00976581	0.632824	0.40525	-3.30643	-1.2288	0	-1.8777	0.411045	0.612358	-1.30858	-2.24445	0	-2.63964	-2.84761	0.563899	-1.37034
ube2v1	0	-0.503905	0.544321	1.31892	5.18564	0	1.52867	1.71925	1.30707	0.0371438	0.898618	0	5.57235	5.61441	5.42969	5.34612	-0.14686	0	0.589409	1.68491	5.48422	5.61443	0.522617	0	2.57826	5.21342	1.25511	0.840445
ube2v2	0	1.05508	0.515254	-0.017114	1.47831	0	3.00473	3.1262	3.14437	-0.0575781	0.11206	0	3.17944	3.23033	-0.0034066	-0.0136749	-0.010244	0	0.23161	-0.117014	0.21992	3.00084	-0.0654347	0	3.42947	2.75388	-0.0136749	0.622123
ube3a	0	0.60541	0.776923	0.985496	-1.74337	0	0.0804273	-5.11239	-2.44051	0.290844	-5.48422	0	-1.56794	0.655608	1.44141	0.532644	-0.354746	0	-0.27319	-1.87261	0.90435	-2.76623	-5.64758	0	-1.35217	0.311985	1.27874	-1.78237
ubxd2	0	-0.298495	0.498903	1.4648	3.20009	0	-0.30733	-2.95145	1.47356	-1.36706	0.703791	0	0.40531	0.963231	0.451945	2.91532	-0.372931	0	1.65303	1.43877	3.40134	-3.14224	-5.71645	0	3.4979	0.86136	1.69717	1.48334
ubxd8	0	3.65213	3.49643	3.40713	0.589177	0	1.4187	1.69221	2.15795	-0.124688	3.21355	0	0.366423	1.79558	3.24359	-0.216457	-1.49267	0	2.45515	3.29867	3.46533	3.41986	2.94032	0	-1.20662	3.82221	2.81689	1.03594
ucp3	0	-0.715528	-0.217895	-1.48482	-0.849348	0	-0.755647	-2.28666	-4.89446	-4.16403	-4.52021	0	-1.73996	-2.04515	-2.67912	-3.09065	-4.2544	0	-3.09141	-3.79677	-5.57357	-4.68398	-4.51989	0	-2.84018	-2.39264	-1.70536	-1.37887
upf2	0	0.68415	1.29132	-0.387026	0.167742	0	-2.65337	-3.20704	-2.32346	-1.40894	-1.40538	0	0.692471	0.917774	1.21549	1.10814	0.986269	0	-1.07209	-0.906439	1.49314	-3.20865	-5.15813	0	-0.328194	-2.21131	1.67227	-1.07005
usp15	0	-0.119125	6.42982	6.16485	0.0521061	0	-0.060555	-0.0857655	0.00253147	-0.0105536	-0.0870733	0	0.0536104	0.0721604	-0.0759489	2.68771	-0.0496906	NA	NA	NA	NA	NA	NA	0	2.87549	3.42509	2.24527	0.85316
usp18	0	-0.231734	-0.913643	-1.72877	-1.23935	0	-0.581328	-2.49025	5.22616	6.6512	3.51683	0	-0.434472	-0.480208	1.24871	1.33786	4.15188	0	-0.147674	-0.843052	2.63344	5.5896	3.15232	0	-0.35006	-1.45548	-0.760057	1.17716
usp34	0	-0.121052	-0.992126	0.00191257	3.47928	0	1.89544	-0.104818	1.79303	3.71943	2.84705	0	1.7276	3.48331	3.23837	-1.57009	-0.567747	0	-1.42466	-1.60859	-0.787843	-2.00761	-1.97999	0	1.49092	4.12525	-0.286345	0.136735
usp47	0	-2.96043	-2.36184	0.474377	0.196605	0	-2.57412	0.469364	-1.02632	-2.54841	0.5175	0	0.378836	0.419499	0.21606	-0.312206	-2.01209	0	-2.88211	-3.05171	-2.79131	-2.88314	-2.42966	0	0.458605	0.657074	0.499436	0.510005
utp6	0	-2.62661	-6.83816	-6.86863	-6.79165	0	-3.09135	-3.66403	-5.37079	-6.61326	-3.64755	0	-2.96238	-4.25238	-6.85586	-4.27685	-0.163266	0	-4.09417	-6.70251	-6.80637	-5.79424	-3.20905	0	-4.86211	-3.39255	-2.67308	-2.93179
v1ra6	0	1.42493	-0.344692	-0.251118	0.1456	0	0.921154	2.52602	5.04831	4.70697	0.23502	0	0.437301	0.561657	0.881668	1.17145	0.352996	0	-0.258997	-0.143284	0.296261	1.37774	0.0206539	0	-0.234822	-0.0962153	-0.273475	2.38955
vdr	0	-0.371322	-1.55189	-3.59616	-5.08658	0	-0.295658	-1.09311	-6.16075	-5.83752	-4.21092	0	-0.360685	-1.48091	-3.01841	-3.16987	-3.0748	0	-0.483385	-2.34072	-1.28786	-2.3134	-5.64621	0	-0.51196	-1.95285	-3.65974	-3.67687
vps11	0	0.475354	0.603111	0.933821	0.153541	0	-0.0355574	0.468728	0.0921285	0.393415	1.1099	0	0.182129	0.460724	0.627687	0.306533	0.675908	0	1.03186	0.804976	-3.07593	0.319107	-3.86873	0	0.136753	0.217188	0.0615221	-3.49969
vps13c	0	-0.0857131	-2.25428	-1.22101	0.0647767	0	-0.275186	-0.698807	-1.03704	-1.0465	-4.21754	0	0.0930075	-0.168347	-6.00613	-3.15707	-4.40616	0	-1.24945	-4.19825	-1.15253	-5.11784	-5.77356	0	-1.477	-0.810449	-1.10247	-4.12617
vps18	0	2.25369	5.05868	1.97649	1.09341	0	4.00319	4.8338	-0.0245153	1.50476	2.04837	0	-0.741424	0.475669	-2.18557	4.86131	1.49965	0	4.83659	4.25911	1.32834	1.63896	2.34595	0	2.19434	5.42422	-1.65795	1.64489
vps35	0	-0.0541917	3.59304	3.26617	-2.38626	0	-1.64075	-0.0750017	1.07808	3.4919	0.191063	0	1.6923	0.227291	2.94606	-0.109306	3.14402	0	1.43795	-1.79881	-0.976629	-0.217704	-1.63108	0	2.15021	3.40925	2.79319	0.240222
vps53	0	3.22519	-0.751432	-4.24696	1.12477	0	-2.19159	-0.644338	-2.50842	-2.3228	-3.34124	0	-1.48964	-2.33266	-4.68292	-4.43222	1.34552	0	-0.00206511	1.74481	-4.73116	-4.81325	-0.152276	0	-0.849571	-4.71486	-0.840636	-0.471338
vwf	0	2.80676	3.78822	2.58678	2.12134	0	1.75624	1.70829	1.97762	-1.80911	1.38851	0	-5.98439	-5.27577	-7.13968	-6.6375	-6.69354	0	1.63687	-0.414558	1.55795	-6.86693	-3.52086	0	-1.91956	3.35276	1.3533	1.31052
wapal	0	0.111808	-0.335227	-5.93497	-7.08876	0	-3.35685	-1.61189	-3.85361	-2.51639	-6.91503	0	1.26386	0.995288	0.313685	-6.89096	-6.88447	0	-3.44369	-2.81048	-6.85632	-6.89756	-3.17908	0	-6.71312	-6.76571	-6.64769	-5.50653
wdr12	0	0.576855	0.462508	2.03927	2.03059	0	1.57303	1.88383	-1.77481	-2.01677	1.59033	0	3.36169	2.15025	3.47758	-0.00280914	-0.212044	0	3.42503	0.784785	3.83121	-0.765584	1.88317	0	1.75653	3.75623	3.31721	-0.797622
wdr18	0	0.720623	3.463	1.85607	-0.289232	0	2.0267	0.468947	-0.247155	1.50766	-0.368207	0	0.719565	1.88079	0.166811	-0.0749712	3.61626	0	1.41493	1.69572	2.09034	1.73997	2.17961	0	3.51475	0.102446	3.62558	3.49946
wdr19	0	0.169186	-0.0167174	0.221161	0.160673	0	4.70694	3.41252	0.0590901	-0.121379	6.2177	0	2.10063	-0.0962153	4.48504	5.23254	-0.02075	0	0.0758277	1.88383	0.0500001	5.49819	3.46515	0	-0.0387528	0.0554324	-0.0473057	3.0246
wdr32	0	6.69521	7.28725	5.27232	5.41985	0	0.0174555	-0.0576052	3.6194	0.999086	2.35208	0	-0.0294438	-0.0500419	-0.0294438	-0.0557094	0.0331467	0	2.76958	3.80156	1.90572	-0.0576351	1.18493	0	3.33914	-0.0146468	6.10652	3.61967
wdr33	0	-0.390952	-0.527819	-0.524021	3.52347	NA	NA	NA	NA	NA	NA	0	2.57453	5.63725	5.91376	4.86066	-0.500221	NA	NA	NA	NA	NA	NA	0	0.670135	4.29743	5.88565	2.05767
wdr41	0	-0.163274	-0.185446	0.93601	2.82155	0	-0.0227437	0.46077	3.40672	1.70505	4.4027	0	3.29827	1.29397	2.4579	2.04966	-0.211223	0	1.16424	3.39898	4.9183	6.1656	3.41635	0	3.31181	6.73513	6.68914	7.24348
wdr42a	0	-0.229137	0.0487812	-0.734895	-2.27537	0	-0.0279122	-0.479057	-2.84378	-4.22775	-1.05427	0	0.00749513	-0.166425	0.347991	-0.465414	0.146763	0	-0.513299	-2.63885	-5.93491	-7.04812	-3.23147	0	-0.639731	-0.592728	0.236762	-0.338603
wdr45l	0	0.84485	0.326205	3.98459	0.258491	0	0.574678	2.67065	-2.60759	-5.20453	-0.187714	0	0.074293	-4.08651	-1.02516	-2.78524	-2.83741	0	1.47301	-1.21862	1.55068	1.88893	0.945281	0	0.0708315	-3.93798	-4.64333	-4.527
wdr70	0	0.463043	0.0179665	0.0301669	-0.0391065	0	-0.0281122	2.43099	-0.0421936	0.0158597	0.236001	0	-0.0515498	-0.0515303	0.0179665	0.0215332	0.0385096	0	0.0321804	2.7557	2.87944	-0.0127122	0.158272	0	0.330238	-0.0181931	0.0108068	2.73925
wfikkn1	0	-1.62299	-1.69925	-2.4437	-2.7636	0	0.859819	-0.860107	-3.00973	-3.21999	-2.98072	0	-0.150445	-1.52228	-2.91476	-3.14087	-1.79737	0	-0.454148	-2.24519	-3.07953	-2.97703	-3.63476	0	-0.279304	-1.29143	-1.97698	-2.92683
wsb2	0	-6.47021	-6.35156	-2.38778	-1.98969	0	1.2008	-2.7703	0.742649	1.20969	1.45021	0	-6.27816	-6.32478	-4.49585	-6.36892	-2.92511	0	-2.54753	-2.30994	-2.6585	-2.83634	-2.79921	0	-6.30575	-6.28084	0.814474	1.76093
wwp1	0	0.865471	1.77871	1.99672	1.44728	0	1.19101	0.556333	-0.348164	0.0929015	-1.47284	0	2.03626	2.36551	2.27422	2.61114	2.64717	0	0.379839	-0.146736	1.84045	2.20165	-0.903344	0	2.05915	1.82834	2.31094	-0.216773
wwp2	0	-3.54586	-0.428078	2.30285	-0.462172	0	1.6042	1.49381	-2.70957	-3.35268	-2.12453	0	2.49214	1.25734	-0.427729	-0.183047	-0.880512	0	-1.41151	-2.72927	-1.70468	-2.63113	2.12788	0	-0.587593	-3.37838	-3.16807	-0.87022
x99384	0	-0.339338	-0.711158	-2.91507	-2.95277	0	0.165628	-0.643811	-3.15489	-4.0634	-5.09062	0	-0.400341	-1.1676	-1.40558	-3.07011	-4.10401	0	-0.294303	-1.17611	-4.51236	-4.82198	-3.337	0	-0.473425	-1.42776	-1.95405	-1.83177
xlr4b	0	-0.407878	5.69453	3.31908	-0.342035	0	-0.136913	-0.0165386	2.28184	2.87619	0.766793	0	-0.321396	3.57078	5.72248	1.97557	2.38792	0	1.0756	1.37114	0.780511	0.714008	-0.220596	0	3.04316	5.59986	4.75292	6.0123
xpo1	0	-0.286427	0.701203	0.960417	2.2639	0	-0.317881	-0.438788	-0.49184	3.41657	3.38558	0	0.837559	1.85556	0.149295	0.962957	0.571073	0	-0.487463	-0.257957	2.76614	7.21018	5.28007	0	0.209426	-0.466384	1.10809	7.72988
xpr1	0	-1.42177	-0.703635	-0.225905	-2.66413	0	1.44015	1.17736	-2.47663	-2.38093	2.5416	0	4.24326	0.814717	-0.440601	4.39173	1.26415	0	-0.587861	1.38982	-0.618418	-4.0048	0.963804	0	-0.553652	-3.38119	3.57748	5.06003
xrcc4	0	2.13633	-0.257298	-0.252164	3.25872	0	1.13514	1.5071	0.320582	0.835004	2.13357	0	-0.283303	-0.309765	2.62045	-0.288549	-0.28155	0	-0.180395	-2.11476	-0.278263	-0.31512	-0.135856	0	2.74127	-0.160972	3.87942	2.63794
yipf6	0	-0.192645	-0.0328919	0.469321	6.62622	0	-0.115824	2.57494	-0.14289	2.9209	3.27724	0	4.92728	2.56666	-0.014858	-0.101015	-0.120166	0	3.04852	-0.179193	0.0548239	-0.147762	2.09604	0	0.11626	6.25173	5.65011	2.46151
ywhae	0	0.946472	-0.284317	0.549682	-0.0127668	0	1.68971	2.34313	-0.587477	-2.89836	2.18399	0	-1.09241	0.464086	0.113635	-1.93749	2.41795	0	1.10585	-2.51238	0.0120479	-1.85977	0.355472	0	-2.72393	1.2819	2.9001	3.57346
ywhaq	0	0.384101	0.81881	-0.131022	-4.34761	0	0.00879534	0.853213	0.212143	0.441004	-8.86639	0	0.0420966	-0.0150977	0.873659	-0.0636048	0.416601	0	0.253544	-0.51551	0.851749	-4.17257	-5.64393	0	1.18781	0.120682	0.616809	0.518107
ywhaz	0	0.686513	-5.02356	-6.49198	-3.72059	0	0.400033	0.53668	-0.140045	-0.040695	-3.8984	0	-3.31958	-3.0131	0.26846	-0.17312	-0.496129	0	-0.114823	-3.10497	-2.05099	-3.33245	-1.77699	0	-3.18866	-6.59503	-5.23413	-6.64731
zbtb20	0	2.60634	2.86632	1.23137	2.23512	0	0.41527	-1.50437	1.42779	3.90756	2.63095	0	3.11916	2.8932	1.44236	2.1336	2.85215	0	0.318625	-4.53804	-2.15461	-0.915929	-0.835262	0	0.0964354	3.08817	-1.14425	-2.42442
zbtb32	0	-0.805627	-1.29095	-3.70422	-4.80654	0	-0.332078	-0.251381	-0.573173	-4.19352	-6.51331	0	-0.16821	0.268785	-0.614902	-3.74654	-5.42568	0	-0.0947069	-0.130264	-0.888878	0.567109	-5.18031	0	-0.591972	-0.901702	-2.28691	-4.82835
zbtb7a	0	3.56618	3.13792	1.3425	2.0777	0	-0.888087	-0.342196	2.98625	3.52376	-3.58739	0	-3.30474	0.103662	3.28401	-3.26743	-3.34974	0	-0.580193	2.86607	-0.264258	-3.5922	3.15009	0	0.306902	3.56486	4.01098	-0.378633
zc3h12c	0	4.31878	4.5723	3.28675	2.08873	0	2.51983	7.08094	6.60302	6.85789	5.07851	0	5.96777	6.06047	3.84201	6.44828	5.32345	0	5.69995	5.53909	6.75201	5.24965	3.20982	0	5.28673	6.1465	2.9892	3.04997
zc3hav1	0	2.48097	-2.23447	-1.41865	1.05166	0	0.427463	-0.414116	2.31883	2.08912	0.0516075	0	3.16212	3.14971	-0.764138	2.71225	3.44671	0	-0.080901	-0.40591	2.4694	3.4192	1.00317	0	2.8288	-0.973708	-1.39959	0.140443
zcchc6	0	0.0484436	-0.0179736	-3.42478	-1.06513	0	0.254691	0.13593	-1.82379	-1.47366	0.347875	0	-1.78385	-4.02652	-3.89561	-0.922536	-4.74162	0	0.028498	-1.0029	-3.4791	-4.57531	1.44243	0	-4.0001	-3.46365	-4.81573	-2.47066
zcchc7	0	2.69505	3.13437	-0.815538	2.40967	0	-0.0446871	0.950134	-0.535341	0.450343	1.24422	0	1.69066	2.32066	0.965358	2.84333	-0.859731	0	2.45815	3.57499	2.58882	1.32732	3.10894	0	0.195279	1.08928	0.294991	-0.0834961
zcsl2	0	3.03695	-0.648197	-2.8336	0.40647	0	1.81627	1.40133	-2.66239	-2.76253	0.358391	0	0.364632	2.02515	-1.24302	-0.772889	-0.890326	0	0.198098	-0.196579	1.27906	-2.11058	0.394011	0	3.793	3.5945	-2.11446	1.01527
zdhhc3	0	0.167902	0.123223	-4.71081	-5.16509	0	-2.70056	-3.31747	-4.43731	-3.48467	-6.05296	0	0.145309	0.131917	-0.291685	-0.0397258	-0.0895467	0	-3.02023	-0.139943	0.690379	-0.165189	-6.25231	0	-1.94055	-0.0984057	-2.85113	-2.95758
zfhx1b	0	3.11288	3.34663	-0.525072	1.32631	0	-2.30507	-1.42072	-1.94433	0.631601	1.56133	0	2.8287	3.36234	0.660581	-1.87162	0.733383	0	0.107864	-0.347212	1.46186	1.51265	-5.11212	0	0.51332	-0.137397	-1.23399	0.784696
zfp191	0	0.793549	4.70874	1.52705	3.86308	0	1.34605	0.0221078	0.0390013	0.0282131	4.69398	0	1.98993	4.49867	-0.121788	0.893085	3.37596	0	-0.0228069	-0.110738	-0.0312552	2.15297	-0.0997047	0	1.13759	3.50885	1.84034	1.41388
zfp207	0	0.209785	-8.17682	-5.32762	-1.70768	0	-0.465274	0.169594	0.443161	-0.135242	-7.92704	0	-0.0790674	-0.134814	0.250676	0.126449	-5.01476	0	0.00232715	-0.907531	0.71349	-4.19388	-5.44158	0	0.17971	-0.115781	-2.23118	-1.30724
zfp26	0	-0.0569779	2.27653	0.0292634	2.84422	0	0.777705	0.63069	0.0595086	1.02481	-0.0101357	0	-0.125821	0.566535	-0.070718	0.0548129	0.112763	0	-0.0329494	1.52788	0.102539	-0.107665	0.0348058	0	2.12151	5.38211	2.82509	1.27929
zfp319	0	-0.142765	-0.263652	1.16814	1.72564	0	-0.183196	-0.19968	0.106625	0.29846	2.33372	0	2.99494	-0.234288	2.84439	2.71251	1.04096	0	-0.147915	3.30251	1.33925	2.00403	2.15815	0	-0.289855	-0.21982	3.27642	-0.192051
zfp367	0	-1.27392	0.743999	3.29976	1.80945	0	2.25126	-1.00569	-1.35142	-0.688523	-0.725584	0	3.04156	1.79213	0.0571571	-0.142393	-0.711014	0	0.972738	0.791684	1.60323	0.69775	0.11278	0	1.27151	1.33166	2.8287	3.61835
zfp384	0	1.32087	-0.478505	-0.705611	2.01774	0	1.55555	1.54366	-0.992331	-0.831171	2.05618	0	0.253789	1.48662	2.85824	2.49234	2.46549	0	3.14655	2.60155	-0.30281	2.69582	2.86054	0	0.286881	-0.752237	0.334991	-0.987137
zfp385	0	0.246493	-3.28745	1.55902	1.11473	0	1.6318	2.47576	3.71508	3.28883	0.920044	0	-0.171087	-3.46204	0.570659	-0.325779	-2.04802	0	-0.594349	-0.653434	-0.552486	-1.91979	-2.86716	0	-3.41258	-3.82875	-1.73114	-1.4321
zfp407	0	5.56523	6.08055	3.94508	6.23646	0	2.39217	4.76673	3.0368	1.68207	5.38368	0	-0.311063	-0.274051	0.313634	-0.338479	2.9048	0	0.00159904	1.11757	2.88711	-0.35418	0.541546	0	-0.209981	-0.153223	-0.184051	2.67603
zfp472	0	0.268209	-0.930525	-1.49222	0.364234	0	-2.34978	-0.349035	-1.24353	-3.44744	-3.57026	0	0.0779169	-0.248625	0.164068	-3.54528	-4.36919	0	-1.79708	-2.9849	-0.0234464	-0.108162	-0.352764	0	-2.21347	-3.49732	-2.99116	-1.98436
zfp516	0	0.860747	2.06236	3.39218	4.05254	0	-0.0410367	4.73496	5.92109	1.91218	3.29941	0	4.77698	3.09545	-0.324479	0.736456	5.3246	0	4.47923	1.6806	3.26267	6.80124	5.61426	0	-0.381454	-0.363299	4.21069	3.10145
zfp553	0	-1.54893	-1.58853	-0.836322	0.160312	0	0.0590315	2.59025	1.72678	2.33462	-1.46879	0	-0.631469	0.7978	3.71348	0.307771	3.56486	0	0.692744	-2.04344	3.45972	3.34613	-2.10644	0	1.18317	3.02922	-0.455636	1.69717
zfp706	0	-1.37038	-1.66839	-2.86868	-1.30585	0	0.254266	-0.390358	-8.80586	-7.4521	-5.2464	0	-0.187396	0.179071	-1.68981	-8.81701	-5.23344	NA	NA	NA	NA	NA	NA	0	0.297939	-0.354564	-1.5283	-5.36779
zfp95	0	-0.100841	-0.107384	2.55487	5.45518	0	-0.230536	-0.174759	2.96057	4.21091	4.65138	NA	NA	NA	NA	NA	NA	0	4.48531	2.6097	3.16367	-0.16938	2.44631	0	-0.118952	4.28945	5.05386	-0.238567
zfp97	0	2.94825	-0.807896	-0.807901	4.10387	0	2.9818	2.85155	0.584572	2.12399	2.49281	0	-0.807916	-0.800347	-0.819301	-0.0984546	-0.7966	0	1.89704	3.14677	-0.732279	0.246586	2.60657	0	-0.761352	-0.730491	-0.763157	-0.804134
zfyve20	0	-0.0705533	-0.0298157	0.136419	2.38533	0	0.371767	2.70781	3.17151	1.92213	-0.0879401	0	-0.0331825	4.05883	5.8509	-0.00328258	-0.0671183	0	-0.117443	-0.0552632	0.272111	-0.101897	0.0324072	0	4.19943	2.54507	-0.0231365	0.165152
zfyve27	0	2.60938	5.31887	3.40372	6.1894	0	2.76041	1.29879	1.46352	2.59859	2.61277	0	0.905219	2.38146	5.57483	5.31536	2.53753	0	2.65563	1.721	-0.667568	3.46737	5.11515	0	0.341	1.64608	2.10132	2.03295
zhx1	0	-0.218597	-1.13217	-3.15571	-3.60437	0	-0.149838	-1.59512	-4.35296	-5.39463	-3.09463	0	-0.0891086	-0.387921	-3.58589	-0.918507	-1.49097	0	-2.94513	-4.9618	-0.844445	-2.57997	-2.60985	0	-0.0277712	-0.888823	-1.32443	-2.68544
zhx3	0	-2.09855	-1.09978	0.086896	3.27476	0	1.53725	0.704033	-0.0927869	-0.48563	-0.747928	0	-1.30688	-0.854513	-1.03485	-1.20698	0.460977	0	-1.6271	0.976131	-0.0522287	-1.60797	0.095164	0	-2.62511	2.91505	-0.116482	0.294619
zmym6	0	-0.183239	-0.357436	-2.39299	1.41847	0	-0.525446	-3.54472	-6.43868	-1.18721	0.626749	0	-0.428594	-0.633612	-0.422516	-0.0455053	-3.03336	0	-1.13373	-3.42504	-0.633581	0.242087	-2.28465	0	-0.117494	-0.136414	-1.11697	-3.05151
zzef1	0	0.895339	1.31843	0.25572	1.8449	0	-1.2941	-1.19181	-0.0283801	-1.56566	0.214401	0	-3.02768	0.562005	0.404332	-4.81406	-2.40343	0	-2.01699	-0.790725	0.191954	0.956185	-2.09287	0	0.850105	0.613165	-0.501583	1.00019
